# Supplementary material for: Thalidomide Inhibits Human iPSC Mesendoderm Differentiation by Modulating CRBN-dependent Degradation of SALL4
Source: Sci Rep. 2020 Feb 18;10:2864. doi: 10.1038/s41598-020-59542-x (PMC7046148; doi:10.1038/s41598-020-59542-x)
Supplement: Supplementary file 2 — Supplementary Dataset 2. [file 41598_2020_59542_MOESM2_ESM.xlsx]

## Sheet: d1 vs d0
ID	APEL@2+GSKi Day 1 Avg (log2)	Day 0 Avg (log2)	Fold Change	P-val	FDR P-val	Gene Symbol							#%result_name=hiPSC LPM Diff Time-Course
FGF4	1.59	0	3.02	1.34e-07	0.0003	FGF4							#%array_type=hg19_AmpliSeq_Transcriptome_21K_v1
OTUD6A	0.42	0	1.34	3.63e-07	0.0003	OTUD6A							#%annotation=hg19_AmpliSeq_Transcriptome_21K_v1.transcript.csv
C20orf152	0.22	0	1.17	4.45e-07	0.0003	C20orf152							#%comparison=APEL@2+GSKi Day 1 vs Day 0
C5orf58	0.22	0	1.17	4.45e-07	0.0003	C5orf58
CHI3L2	0.22	0	1.17	4.45e-07	0.0003	CHI3L2
CR1	0.22	0	1.17	4.45e-07	0.0003	CR1
ETV7	0.22	0	1.17	4.45e-07	0.0003	ETV7
F5	0.22	0	1.17	4.45e-07	0.0003	F5
FILIP1	0.22	0	1.17	4.45e-07	0.0003	FILIP1
H2BFWT	0.22	0	1.17	4.45e-07	0.0003	H2BFWT
IGFBP1	0.22	0	1.17	4.45e-07	0.0003	IGFBP1
KCNE1	0.22	0	1.17	4.45e-07	0.0003	KCNE1
KRT39	0.22	0	1.17	4.45e-07	0.0003	KRT39
CACNA1G-AS1	0.22	0	1.17	4.45e-07	0.0003	CACNA1G-AS1
LOC400940	0.22	0	1.17	4.45e-07	0.0003	LOC400940
LRMP	0.22	0	1.17	4.45e-07	0.0003	LRMP
MPO	0.22	0	1.17	4.45e-07	0.0003	MPO
OR1A2	0.22	0	1.17	4.45e-07	0.0003	OR1A2
PPME1	0.22	0	1.17	4.45e-07	0.0003	PPME1
PRM3	0.22	0	1.17	4.45e-07	0.0003	PRM3
RAPSN	0.22	0	1.17	4.45e-07	0.0003	RAPSN
SLC5A4	0.22	0	1.17	4.45e-07	0.0003	SLC5A4
SV2B	0.22	0	1.17	4.45e-07	0.0003	SV2B
TDRD5	0.22	0	1.17	4.45e-07	0.0003	TDRD5
TKTL1	0.22	0	1.17	4.45e-07	0.0003	TKTL1
HLA-J	0.22	0	1.17	4.45e-07	0.0003	HLA-J
HULC	0.22	0	1.17	4.45e-07	0.0003	HULC
RAPGEF4-AS1	0.22	0	1.17	4.45e-07	0.0003	RAPGEF4-AS1
TNIP3	0.22	0	1.17	4.45e-07	0.0003	TNIP3
FGF16	0	1.82	-3.54	2.23e-06	0.0015	FGF16
NFU1	5.96	4.98	1.98	3.34e-06	0.0022	NFU1
TYMS	7.56	7.07	1.41	8.52e-06	0.0055	TYMS
VWA3A	0.22	0	1.17	1.73e-05	0.0109	VWA3A
HTR1A	0.11	4.21	-17.15	1.8e-05	0.011	HTR1A
MUC4	0	0.75	-1.68	2.6e-05	0.0149	MUC4
PIANP	2.15	3.3	-2.21	3e-05	0.0149	PIANP
VAV3	2.3	3.26	-1.94	3.13e-05	0.0149	VAV3
KRT17	0	0.59	-1.51	3.22e-05	0.0149	KRT17
SSTR3	0	0.95	-1.93	3.71e-05	0.0149	SSTR3
GAD2	0	0.42	-1.34	3.95e-05	0.0149	GAD2
PRR7-AS1	0	0.42	-1.34	3.95e-05	0.0149	PRR7-AS1
ASIC5	0	0.23	-1.17	4.3e-05	0.0149	ASIC5
AGXT	0	0.23	-1.17	4.3e-05	0.0149	AGXT
C1orf186	0	0.23	-1.17	4.3e-05	0.0149	C1orf186
CD300A	0	0.23	-1.17	4.3e-05	0.0149	CD300A
CNTN3	0	0.23	-1.17	4.3e-05	0.0149	CNTN3
H2BFM	0	0.23	-1.17	4.3e-05	0.0149	H2BFM
HCAR3	0	0.23	-1.17	4.3e-05	0.0149	HCAR3
KCNA1	0	0.23	-1.17	4.3e-05	0.0149	KCNA1
KRIT1	0	0.23	-1.17	4.3e-05	0.0149	KRIT1
LINC00029	0	0.23	-1.17	4.3e-05	0.0149	LINC00029
NRCAM	0	0.23	-1.17	4.3e-05	0.0149	NRCAM
OR2Y1	0	0.23	-1.17	4.3e-05	0.0149	OR2Y1
OR4D1	0	0.23	-1.17	4.3e-05	0.0149	OR4D1
PNPLA1	0	0.23	-1.17	4.3e-05	0.0149	PNPLA1
PRSS3	0	0.23	-1.17	4.3e-05	0.0149	PRSS3
RAPGEF1	0	0.23	-1.17	4.3e-05	0.0149	RAPGEF1
SFTA2	0	0.23	-1.17	4.3e-05	0.0149	SFTA2
UNC45B	0	0.23	-1.17	4.3e-05	0.0149	UNC45B
LOC100507463	0	0.23	-1.17	4.3e-05	0.0149	LOC100507463
CTTNBP2	2.88	4.76	-3.67	5.32e-05	0.0181	CTTNBP2
CYR61	3.39	6.14	-6.74	6.18e-05	0.0207	CYR61
LINC00467	6.5	3.73	6.8	9.09e-05	0.03	LINC00467
PDE5A	6.8	5.18	3.08	0.0001	0.0344	PDE5A
OLFM2	6.22	5.68	1.45	0.0001	0.0348	OLFM2
NRXN2	0	2.24	-4.73	0.0001	0.035	NRXN2
NCAM2	0.42	0.23	1.14	0.0001	0.035	NCAM2
ARX	0	0.81	-1.76	0.0001	0.035	ARX
NPAS1	0	0.81	-1.76	0.0001	0.035	NPAS1
RHD	0	0.81	-1.76	0.0001	0.035	RHD
SNX12	4.91	5.14	-1.17	0.0001	0.0354	SNX12
SPPL3	5.71	5.92	-1.16	0.0002	0.0462	SPPL3
PPP1R21	5.42	4.6	1.76	0.0002	0.0462	PPP1R21
SALL2	0.73	2.99	-4.78	0.0002	0.0462	SALL2
TNFSF11	1.42	3.95	-5.78	0.0002	0.0485	TNFSF11
NIPA2	7.95	6.71	2.37	0.0002	0.0509	NIPA2
GPR176	4.43	7.92	-11.17	0.0002	0.0512	GPR176
ALX1	2.21	0.48	3.31	0.0002	0.0526	ALX1
FOXD3	0.37	5.88	-45.51	0.0002	0.0558	FOXD3
RFK	5.09	4.43	1.59	0.0002	0.0558	RFK
EPHB4	7.12	7.36	-1.18	0.0002	0.0611	EPHB4
CAMSAP2	5.28	5.75	-1.39	0.0002	0.0626	CAMSAP2
GAD1	6.08	0.12	62.53	0.0003	0.0626	GAD1
PRKAR2B	4.75	5.9	-2.22	0.0003	0.0626	PRKAR2B
RASL11A	0.74	2.08	-2.53	0.0003	0.0699	RASL11A
MIXL1	9.86	1.24	394.1	0.0003	0.0704	MIXL1
BAHCC1	2.67	0.23	5.43	0.0003	0.0704	BAHCC1
SFT2D1	7.11	6.67	1.35	0.0003	0.0704	SFT2D1
SP5	7.73	0.31	172	0.0003	0.0704	SP5
MEX3C	5.88	6.74	-1.81	0.0003	0.0705	MEX3C
DGKI	0.5	1.79	-2.43	0.0003	0.0705	DGKI
MLLT6	5.5	2.34	8.96	0.0003	0.0716	MLLT6
AKAP12	6.55	7	-1.36	0.0003	0.0728	AKAP12
CCDC120	1.91	2.9	-1.99	0.0003	0.0742	CCDC120
CNTN2	0	1.78	-3.43	0.0003	0.0742	CNTN2
PDK1	5.92	3.02	7.46	0.0003	0.0749	PDK1
ACTN3	2.35	4.6	-4.75	0.0004	0.0751	ACTN3
COL1A1	4.06	5.32	-2.39	0.0004	0.0778	COL1A1
PCDHGB7	4.04	2.99	2.07	0.0004	0.0778	PCDHGB7
EMD	5.78	6.88	-2.15	0.0004	0.0778	EMD
ANP32B	8.69	6.35	5.08	0.0004	0.0801	ANP32B
HNRNPM	8.73	9.02	-1.22	0.0004	0.0801	HNRNPM
MARCH8	4.82	4.13	1.61	0.0004	0.0801	MARCH8
RBP1	9.83	5.88	15.39	0.0004	0.0801	RBP1
PPAP2A	4.05	5.63	-3	0.0004	0.0801	PPAP2A
AHSP	2.57	1.13	2.71	0.0004	0.0801	AHSP
ZEB2	4.53	0.72	13.96	0.0004	0.0801	ZEB2
FBXL16	1.59	2.41	-1.76	0.0004	0.0801	FBXL16
FAM110C	1	3.15	-4.43	0.0004	0.0801	FAM110C
BNIP3	8.21	6.07	4.42	0.0004	0.0801	BNIP3
SPATA6L	0.22	0.42	-1.15	0.0004	0.0801	SPATA6L
CHRNB4	0.8	1.89	-2.14	0.0004	0.0801	CHRNB4
MFAP3L	3.89	1.93	3.91	0.0004	0.0802	MFAP3L
CCDC6	6.46	7.38	-1.88	0.0004	0.0811	CCDC6
SEMA4A	2.18	4.68	-5.66	0.0005	0.0814	SEMA4A
CEP19	2.08	1	2.12	0.0005	0.0814	CEP19
SOHLH2	1.47	0.33	2.2	0.0005	0.0814	SOHLH2
CBFB	5.92	5.29	1.55	0.0005	0.0835	CBFB
CCDC64B	0.11	1.93	-3.51	0.0005	0.0856	CCDC64B
LRP8	6.44	5.73	1.63	0.0005	0.086	LRP8
MGST2	5.08	3.25	3.56	0.0005	0.086	MGST2
FGF8	6.27	2.07	18.48	0.0005	0.086	FGF8
RAMP3	0.22	1.12	-1.87	0.0005	0.0877	RAMP3
MEX3A	6.81	5.92	1.85	0.0006	0.0949	MEX3A
ANKRD20A2	1.47	0	2.76	0.0006	0.0949	ANKRD20A2
B9D1	5.34	4.05	2.45	0.0006	0.0949	B9D1
CHMP4C	4.95	2.14	7.03	0.0006	0.0956	CHMP4C
HLA-DRB1	0.81	0	1.75	0.0006	0.0965	HLA-DRB1
PPP1R16A	6.06	3.58	5.61	0.0006	0.0974	PPP1R16A
MATN3	2.99	2.09	1.87	0.0006	0.0996	MATN3
MAD2L2	6.45	7.45	-1.99	0.0007	0.1039	MAD2L2
BSN	0.5	1.68	-2.26	0.0007	0.1052	BSN
ARL15	4.38	3.91	1.39	0.0007	0.1052	ARL15
PIKFYVE	6.11	5.43	1.6	0.0007	0.106	PIKFYVE
CDX2	6.54	0	92.73	0.0007	0.1084	CDX2
SOX15	0.32	1.24	-1.89	0.0007	0.1084	SOX15
TOMM7	8.71	8.06	1.57	0.0007	0.1095	TOMM7
BTBD17	1.51	4.18	-6.35	0.0007	0.1095	BTBD17
GSC	6.63	0	99.23	0.0007	0.1095	GSC
CALCB	1.55	2.59	-2.05	0.0007	0.1101	CALCB
TNKS2	6.41	6.82	-1.33	0.0007	0.1102	TNKS2
NCCRP1	0.42	2.94	-5.76	0.0008	0.1102	NCCRP1
HIST1H2BM	7.86	7.2	1.58	0.0008	0.1114	HIST1H2BM
NQO2	6.88	5.24	3.11	0.0008	0.1174	NQO2
SNORD15B	7.25	6.7	1.47	0.0009	0.1207	SNORD15B
ITPK1	6.34	7.67	-2.51	0.0009	0.1207	ITPK1
BAZ1A	4.96	3.97	1.98	0.0009	0.1207	BAZ1A
SPTSSB	0.21	3.11	-7.46	0.0009	0.1207	SPTSSB
FHL2	5.09	5.84	-1.69	0.0009	0.1207	FHL2
PIK3R1	6.51	4.06	5.47	0.0009	0.1207	PIK3R1
CDX1	6.51	0	91.32	0.0009	0.1207	CDX1
NKD1	7.74	2.54	36.68	0.0009	0.1207	NKD1
ALDOC	5.61	6.34	-1.67	0.0009	0.1207	ALDOC
SCARNA9L	6.08	5.78	1.24	0.0009	0.1207	SCARNA9L
GXYLT1	3.69	3.17	1.44	0.0009	0.1207	GXYLT1
CMC2	6.45	5.85	1.52	0.0009	0.1207	CMC2
ATAD2B	4.05	3.84	1.16	0.0009	0.1241	ATAD2B
SDC2	5.98	6.59	-1.53	0.0009	0.1241	SDC2
DLG3	0.21	2.4	-4.57	0.001	0.1241	DLG3
PDE3A	0.37	3.66	-9.78	0.001	0.1241	PDE3A
LEF1-AS1	1.06	0.12	1.93	0.001	0.1241	LEF1-AS1
TARS	8.88	9.79	-1.88	0.001	0.1241	TARS
SUZ12	7.13	6.87	1.2	0.001	0.1241	SUZ12
H2AFY2	7.61	4.61	7.98	0.001	0.1241	H2AFY2
UBE2G1	7.51	7.84	-1.26	0.001	0.1241	UBE2G1
GAS2L1	4.19	2.7	2.82	0.001	0.1241	GAS2L1
STAC	1.65	2.96	-2.47	0.001	0.1249	STAC
POU3F1	1.19	4.3	-8.6	0.001	0.1299	POU3F1
TTC26	4.67	3.91	1.69	0.0011	0.13	TTC26
KRT7	0.98	3.69	-6.51	0.0011	0.13	KRT7
PRPF18	3.9	3.78	1.08	0.0011	0.1324	PRPF18
C5orf51	6.19	5.85	1.27	0.0011	0.1324	C5orf51
TXN2	7.06	6.83	1.17	0.0011	0.1333	TXN2
CEBPZ	6.61	7.29	-1.6	0.0011	0.1333	CEBPZ
SETD7	4.69	3.15	2.91	0.0011	0.1345	SETD7
NUBPL	4.48	3.79	1.62	0.0011	0.1345	NUBPL
SLC9A7	4.9	5.67	-1.71	0.0012	0.1358	SLC9A7
SLC45A1	0.32	1.38	-2.09	0.0012	0.1364	SLC45A1
LPP	3.83	4.61	-1.72	0.0012	0.1364	LPP
AP1M1	6.2	5.8	1.32	0.0012	0.1394	AP1M1
GBX2	5.24	0.11	35.14	0.0012	0.1394	GBX2
ZNF729	0.11	0.51	-1.31	0.0012	0.1394	ZNF729
KIAA0101	7.74	6.99	1.68	0.0012	0.1397	KIAA0101
LY6G6F	1.01	0	2.01	0.0012	0.1397	LY6G6F
MKL2	4.71	4.37	1.27	0.0012	0.1397	MKL2
TRIML2	1.44	4.51	-8.37	0.0013	0.1407	TRIML2
TIAM1	5.42	4.17	2.39	0.0013	0.1407	TIAM1
CPZ	1.51	2.78	-2.42	0.0013	0.1412	CPZ
LPIN1	4.53	3.34	2.28	0.0013	0.142	LPIN1
DISP2	0.11	1.79	-3.19	0.0013	0.1427	DISP2
TMEM55A	3.42	5.36	-3.85	0.0013	0.1427	TMEM55A
RHOBTB3	5.01	3.2	3.52	0.0013	0.1427	RHOBTB3
C6orf223	3.76	1.78	3.95	0.0013	0.1427	C6orf223
KPNA2	9.76	10.38	-1.54	0.0013	0.1427	KPNA2
T	9.38	0.46	484.77	0.0014	0.1458	T
FKBP14	5.66	4.5	2.25	0.0014	0.1467	FKBP14
CHD3	5.39	4.45	1.91	0.0014	0.1467	CHD3
MYCBP2	4.08	4.67	-1.51	0.0014	0.1467	MYCBP2
EIF2AK4	5.09	6.02	-1.9	0.0014	0.1467	EIF2AK4
BCL6B	2.42	1.54	1.84	0.0014	0.1467	BCL6B
HEATR6	4.34	4.72	-1.3	0.0014	0.1467	HEATR6
HSDL2	5.13	4.66	1.39	0.0014	0.1467	HSDL2
WLS	6.91	0.87	65.86	0.0015	0.1467	WLS
CHD8	6.5	6.85	-1.27	0.0015	0.1467	CHD8
IL1RAPL2	0	1.01	-2.02	0.0015	0.1467	IL1RAPL2
DNAJB6	7.86	8.29	-1.34	0.0015	0.1467	DNAJB6
NAA25	6.15	6.71	-1.47	0.0015	0.1467	NAA25
USP9X	7.08	8.4	-2.48	0.0015	0.1467	USP9X
TP53RK	4.88	5.07	-1.14	0.0015	0.1484	TP53RK
PSMD9	5.62	4.03	3	0.0015	0.1493	PSMD9
MDH2	8.31	7.98	1.26	0.0015	0.1494	MDH2
TLE3	6.85	5.48	2.58	0.0015	0.1494	TLE3
SSFA2	3.77	2.59	2.27	0.0015	0.1509	SSFA2
IGDCC3	5.42	4.65	1.71	0.0016	0.1523	IGDCC3
ARAP3	4.52	5.83	-2.48	0.0016	0.1523	ARAP3
UGGT2	2.99	2.48	1.43	0.0016	0.1523	UGGT2
IL15RA	1.88	0.42	2.75	0.0016	0.1523	IL15RA
RAI1	2.12	0.12	4	0.0016	0.1523	RAI1
TBC1D9	4.29	2.02	4.85	0.0016	0.1523	TBC1D9
BTG2	4.04	2.36	3.22	0.0016	0.1523	BTG2
ARHGEF10L	4.38	5.4	-2.03	0.0016	0.1523	ARHGEF10L
ZNF488	2.58	4.46	-3.68	0.0016	0.1528	ZNF488
CUZD1	3.09	4.46	-2.57	0.0016	0.153	CUZD1
ACAD10	3.82	3.17	1.56	0.0017	0.153	ACAD10
ZIC5	4.53	5.9	-2.59	0.0017	0.153	ZIC5
IMPA1	6.3	5.43	1.83	0.0017	0.1534	IMPA1
MT2A	4.27	7.4	-8.77	0.0017	0.1548	MT2A
GPCPD1	4.49	3.71	1.72	0.0017	0.1548	GPCPD1
TYRO3	5.16	6.52	-2.56	0.0017	0.1548	TYRO3
ADAMTS5	0.11	1.92	-3.51	0.0017	0.1548	ADAMTS5
MYLPF	0.22	1.18	-1.94	0.0017	0.1548	MYLPF
PARD3	6.03	6.31	-1.22	0.0017	0.1549	PARD3
MTCH1	3.33	3.58	-1.19	0.0017	0.1555	MTCH1
MMP24	2.76	5.2	-5.42	0.0017	0.1555	MMP24
DENND5A	7.19	6.79	1.31	0.0018	0.1589	DENND5A
C8orf47	1.41	2.95	-2.91	0.0018	0.159	C8orf47
SERPINI1	0.93	0.2	1.66	0.0018	0.159	SERPINI1
BCRP3	5.32	6.14	-1.76	0.0018	0.159	BCRP3
FAM22F	0	0.51	-1.42	0.0018	0.159	FAM22F
GRIN1	0	0.51	-1.42	0.0018	0.159	GRIN1
HSH2D	0	0.51	-1.42	0.0018	0.159	HSH2D
PAK4	6.58	7	-1.34	0.0018	0.159	PAK4
TIMM9	6.58	6.28	1.23	0.0019	0.1594	TIMM9
HESX1	0.91	5.69	-27.47	0.0019	0.1594	HESX1
RBM27	6.56	6.81	-1.18	0.0019	0.1604	RBM27
GLT25D1	7.09	6.23	1.82	0.0019	0.1604	GLT25D1
JARID2	6.5	8.34	-3.58	0.0019	0.1604	JARID2
SMAD6	3.01	1.84	2.25	0.0019	0.1604	SMAD6
ACTA1	1.46	3.93	-5.54	0.0019	0.1604	ACTA1
DEGS1	5.39	6.25	-1.82	0.0019	0.1604	DEGS1
AJUBA	4.38	5.86	-2.78	0.0019	0.1604	AJUBA
RND2	7.34	8.3	-1.94	0.0019	0.1604	RND2
AK3	6.43	5.31	2.17	0.002	0.1604	AK3
PRDM14	4.21	7.96	-13.43	0.002	0.1604	PRDM14
PRIM1	4.62	5.51	-1.84	0.002	0.1604	PRIM1
HAPLN3	3.99	6.55	-5.91	0.002	0.1604	HAPLN3
LAMB1	6.52	5.41	2.17	0.002	0.1604	LAMB1
PRR14L	6.53	6.8	-1.21	0.002	0.1608	PRR14L
MYCN	3.61	6.63	-8.11	0.002	0.1614	MYCN
ARSE	5.53	2.19	10.12	0.002	0.1614	ARSE
SRSF4	6.81	6.65	1.12	0.002	0.1614	SRSF4
MED23	3.96	3.5	1.37	0.002	0.1614	MED23
STK3	4.83	4.31	1.43	0.002	0.1614	STK3
HPS1	4.94	4.05	1.85	0.002	0.1614	HPS1
FAM150B	0.11	1.81	-3.25	0.0021	0.1625	FAM150B
KAT6B	2.8	3.98	-2.26	0.0021	0.1625	KAT6B
CCDC146	0.66	0	1.59	0.0021	0.1628	CCDC146
FER1L5	0.11	0.95	-1.79	0.0021	0.1628	FER1L5
ACOT8	3.28	4.63	-2.54	0.0021	0.1628	ACOT8
SLC38A2	7.38	8.37	-1.98	0.0021	0.1628	SLC38A2
GALNT1	7.11	6.91	1.15	0.0021	0.1628	GALNT1
ERBB2	5.32	7.87	-5.88	0.0021	0.1628	ERBB2
DFNA5	3.08	3.62	-1.45	0.0021	0.1628	DFNA5
IGFBP3	1.67	4.25	-5.98	0.0021	0.1629	IGFBP3
ARF5	7.46	7.14	1.25	0.0022	0.1651	ARF5
TSC1	5.8	5.51	1.22	0.0022	0.1651	TSC1
DNM3	0	1.67	-3.17	0.0022	0.1651	DNM3
ELOVL4	3.65	4.76	-2.16	0.0022	0.166	ELOVL4
PSMB9	0.11	1.24	-2.18	0.0022	0.1664	PSMB9
LMNB2	8.29	8.15	1.1	0.0022	0.1664	LMNB2
TIMP4	2.97	5.1	-4.4	0.0022	0.1664	TIMP4
TRPM2	2.06	0.32	3.34	0.0023	0.1666	TRPM2
IDO1	2.6	5.6	-8.01	0.0023	0.1674	IDO1
FOXI3	3.18	4.7	-2.87	0.0023	0.1685	FOXI3
LOC100134229	1.01	0.11	1.86	0.0023	0.1685	LOC100134229
DAXX	7.02	7.45	-1.35	0.0023	0.1697	DAXX
BPGM	3.62	3.37	1.2	0.0023	0.1702	BPGM
DENND6A	4.89	4.07	1.76	0.0024	0.1703	DENND6A
STIL	7.12	5.98	2.2	0.0024	0.1715	STIL
NME7	4.12	3.88	1.18	0.0024	0.1733	NME7
RSPO2	0.11	1.38	-2.42	0.0024	0.1741	RSPO2
ZNF510	4.05	4.45	-1.32	0.0024	0.1741	ZNF510
PRH1	0.66	0	1.59	0.0025	0.1748	PRH1
MOSPD1	5.82	4.94	1.83	0.0025	0.1748	MOSPD1
PHYHD1	3.38	3.72	-1.27	0.0025	0.1748	PHYHD1
LHX5	0	0.93	-1.91	0.0025	0.1748	LHX5
CX3CL1	0	0.51	-1.42	0.0025	0.1748	CX3CL1
APLN	0.59	1.51	-1.89	0.0025	0.1748	APLN
FLJ35282	0.81	0	1.75	0.0026	0.1748	FLJ35282
TRPC4	1.73	4.68	-7.73	0.0026	0.1748	TRPC4
UXS1	5.61	6.26	-1.57	0.0026	0.1748	UXS1
IL17RD	7.3	5.22	4.24	0.0026	0.1748	IL17RD
ATXN1	2.15	1.6	1.46	0.0026	0.1748	ATXN1
AP1S2	6.09	7.48	-2.62	0.0026	0.1748	AP1S2
VAMP5	3.27	0.58	6.44	0.0026	0.1748	VAMP5
ACAD11	4.77	3.85	1.9	0.0026	0.1748	ACAD11
EFEMP1	5.6	3.51	4.28	0.0026	0.1748	EFEMP1
TCTN3	6.68	6.2	1.4	0.0026	0.1748	TCTN3
PIP4K2C	6.09	5.44	1.57	0.0026	0.1748	PIP4K2C
DNAL4	4.99	3.95	2.06	0.0026	0.1748	DNAL4
THSD7B	0.66	1.47	-1.75	0.0026	0.1748	THSD7B
TNNT2	0.59	2.71	-4.35	0.0026	0.1748	TNNT2
LOC100506013	3.48	5.49	-4.02	0.0026	0.1748	LOC100506013
LOC440925	4.8	0.22	23.87	0.0026	0.1748	LOC440925
TMEM57	4.69	4.32	1.29	0.0026	0.1748	TMEM57
SLC47A1	4.8	1.67	8.7	0.0027	0.176	SLC47A1
JHDM1D	6.05	4.46	3	0.0027	0.1769	JHDM1D
NEAT1	4.05	2.55	2.85	0.0027	0.1775	NEAT1
CCDC107	3.1	3.94	-1.79	0.0028	0.1775	CCDC107
C16orf5	6.49	6.8	-1.24	0.0028	0.1775	C16orf5
ABCA5	1.75	3.74	-3.97	0.0028	0.1775	ABCA5
CLDN3	2.21	3.82	-3.06	0.0028	0.1775	CLDN3
BPIFB2	0.5	0	1.42	0.0028	0.1775	BPIFB2
GRTP1	2.66	3.83	-2.24	0.0028	0.1775	GRTP1
GNG3	1.37	3.46	-4.27	0.0028	0.1775	GNG3
SDC4	5.01	5.74	-1.65	0.0028	0.1778	SDC4
CCDC28B	4.01	4.57	-1.47	0.0028	0.1778	CCDC28B
C11orf49	5.39	4.72	1.59	0.0028	0.1778	C11orf49
BCR	6.27	6.88	-1.53	0.0028	0.1778	BCR
ZNF791	5.17	4.56	1.52	0.0028	0.1778	ZNF791
UGT3A1	2.31	1.17	2.2	0.0028	0.1778	UGT3A1
MET	2.16	4.39	-4.68	0.0028	0.1779	MET
LYSMD3	3.38	2.92	1.37	0.0029	0.1782	LYSMD3
SIGIRR	3.59	5.24	-3.13	0.0029	0.1782	SIGIRR
PLEKHG3	4.19	5.95	-3.39	0.0029	0.1782	PLEKHG3
LMTK3	1.21	3.43	-4.66	0.0029	0.1782	LMTK3
RIMKLA	1.79	3.24	-2.74	0.0029	0.1785	RIMKLA
CPLX2	0	1.34	-2.53	0.0029	0.1785	CPLX2
AKIRIN1	8.31	9.18	-1.82	0.0029	0.1785	AKIRIN1
IQSEC2	1.7	5.47	-13.64	0.0029	0.1785	IQSEC2
MRPS5	5.96	5.4	1.47	0.0029	0.1785	MRPS5
UBE2B	6.16	5.55	1.53	0.003	0.1785	UBE2B
GPR26	0.41	1.52	-2.16	0.003	0.1785	GPR26
LOC401052	0.5	0	1.42	0.003	0.1785	LOC401052
XYLT1	4.62	5.86	-2.37	0.003	0.1785	XYLT1
LRP1	6.66	7.61	-1.93	0.003	0.1785	LRP1
CNN3	7.84	8.31	-1.38	0.003	0.1785	CNN3
GINS3	5.38	4.47	1.88	0.003	0.1785	GINS3
ZNF443	4.06	3.26	1.74	0.003	0.1785	ZNF443
SNX27	6.13	6.79	-1.58	0.003	0.1785	SNX27
CCDC92	3.37	0	10.34	0.003	0.1785	CCDC92
RPS29	4.97	4.29	1.6	0.003	0.1787	RPS29
CAMK2N2	2.7	2.48	1.17	0.003	0.1787	CAMK2N2
MT1H	1.58	6.34	-26.97	0.003	0.1787	MT1H
CELSR2	3.48	5	-2.88	0.0031	0.1818	CELSR2
PION	0.22	0.82	-1.51	0.0031	0.1818	PION
CAPG	5.01	4.33	1.6	0.0031	0.1818	CAPG
RBPMS2	8.14	8.83	-1.61	0.0031	0.1818	RBPMS2
LAMP5	0.88	1.98	-2.14	0.0031	0.1818	LAMP5
SLC39A8	7.77	4.33	10.89	0.0032	0.1818	SLC39A8
GLRA3	0.5	0	1.42	0.0032	0.1818	GLRA3
STMN4	0	0.95	-1.93	0.0032	0.1818	STMN4
CYP2S1	7.15	8.87	-3.28	0.0032	0.1818	CYP2S1
BACE2	4.34	3.15	2.27	0.0032	0.183	BACE2
KIF13A	4.71	5.74	-2.05	0.0032	0.183	KIF13A
C2orf43	6.2	5.56	1.55	0.0032	0.183	C2orf43
TNPO1	5.97	6.31	-1.27	0.0032	0.183	TNPO1
TNFRSF11B	3.48	1	5.59	0.0032	0.183	TNFRSF11B
REL	4.59	3.46	2.19	0.0033	0.1832	REL
B3GNT5	1.88	0.89	1.99	0.0033	0.1832	B3GNT5
CHAC1	4	5.75	-3.36	0.0033	0.1841	CHAC1
CDK2	6.64	5.95	1.61	0.0033	0.1841	CDK2
YLPM1	5.3	5.8	-1.41	0.0033	0.1841	YLPM1
NVL	5.04	5.51	-1.38	0.0033	0.1841	NVL
PI4KB	4.34	4.76	-1.33	0.0033	0.1843	PI4KB
STAC3	0.32	0.12	1.15	0.0033	0.1843	STAC3
TAP2	3.8	4.26	-1.38	0.0033	0.1844	TAP2
CMPK1	5.96	5.51	1.37	0.0034	0.1846	CMPK1
SHOX	0	0.74	-1.67	0.0034	0.1846	SHOX
CENPN	7.62	7.1	1.44	0.0034	0.1846	CENPN
PPM1B	6.1	7.2	-2.14	0.0034	0.1846	PPM1B
FAM135A	5.84	6.19	-1.28	0.0034	0.1846	FAM135A
KCNJ6	0.21	1.39	-2.26	0.0034	0.1846	KCNJ6
LINC00086	2.28	3.74	-2.75	0.0034	0.1846	LINC00086
SOAT1	5.73	3.82	3.76	0.0034	0.1846	SOAT1
LMO7	7.05	4.37	6.43	0.0034	0.1846	LMO7
C8orf42	3.84	5.02	-2.27	0.0034	0.1846	C8orf42
INTS6	4.1	5	-1.85	0.0035	0.1846	INTS6
FAM48B2	1.05	2.61	-2.93	0.0035	0.1846	FAM48B2
PLBD1	4.28	3.32	1.94	0.0035	0.1846	PLBD1
LOC400685	2.63	1.28	2.56	0.0035	0.1846	LOC400685
C1orf98	0	1.07	-2.1	0.0035	0.1853	C1orf98
BAIAP3	0.94	1.75	-1.75	0.0035	0.1856	BAIAP3
ZNF434	2.37	2.6	-1.18	0.0035	0.1856	ZNF434
MGAT5B	1.85	1.29	1.48	0.0035	0.1856	MGAT5B
RRM1	7.12	6.63	1.41	0.0035	0.1856	RRM1
MAP1A	1.53	4.11	-5.99	0.0035	0.1856	MAP1A
DPM1	7.64	7.06	1.49	0.0035	0.1856	DPM1
SNORA9	6.47	6.03	1.36	0.0036	0.1856	SNORA9
IFI30	5.38	4.65	1.66	0.0036	0.1859	IFI30
CCDC169	4.5	3.27	2.35	0.0036	0.1859	CCDC169
PNPLA5	1.85	2.75	-1.87	0.0036	0.1859	PNPLA5
FABP3	4.63	6.68	-4.14	0.0036	0.1859	FABP3
SAMHD1	2.99	5.48	-5.62	0.0036	0.1859	SAMHD1
SLC35F1	4.4	2.9	2.82	0.0037	0.1859	SLC35F1
C6orf141	1.34	4.42	-8.46	0.0037	0.1859	C6orf141
SART3	7.07	7.41	-1.26	0.0037	0.1859	SART3
GTF3C3	5.28	4.73	1.46	0.0037	0.1859	GTF3C3
PIGX	4.99	4.27	1.65	0.0037	0.1859	PIGX
RAB19	1.97	3.43	-2.75	0.0037	0.1859	RAB19
HIF3A	3.07	4.1	-2.05	0.0037	0.1859	HIF3A
LOC100630923	4.32	3.63	1.61	0.0037	0.1859	LOC100630923
SLC25A28	3.69	2.81	1.84	0.0037	0.1866	SLC25A28
TBL2	4.84	3.82	2.03	0.0037	0.1874	TBL2
GNG2	3.76	5.02	-2.4	0.0038	0.1886	GNG2
FZD1	3.96	1.34	6.17	0.0038	0.191	FZD1
TMEM237	6.68	5.74	1.91	0.0038	0.1911	TMEM237
PPDPF	7.63	7.22	1.32	0.0039	0.1911	PPDPF
STIM1	4.87	3.45	2.69	0.0039	0.1911	STIM1
PRDM4	5.12	4.66	1.37	0.0039	0.1911	PRDM4
SERPINB6	5.26	4.29	1.95	0.0039	0.1911	SERPINB6
SNORA50	4.39	3.4	1.99	0.0039	0.1914	SNORA50
RHOB	6.54	4.4	4.41	0.0039	0.1914	RHOB
DTWD2	6.36	4.87	2.8	0.0039	0.1914	DTWD2
ZNF643	2.46	1.59	1.84	0.0039	0.1914	ZNF643
WDFY2	5.9	6.81	-1.88	0.0039	0.1914	WDFY2
HIP1	6.55	7.15	-1.52	0.0039	0.1914	HIP1
MRC2	5.36	4.36	2	0.0039	0.1914	MRC2
SCNN1G	0	1.11	-2.15	0.0039	0.1915	SCNN1G
DSP	8.15	5.9	4.76	0.004	0.1916	DSP
PDPN	5.85	7.56	-3.26	0.004	0.1916	PDPN
WDR90	3.05	2.58	1.38	0.004	0.1916	WDR90
SPRED2	6.15	4.88	2.4	0.004	0.1916	SPRED2
UNC5A	0.37	1.8	-2.7	0.004	0.1916	UNC5A
KIAA1456	2.53	0.32	4.63	0.004	0.1919	KIAA1456
ZNF800	3.79	2.89	1.86	0.004	0.1923	ZNF800
MYCL1	5.73	3.89	3.58	0.004	0.1923	MYCL1
IL17RE	0.5	0	1.42	0.0041	0.1933	IL17RE
CARHSP1	7.31	7.96	-1.57	0.0041	0.194	CARHSP1
WDR26	5.08	5.73	-1.57	0.0041	0.194	WDR26
USP44	5.7	7.96	-4.79	0.0041	0.194	USP44
TCF7L1	3.62	6.19	-5.93	0.0041	0.194	TCF7L1
ZNF398	4.76	6.81	-4.12	0.0041	0.1946	ZNF398
CYB5R2	4.02	4.96	-1.93	0.0042	0.1958	CYB5R2
FAM46B	2.78	4.86	-4.24	0.0042	0.1958	FAM46B
ZNF814	5.9	6.76	-1.82	0.0042	0.1961	ZNF814
COL12A1	1.15	3.38	-4.69	0.0043	0.1983	COL12A1
EPHA6	0.87	0	1.83	0.0043	0.1983	EPHA6
MINK1	4.46	5	-1.46	0.0043	0.1983	MINK1
LOC284889	1.54	0	2.9	0.0043	0.1983	LOC284889
GLUL	6.19	6.82	-1.56	0.0043	0.1983	GLUL
USO1	6.27	7.34	-2.1	0.0043	0.1983	USO1
SHANK2	2.06	3.54	-2.8	0.0043	0.1983	SHANK2
MAST4	3.51	2.11	2.65	0.0043	0.1984	MAST4
FAM118B	6.46	6.62	-1.12	0.0043	0.1984	FAM118B
PHLDB2	5.2	3.74	2.75	0.0044	0.1985	PHLDB2
RHBDF1	5.91	3.89	4.07	0.0044	0.1985	RHBDF1
TSPEAR	2.94	0.42	5.73	0.0044	0.1985	TSPEAR
G3BP2	8.29	9.18	-1.85	0.0044	0.1993	G3BP2
GDF11	3.99	5.08	-2.12	0.0044	0.1993	GDF11
ATP5H	9.09	8.43	1.58	0.0044	0.1993	ATP5H
R3HDM2	4.26	3.86	1.32	0.0044	0.1993	R3HDM2
GNAQ	6.43	6.71	-1.22	0.0044	0.1993	GNAQ
TENM4	4.33	2.87	2.74	0.0045	0.2014	TENM4
TMEM116	3.48	3.12	1.28	0.0045	0.2025	TMEM116
SRRM4	0.48	1.68	-2.3	0.0046	0.2025	SRRM4
H3F3A	9.69	9.88	-1.14	0.0046	0.2025	H3F3A
SAMD4B	7.1	6.66	1.36	0.0046	0.2025	SAMD4B
SMAD5	6.7	6.16	1.45	0.0046	0.2025	SMAD5
BAIAP2	5.39	4.84	1.46	0.0046	0.2025	BAIAP2
C7orf41	2.4	3.02	-1.54	0.0046	0.2031	C7orf41
USP45	4.18	3.38	1.74	0.0046	0.2031	USP45
C9orf135	0.37	2.86	-5.64	0.0046	0.2031	C9orf135
CEP290	3.01	2.19	1.77	0.0046	0.2031	CEP290
ADAM17	5.68	5.06	1.54	0.0046	0.2035	ADAM17
NIN	3.99	2.83	2.25	0.0047	0.2035	NIN
H2AFY	7.61	6.78	1.78	0.0047	0.2038	H2AFY
SNX9	4.1	3.32	1.72	0.0047	0.2038	SNX9
S100PBP	5.13	5.51	-1.3	0.0047	0.2038	S100PBP
B4GALT1	4.83	4.11	1.64	0.0047	0.2038	B4GALT1
RBM4	6.57	7.05	-1.4	0.0047	0.2038	RBM4
ARF1	9.8	9.43	1.3	0.0047	0.2038	ARF1
FAM129A	3.3	5.36	-4.17	0.0047	0.204	FAM129A
CXCL6	1.01	3.58	-5.96	0.0047	0.204	CXCL6
MT1G	0.65	4	-10.19	0.0048	0.204	MT1G
VAMP8	7.6	4.46	8.84	0.0048	0.204	VAMP8
ZSCAN2	4.33	5.59	-2.39	0.0048	0.204	ZSCAN2
LINC00094	2.98	3.69	-1.64	0.0048	0.204	LINC00094
TLCD1	3.34	4.39	-2.06	0.0048	0.204	TLCD1
KEAP1	5.67	6.34	-1.59	0.0048	0.204	KEAP1
BLM	5.89	5.54	1.27	0.0048	0.204	BLM
ARNT	5.85	5.34	1.43	0.0048	0.204	ARNT
SERINC5	8.38	7.27	2.15	0.0048	0.204	SERINC5
TFE3	5.93	7.4	-2.76	0.0048	0.204	TFE3
FAM227B	2.91	1.82	2.12	0.0049	0.204	FAM227B
ZNF181	3.79	4.24	-1.37	0.0049	0.204	ZNF181
ZC3H7B	6.69	7.05	-1.29	0.0049	0.204	ZC3H7B
SERGEF	4.94	5.3	-1.28	0.0049	0.204	SERGEF
HMCN1	3.37	2.21	2.22	0.0049	0.204	HMCN1
CAND1	7.03	7.29	-1.2	0.0049	0.204	CAND1
PPM1A	5.67	5.01	1.58	0.0049	0.204	PPM1A
MRPL22	5.19	4.95	1.18	0.0049	0.204	MRPL22
ACLY	9.65	10.08	-1.35	0.0049	0.204	ACLY
SMIM4	3.34	2.98	1.29	0.0049	0.204	SMIM4
PREX1	5.27	2.85	5.33	0.0049	0.204	PREX1
PARP6	5.49	4.93	1.47	0.005	0.205	PARP6
C2orf44	4.19	4.55	-1.28	0.005	0.205	C2orf44
AXIN2	6.65	4.36	4.87	0.005	0.205	AXIN2
DPY19L1	5.91	5.25	1.58	0.005	0.205	DPY19L1
MLPH	0.32	0.95	-1.55	0.0051	0.2063	MLPH
ZNF671	3.44	3.81	-1.29	0.0051	0.2064	ZNF671
PRKCDBP	4.74	5.5	-1.7	0.0051	0.2066	PRKCDBP
EVX1	4.9	0	29.76	0.0051	0.2068	EVX1
SNORA5B	2.1	1.26	1.78	0.0051	0.207	SNORA5B
PLD3	7.95	8.48	-1.45	0.0051	0.207	PLD3
DGKK	0.3	4.26	-15.59	0.0051	0.2075	DGKK
BMPR2	6.17	4.71	2.74	0.0052	0.2075	BMPR2
KIF23	4.97	5.21	-1.18	0.0052	0.2076	KIF23
MFAP3	5.64	4.86	1.71	0.0052	0.2076	MFAP3
ZNF280C	6.91	5.63	2.43	0.0052	0.2076	ZNF280C
NANS	6.79	5.83	1.95	0.0052	0.2076	NANS
CYP2B6	0.4	2.52	-4.33	0.0052	0.2076	CYP2B6
TRAF3	4.1	4.37	-1.2	0.0053	0.2076	TRAF3
GALNT10	5.01	4.24	1.71	0.0053	0.2076	GALNT10
IMMP2L	3.8	3.17	1.55	0.0053	0.2076	IMMP2L
DKK1	8.15	0.22	244.12	0.0053	0.2076	DKK1
GPR1	0.11	0.67	-1.47	0.0053	0.2076	GPR1
ASB1	5.06	4.86	1.14	0.0053	0.2076	ASB1
H6PD	2.62	1.72	1.87	0.0053	0.2076	H6PD
SNTG2	2.77	4.52	-3.35	0.0053	0.2076	SNTG2
PVRL1	5.15	6.23	-2.12	0.0053	0.2076	PVRL1
KIFC3	5.02	1.86	8.94	0.0053	0.2076	KIFC3
CDH2	7.84	5.14	6.51	0.0054	0.2076	CDH2
TMEM30B	4.24	5.22	-1.97	0.0054	0.2076	TMEM30B
CD1D	3.21	0.59	6.14	0.0054	0.2076	CD1D
SYP	0.73	3.44	-6.51	0.0054	0.2076	SYP
MPP1	6.32	3.47	7.23	0.0054	0.2076	MPP1
MT1F	1.13	4.14	-8.06	0.0054	0.2076	MT1F
AP1G1	6.68	6.84	-1.12	0.0054	0.2076	AP1G1
EGFLAM	3.63	0.23	10.55	0.0054	0.2078	EGFLAM
VPS33B	5.01	4.49	1.43	0.0054	0.2086	VPS33B
ETV3	1.59	2.72	-2.19	0.0054	0.2086	ETV3
AIM1	2.3	3.95	-3.15	0.0054	0.2086	AIM1
APCDD1	6.99	1.64	40.71	0.0055	0.2087	APCDD1
TESC	1.75	3.88	-4.38	0.0055	0.2087	TESC
MAMDC2	1.23	3.43	-4.61	0.0055	0.2087	MAMDC2
KLF11	4.76	4.01	1.68	0.0055	0.2087	KLF11
LAMC1	8.37	7.2	2.24	0.0055	0.2087	LAMC1
TMEFF2	1.88	2.9	-2.03	0.0055	0.2087	TMEFF2
ZNF282	5.47	5.76	-1.22	0.0055	0.2087	ZNF282
SNRNP25	4.28	4.89	-1.52	0.0055	0.2087	SNRNP25
TIMP1	4.88	5.65	-1.71	0.0055	0.2087	TIMP1
JAGN1	6.74	6.38	1.28	0.0056	0.2087	JAGN1
OBSL1	5.55	6.16	-1.53	0.0056	0.2087	OBSL1
SSBP3	7.16	7.77	-1.53	0.0056	0.2087	SSBP3
SMPD1	3.67	1.79	3.69	0.0056	0.2087	SMPD1
DPF1	3.38	5.04	-3.16	0.0056	0.2087	DPF1
FIZ1	3.69	4.23	-1.46	0.0056	0.2087	FIZ1
SOX14	1.1	0	2.15	0.0056	0.2087	SOX14
SSR3	8.55	8.03	1.44	0.0056	0.2087	SSR3
PNPLA4	5.1	4.46	1.55	0.0056	0.2093	PNPLA4
TMEM63C	1.51	2.6	-2.14	0.0057	0.2093	TMEM63C
SATB2	3.64	2.31	2.51	0.0057	0.2097	SATB2
SP8	4.97	0.74	18.78	0.0057	0.2097	SP8
CPT1A	4.91	1.97	7.65	0.0057	0.2097	CPT1A
TMX2	7.85	7.53	1.24	0.0057	0.2097	TMX2
NPDC1	4.27	4.6	-1.25	0.0057	0.2099	NPDC1
DYSF	1.15	3.44	-4.92	0.0057	0.2103	DYSF
EIF3D	7.64	7.37	1.2	0.0057	0.2103	EIF3D
VWCE	3.63	2.61	2.03	0.0058	0.2112	VWCE
SMAD2	6.04	6.16	-1.09	0.0058	0.2112	SMAD2
SLC41A3	4.94	4.28	1.58	0.0058	0.2128	SLC41A3
CDC42BPA	4.84	5.68	-1.79	0.0059	0.2138	CDC42BPA
LOC729737	6.32	5.04	2.43	0.0059	0.2139	LOC729737
WNT5B	4.73	0	26.53	0.0059	0.2141	WNT5B
RASA3	3.67	4.52	-1.8	0.0059	0.2141	RASA3
SCN4B	0.32	1.73	-2.66	0.0059	0.2146	SCN4B
C17orf96	3.52	0.66	7.26	0.006	0.2149	C17orf96
NCKAP1	8.32	7.86	1.37	0.006	0.2149	NCKAP1
GLB1L	2.15	1.75	1.32	0.006	0.2149	GLB1L
GALK2	3.47	3.03	1.36	0.006	0.2149	GALK2
ARRDC3-AS1	0.8	0.22	1.49	0.006	0.2149	ARRDC3-AS1
CXorf57	3.23	3.77	-1.46	0.006	0.2158	CXorf57
GLS2	2.07	2.99	-1.9	0.0061	0.216	GLS2
VGF	1.26	3.36	-4.29	0.0061	0.216	VGF
PVRL3	4.42	6.2	-3.43	0.0061	0.216	PVRL3
BDKRB1	1.7	0	3.26	0.0061	0.216	BDKRB1
PROKR2	0.42	2.16	-3.34	0.0061	0.216	PROKR2
HBP1	4.91	5.87	-1.94	0.0061	0.216	HBP1
FAM86C2P	1.77	0.95	1.76	0.0061	0.216	FAM86C2P
IPCEF1	2.15	0.81	2.53	0.0061	0.216	IPCEF1
IGBP1	6.45	6.17	1.21	0.0062	0.216	IGBP1
CYSLTR1	0	0.51	-1.42	0.0062	0.216	CYSLTR1
GJD3	0	0.51	-1.42	0.0062	0.216	GJD3
LOC151475	0	0.51	-1.42	0.0062	0.216	LOC151475
HTR3A	1.59	3.29	-3.26	0.0062	0.216	HTR3A
PLA2G2A	2.59	0.69	3.73	0.0062	0.2161	PLA2G2A
FAM134A	6.02	5.56	1.38	0.0062	0.2161	FAM134A
MAP2	1	2.9	-3.73	0.0062	0.2161	MAP2
TMEM74	1.93	1.06	1.84	0.0062	0.2161	TMEM74
CARD14	0.73	0	1.66	0.0062	0.2161	CARD14
DHRS1	3.92	3.01	1.88	0.0063	0.2162	DHRS1
MGC57346	4.77	4.96	-1.14	0.0063	0.2162	MGC57346
PPP1R1B	1.33	3.79	-5.51	0.0063	0.2162	PPP1R1B
PCLO	1.74	2.91	-2.24	0.0063	0.2162	PCLO
ZNF780A	4.51	4.04	1.39	0.0063	0.2162	ZNF780A
FAM210B	4.41	3.34	2.1	0.0063	0.2165	FAM210B
PHC1	6.58	8.46	-3.68	0.0063	0.2165	PHC1
ALOX5	0.32	0.82	-1.41	0.0064	0.2165	ALOX5
KANK4	0.86	0.11	1.68	0.0064	0.2165	KANK4
PQLC2	5.34	4.87	1.38	0.0064	0.2165	PQLC2
WDR60	5.07	4.49	1.49	0.0064	0.2165	WDR60
SMYD2	4.17	2.3	3.65	0.0064	0.2165	SMYD2
FAM65B	0.22	1.99	-3.39	0.0064	0.2165	FAM65B
ORC6	7.05	6.84	1.16	0.0064	0.2168	ORC6
ATF6	5.44	4.63	1.76	0.0064	0.217	ATF6
NOVA2	3.88	5.58	-3.24	0.0064	0.2172	NOVA2
PRR18	1	0	2	0.0065	0.2172	PRR18
NEBL	1.26	1.67	-1.34	0.0065	0.2182	NEBL
AKAP1	4.77	5.64	-1.83	0.0065	0.2182	AKAP1
MAP7D3	4.43	5.02	-1.51	0.0065	0.2182	MAP7D3
BIN3	5.06	4.3	1.69	0.0065	0.2186	BIN3
CNTN1	1.46	3.26	-3.47	0.0066	0.2186	CNTN1
TMEM151B	1.26	3.05	-3.46	0.0066	0.2186	TMEM151B
ARHGAP29	4.26	1.92	5.05	0.0066	0.2186	ARHGAP29
HIST1H1T	3.35	1.56	3.46	0.0066	0.2188	HIST1H1T
GANC	3.08	2.16	1.9	0.0066	0.2201	GANC
TTK	6.56	6.82	-1.2	0.0066	0.2201	TTK
KCNH6	0.32	0.75	-1.34	0.0067	0.2201	KCNH6
CCT8	9.47	9.23	1.18	0.0067	0.2202	CCT8
TM4SF1	0.72	2.36	-3.12	0.0067	0.2202	TM4SF1
FXC1	7.15	6.95	1.15	0.0067	0.2205	FXC1
TAGLN3	3.58	1.89	3.23	0.0067	0.2206	TAGLN3
JMY	3.35	4.4	-2.07	0.0067	0.2206	JMY
FAM207A	6.38	6.15	1.17	0.0067	0.2206	FAM207A
EPB41	6.53	6.85	-1.25	0.0067	0.2206	EPB41
ADAMTS19	6.13	4.82	2.48	0.0068	0.2215	ADAMTS19
BMF	2.98	4.07	-2.13	0.0068	0.2219	BMF
SEMA6B	4.87	6.05	-2.26	0.0068	0.2228	SEMA6B
FRMD4B	1.87	1.01	1.82	0.0069	0.2228	FRMD4B
ANXA9	0.21	1.64	-2.69	0.0069	0.2236	ANXA9
DNAAF3	1.81	2.08	-1.21	0.0069	0.2236	DNAAF3
CBX4	2.23	2.56	-1.26	0.0069	0.2236	CBX4
TMPRSS11E	2.9	1.01	3.7	0.0069	0.2236	TMPRSS11E
CLK3	4.89	4.17	1.64	0.0069	0.2236	CLK3
ANKRD20A8P	1.43	0	2.7	0.007	0.2248	ANKRD20A8P
DUSP16	5.39	6.51	-2.19	0.007	0.2249	DUSP16
PCDHB5	2.11	1.39	1.66	0.007	0.2257	PCDHB5
LRRN1	5.46	7.6	-4.4	0.007	0.2257	LRRN1
POC1B	4.07	3.5	1.49	0.007	0.2257	POC1B
KIAA1161	3.53	2.02	2.86	0.0071	0.2271	KIAA1161
KCNMB1	0.32	0.89	-1.48	0.0071	0.2272	KCNMB1
KDM6B	4.67	1.91	6.75	0.0071	0.2273	KDM6B
CLIP3	3.76	5.59	-3.55	0.0071	0.2273	CLIP3
SVIL	5.5	4.2	2.47	0.0072	0.2273	SVIL
RND1	1.95	4.13	-4.54	0.0072	0.2273	RND1
RNF175	3.82	3.1	1.65	0.0072	0.229	RNF175
SLC39A13	2.35	2.99	-1.56	0.0072	0.2291	SLC39A13
PPP1R2	4.83	4.06	1.7	0.0073	0.2291	PPP1R2
H2AFV	8.66	8.48	1.13	0.0073	0.2291	H2AFV
ACAD8	5.67	6.4	-1.65	0.0073	0.2291	ACAD8
DDX25	2.25	3.23	-1.97	0.0073	0.2291	DDX25
FCHSD1	2.01	3.32	-2.48	0.0073	0.2291	FCHSD1
TUBB2A	10.46	7.97	5.64	0.0073	0.2291	TUBB2A
MT1JP	0.21	1.73	-2.87	0.0074	0.2291	MT1JP
F2RL1	6.94	4.8	4.39	0.0074	0.2291	F2RL1
MXI1	4.49	3.66	1.78	0.0074	0.2291	MXI1
ULBP1	0.42	1.38	-1.94	0.0074	0.2291	ULBP1
TLE1	5.54	6.42	-1.84	0.0074	0.2291	TLE1
PTPDC1	2.25	1.78	1.38	0.0074	0.2291	PTPDC1
LOC728743	1.62	3.89	-4.83	0.0074	0.2291	LOC728743
PRDX1	1.84	2.42	-1.5	0.0074	0.2291	PRDX1
SLFN13	4.44	3.44	2.01	0.0074	0.2291	SLFN13
LMF1	3.48	2.32	2.24	0.0075	0.2291	LMF1
MYH2	0	0.99	-1.98	0.0075	0.2291	MYH2
CRBN	5.32	5.56	-1.18	0.0075	0.2291	CRBN
ZNF664	7.2	6.19	2.01	0.0075	0.2291	ZNF664
OTUD7A	1.05	2.11	-2.08	0.0075	0.2291	OTUD7A
PGM1	6.69	5.39	2.45	0.0075	0.2291	PGM1
MYL9	7.28	8.38	-2.14	0.0075	0.2291	MYL9
KAT6A	5.32	5	1.25	0.0075	0.2291	KAT6A
TMEM253	0.11	0.59	-1.4	0.0075	0.2291	TMEM253
SH3BGRL	6	6.35	-1.28	0.0075	0.2291	SH3BGRL
PEX6	3.25	2.08	2.26	0.0076	0.2291	PEX6
AVEN	5.28	4.73	1.47	0.0076	0.2291	AVEN
GULP1	6.22	7.43	-2.3	0.0076	0.2291	GULP1
PBX1	6.62	8.18	-2.93	0.0076	0.2291	PBX1
DCUN1D2	4.77	5.21	-1.36	0.0076	0.2291	DCUN1D2
MAP3K7	2.68	2.23	1.36	0.0076	0.2291	MAP3K7
TTBK1	1.27	2.96	-3.22	0.0076	0.2291	TTBK1
LRFN5	2.55	0.57	3.96	0.0076	0.2293	LRFN5
VGLL4	7.18	5.24	3.84	0.0076	0.2299	VGLL4
NRXN1	0.71	2.41	-3.25	0.0077	0.2299	NRXN1
RAPGEFL1	4.13	4.78	-1.57	0.0077	0.2303	RAPGEFL1
DSEL	6.68	3.78	7.43	0.0077	0.2318	DSEL
ZDHHC22	3.4	5.54	-4.42	0.0078	0.2318	ZDHHC22
ZNF320	6.27	5.65	1.54	0.0078	0.2318	ZNF320
PCDH10	6.02	1.12	29.93	0.0078	0.2318	PCDH10
MPRIP	7.2	6.92	1.22	0.0078	0.2318	MPRIP
PLEKHA7	2.97	3.98	-2.01	0.0078	0.2318	PLEKHA7
ZNF91	6.05	5.59	1.37	0.0078	0.2321	ZNF91
SORL1	5.2	6.35	-2.22	0.0078	0.2323	SORL1
TTC29	4.49	0.11	20.77	0.0079	0.2327	TTC29
JAKMIP2	5.23	3.75	2.79	0.0079	0.233	JAKMIP2
RAPGEF5	2.09	3.92	-3.55	0.0079	0.233	RAPGEF5
MIR1307	2.32	1.4	1.9	0.0079	0.233	MIR1307
LMCD1	2.73	3.71	-1.97	0.0079	0.233	LMCD1
KCTD8	1.84	2.74	-1.87	0.0079	0.2331	KCTD8
RELL2	2.57	3.95	-2.61	0.008	0.2336	RELL2
PRKD1	0.81	1.66	-1.8	0.008	0.2336	PRKD1
FAM133A	1.71	1.01	1.62	0.008	0.2336	FAM133A
ATP13A2	5.34	5.76	-1.34	0.008	0.2336	ATP13A2
PLEKHA8	5.86	5.06	1.74	0.008	0.234	PLEKHA8
CNTFR	4.59	1.29	9.88	0.0081	0.2352	CNTFR
SEMA5B	2.83	4.52	-3.23	0.0081	0.2352	SEMA5B
NXPH3	0.67	2.41	-3.35	0.0081	0.2352	NXPH3
JMJD6	3.95	3.45	1.42	0.0081	0.2352	JMJD6
LAMP2	7.22	6.57	1.56	0.0081	0.2352	LAMP2
TRIP6	6.6	6.97	-1.29	0.0081	0.2352	TRIP6
EXOSC10	6.68	6.53	1.11	0.0082	0.2357	EXOSC10
TBC1D23	5.43	4.69	1.67	0.0082	0.2357	TBC1D23
MAPKAPK2	6.61	6.21	1.32	0.0082	0.2357	MAPKAPK2
MFF	3.87	3.44	1.35	0.0082	0.2357	MFF
RANGAP1	6.65	6.89	-1.19	0.0082	0.2357	RANGAP1
HIST1H2AJ	8.65	8.07	1.49	0.0082	0.2357	HIST1H2AJ
MBD1	5.21	5.04	1.13	0.0082	0.2357	MBD1
RREB1	7.19	5.54	3.14	0.0083	0.2357	RREB1
RHPN2	4.3	5.6	-2.46	0.0083	0.2357	RHPN2
EPB41L3	6.5	4.08	5.35	0.0083	0.2357	EPB41L3
SORCS3	0.96	1.81	-1.81	0.0083	0.2357	SORCS3
ZNF197	4.8	4.33	1.39	0.0083	0.2357	ZNF197
TMEM154	3.03	1.07	3.88	0.0083	0.2357	TMEM154
RAB11FIP4	5.17	5.59	-1.34	0.0083	0.2357	RAB11FIP4
TM4SF18	1	3.86	-7.22	0.0083	0.2357	TM4SF18
RNF122	6	4.84	2.23	0.0084	0.236	RNF122
KDSR	5.48	5.19	1.22	0.0084	0.236	KDSR
ANAPC13	6.16	5.82	1.26	0.0084	0.236	ANAPC13
CHMP3	5.81	5.44	1.29	0.0084	0.236	CHMP3
CHST15	3.93	3.16	1.7	0.0084	0.2363	CHST15
CPXM1	6.38	4.92	2.74	0.0084	0.2368	CPXM1
TNRC6A	5.15	6.23	-2.12	0.0084	0.2368	TNRC6A
CBWD2	5.8	5.52	1.22	0.0085	0.2368	CBWD2
ZNF462	6.71	7.96	-2.38	0.0085	0.2368	ZNF462
HCN2	1.2	0.29	1.88	0.0085	0.2368	HCN2
BCS1L	5.06	4.38	1.6	0.0085	0.2368	BCS1L
BHLHB9	4.01	4.95	-1.92	0.0085	0.2368	BHLHB9
OLIG3	0.11	1.31	-2.3	0.0085	0.2368	OLIG3
SLC5A7	0	0.74	-1.67	0.0085	0.2368	SLC5A7
TMEM114	0	0.74	-1.67	0.0085	0.2368	TMEM114
FAM213A	7.94	7.17	1.71	0.0085	0.2368	FAM213A
MITD1	5.92	5.55	1.29	0.0086	0.2368	MITD1
TIAM2	2.49	3.91	-2.68	0.0086	0.2368	TIAM2
TTL	6.29	5.7	1.51	0.0086	0.2368	TTL
EIF2C1	7.34	6.76	1.49	0.0086	0.2368	EIF2C1
LINC00167	1.33	0.65	1.6	0.0086	0.2368	LINC00167
PLSCR4	1.76	0.74	2.02	0.0086	0.2368	PLSCR4
C17orf74	0.11	0.59	-1.39	0.0086	0.2368	C17orf74
RNF144B	0.41	1.99	-2.99	0.0086	0.2368	RNF144B
TUBB2B	11.24	9.71	2.89	0.0087	0.2368	TUBB2B
SLC24A3	0.98	2.83	-3.6	0.0087	0.2368	SLC24A3
NCOR2	5.93	6.25	-1.25	0.0087	0.2368	NCOR2
HERC3	4.27	1.56	6.54	0.0087	0.2368	HERC3
ATR	4.9	4.24	1.59	0.0087	0.2368	ATR
FARP2	1.7	1.47	1.18	0.0087	0.2368	FARP2
SORBS2	0	0.8	-1.74	0.0087	0.2368	SORBS2
PSIP1	7.72	8.8	-2.11	0.0087	0.237	PSIP1
STX18	6.07	5.71	1.28	0.0088	0.2375	STX18
PFN1	10.04	10.28	-1.18	0.0088	0.2375	PFN1
ZNF518B	3.94	2.32	3.08	0.0088	0.2375	ZNF518B
RABEP1	5.74	5.55	1.14	0.0088	0.2379	RABEP1
KIF26A	4.61	6.08	-2.76	0.0088	0.2379	KIF26A
SCAMP5	5	5.7	-1.62	0.0089	0.2384	SCAMP5
NOTUM	3.46	0	10.97	0.0089	0.2384	NOTUM
IPW	7.44	8.48	-2.06	0.0089	0.2393	IPW
TWISTNB	5.89	5.31	1.5	0.0089	0.2393	TWISTNB
C19orf40	2.92	1.89	2.03	0.0089	0.2396	C19orf40
AQP7P1	0.58	0.22	1.28	0.009	0.2405	AQP7P1
CSNK1A1	8.09	8.43	-1.26	0.009	0.2405	CSNK1A1
TFDP2	5.97	6.56	-1.5	0.009	0.2405	TFDP2
LOC100289561	1.74	1.01	1.66	0.009	0.2405	LOC100289561
SHISA2	0.3	4.07	-13.69	0.0091	0.2406	SHISA2
TRNP1	4.17	5.08	-1.88	0.0091	0.2406	TRNP1
MMP14	6.94	5.46	2.79	0.0091	0.2406	MMP14
PTPRF	6.78	7.08	-1.23	0.0091	0.2406	PTPRF
GBAS	5.5	5.02	1.39	0.0091	0.2406	GBAS
ZNF224	1.78	0.75	2.05	0.0091	0.2406	ZNF224
ERO1LB	2.18	2.44	-1.2	0.0091	0.2406	ERO1LB
SYK	2.59	1.81	1.72	0.0091	0.2406	SYK
CALML6	0.66	0.23	1.35	0.0092	0.2406	CALML6
C1GALT1	5.96	6.46	-1.41	0.0092	0.2406	C1GALT1
LRRC3B	0.11	0.95	-1.79	0.0092	0.2406	LRRC3B
GPC4	8.63	10.13	-2.83	0.0092	0.2406	GPC4
OGDH	7.3	6.84	1.38	0.0092	0.2406	OGDH
HEATR2	7.01	6.63	1.3	0.0092	0.2406	HEATR2
TMEM180	2.7	3.65	-1.93	0.0092	0.2406	TMEM180
EMX1	0.11	1.4	-2.45	0.0092	0.2406	EMX1
GLS	6.83	6.29	1.46	0.0093	0.2406	GLS
ADAMTS14	0.32	0.81	-1.41	0.0093	0.2406	ADAMTS14
SNCB	1.64	3.3	-3.17	0.0093	0.2406	SNCB
LNP1	3.43	2.66	1.71	0.0093	0.2406	LNP1
WEE1	7.25	7.58	-1.26	0.0093	0.2406	WEE1
ADRBK1	6.27	5.69	1.49	0.0093	0.2406	ADRBK1
LITAF	6.35	7.37	-2.02	0.0093	0.2406	LITAF
IER3IP1	6.1	5.73	1.29	0.0093	0.2406	IER3IP1
NIPAL3	2.29	3.47	-2.27	0.0093	0.2406	NIPAL3
C1orf21	4.37	6.49	-4.37	0.0093	0.2407	C1orf21
GPM6B	5.93	6.91	-1.98	0.0094	0.2407	GPM6B
SKIL	7.04	8.05	-2.02	0.0094	0.2407	SKIL
HIBADH	5.39	4.77	1.53	0.0094	0.2407	HIBADH
CD53	2	1.07	1.91	0.0094	0.2407	CD53
TES	6.1	5.15	1.93	0.0094	0.2407	TES
SOWAHD	1.19	2.99	-3.47	0.0094	0.2407	SOWAHD
KCMF1	6.84	7.5	-1.58	0.0094	0.2407	KCMF1
BPTF	7.14	7.78	-1.56	0.0094	0.2408	BPTF
OTX2	1.67	3.77	-4.3	0.0094	0.2408	OTX2
MCTP1	1.32	1.68	-1.28	0.0094	0.2408	MCTP1
TUBB6	5.75	6.73	-1.98	0.0095	0.2408	TUBB6
CAMKV	3.88	5.65	-3.4	0.0095	0.2408	CAMKV
SEMG1	0.58	2.29	-3.28	0.0095	0.2412	SEMG1
ODC1	10.44	8.4	4.1	0.0095	0.2412	ODC1
SREK1IP1	6.31	5.57	1.67	0.0095	0.2412	SREK1IP1
C9orf163	0.32	1.52	-2.29	0.0095	0.2412	C9orf163
CHN2	2.47	1.38	2.12	0.0095	0.2413	CHN2
FAM165B	4.25	4.5	-1.19	0.0096	0.2413	FAM165B
SERPINB4	0.22	1.37	-2.21	0.0096	0.2413	SERPINB4
TRIM24	5.61	7.1	-2.81	0.0096	0.2413	TRIM24
ETAA1	4.14	4.39	-1.18	0.0096	0.2413	ETAA1
FBXW9	3.47	2.62	1.8	0.0096	0.2413	FBXW9
KCNJ11	1.31	2.11	-1.73	0.0096	0.2413	KCNJ11
HSD17B4	9.35	8.76	1.5	0.0096	0.2413	HSD17B4
RAB12	6.95	5.97	1.97	0.0097	0.2413	RAB12
ANKRD32	5.25	4.69	1.48	0.0097	0.2413	ANKRD32
MEG8	0.22	0.51	-1.22	0.0097	0.2413	MEG8
PRM1	0.22	0.51	-1.22	0.0097	0.2413	PRM1
LOC100129148	0.66	0	1.59	0.0097	0.2413	LOC100129148
C15orf57	4.13	3.66	1.38	0.0097	0.2413	C15orf57
NDUFV1	6.52	6.35	1.13	0.0097	0.2413	NDUFV1
PIP5K1B	2.5	3.6	-2.14	0.0097	0.2415	PIP5K1B
DKFZP434H168	0.4	1.85	-2.73	0.0097	0.2417	DKFZP434H168
IARS	9.11	9.27	-1.12	0.0098	0.2421	IARS
CCDC91	5.17	5.56	-1.31	0.0098	0.2421	CCDC91
NEFL	5.33	3.71	3.07	0.0098	0.2429	NEFL
GABRR1	0.22	0.74	-1.43	0.0099	0.2437	GABRR1
RNF165	3.33	0.89	5.46	0.0099	0.2437	RNF165
ZBTB49	1.7	2.52	-1.76	0.0099	0.2437	ZBTB49
TRIM59	5.54	5.86	-1.25	0.0099	0.2437	TRIM59
ANTXR2	4.22	1.79	5.39	0.0099	0.2437	ANTXR2
TTC39C	3.16	4.39	-2.33	0.0099	0.2437	TTC39C
ADRA2C	4.66	2.54	4.35	0.0099	0.2437	ADRA2C
FBRS	3.66	3.06	1.51	0.01	0.2449	FBRS
ADARB2	0.11	1.31	-2.3	0.01	0.2449	ADARB2
SHOX2	1.56	0	2.94	0.0101	0.2461	SHOX2
PLCB2	2.08	0.89	2.29	0.0101	0.2461	PLCB2
ADK	4.49	3.99	1.41	0.0101	0.2463	ADK
TCEA1	7.28	7.54	-1.2	0.0102	0.2479	TCEA1
LOC100506844	3.41	2.24	2.25	0.0102	0.2479	LOC100506844
LMTK2	5.52	5.82	-1.23	0.0103	0.249	LMTK2
ZNF75A	4.43	4.88	-1.36	0.0103	0.2494	ZNF75A
FAM13C	1.95	0.81	2.2	0.0103	0.2494	FAM13C
XKR8	4.06	3.41	1.57	0.0103	0.2494	XKR8
ATG14	4.07	4.55	-1.4	0.0104	0.2506	ATG14
NMNAT2	2.91	4.97	-4.17	0.0104	0.2508	NMNAT2
CMC1	4.87	4.07	1.75	0.0104	0.251	CMC1
DDHD2	4.73	4.05	1.61	0.0105	0.2514	DDHD2
ANKMY2	4.26	3.93	1.26	0.0105	0.2514	ANKMY2
ZBTB40	6.02	5.41	1.53	0.0105	0.2516	ZBTB40
MMP10	0	0.58	-1.5	0.0105	0.2516	MMP10
NALCN	0	0.58	-1.5	0.0105	0.2516	NALCN
PDE4B	2.01	4.77	-6.8	0.0105	0.2516	PDE4B
KIAA1244	3.83	5.14	-2.48	0.0105	0.2516	KIAA1244
TUBB4A	3.38	4.74	-2.58	0.0105	0.2516	TUBB4A
ZNF410	5.18	4.54	1.56	0.0106	0.2524	ZNF410
CSNK2A1	7.24	7.53	-1.22	0.0106	0.253	CSNK2A1
SH3BP5L	4.06	4.36	-1.23	0.0106	0.2531	SH3BP5L
BRSK2	3.83	4.91	-2.1	0.0106	0.2531	BRSK2
NAA30	5.83	5.25	1.49	0.0107	0.2531	NAA30
RGMB	5.48	4.3	2.26	0.0107	0.2538	RGMB
CTSD	7.73	7.98	-1.19	0.0107	0.2538	CTSD
RSF1	4.82	5.55	-1.66	0.0108	0.2543	RSF1
ALOX12	1.37	2.39	-2.02	0.0108	0.2543	ALOX12
NPRL3	4.91	5.4	-1.41	0.0108	0.2543	NPRL3
HSCB	4.31	3.6	1.64	0.0108	0.2543	HSCB
ACTR1A	6.67	6.31	1.28	0.0108	0.2543	ACTR1A
LAMC3	5.23	3.72	2.86	0.0108	0.2543	LAMC3
CNPY3	7.05	7.34	-1.22	0.0108	0.2543	CNPY3
CXorf40A	1.98	0.95	2.04	0.0108	0.2543	CXorf40A
KRTAP10-8	0.66	0	1.59	0.0109	0.2549	KRTAP10-8
ATF2	5.85	5.54	1.24	0.0109	0.2551	ATF2
TMEM62	2.6	1.52	2.11	0.0109	0.2551	TMEM62
LONP2	5.12	4.73	1.31	0.0109	0.2551	LONP2
KCNG1	5.57	3.81	3.37	0.0109	0.2551	KCNG1
CABP1	0.74	2.29	-2.93	0.011	0.2551	CABP1
SH3PXD2B	7.04	6.23	1.75	0.011	0.2551	SH3PXD2B
C1orf106	5.55	5.81	-1.2	0.011	0.2551	C1orf106
GATSL3	2.86	2.45	1.33	0.011	0.2551	GATSL3
TNRC18	3.96	0.96	8.03	0.011	0.2551	TNRC18
CHAD	0.32	1.22	-1.86	0.011	0.2551	CHAD
YIF1B	6.92	6.44	1.39	0.011	0.2551	YIF1B
PCGF6	4.76	4.52	1.18	0.011	0.2551	PCGF6
MPDU1	5.89	6.24	-1.27	0.011	0.2552	MPDU1
UBE2O	6.13	7.07	-1.92	0.0111	0.2552	UBE2O
SCIN	0.21	1.01	-1.73	0.0111	0.2552	SCIN
PYGM	1.05	2.47	-2.68	0.0111	0.2552	PYGM
IER3	7.04	3.51	11.51	0.0111	0.2552	IER3
RUNDC3A	1.12	2.96	-3.59	0.0111	0.2552	RUNDC3A
SIT1	1.27	2.59	-2.49	0.0111	0.2552	SIT1
RHEBL1	0.58	0.12	1.38	0.0111	0.2552	RHEBL1
C10orf57	5.3	5.1	1.15	0.0111	0.2552	C10orf57
P2RX1	0.29	1.39	-2.13	0.0112	0.2562	P2RX1
TXNDC16	4.77	5.18	-1.33	0.0112	0.2562	TXNDC16
TACR1	3.25	0	9.51	0.0113	0.2562	TACR1
FAM157B	4.59	2.87	3.28	0.0113	0.2562	FAM157B
SNORA2B	1.87	1.73	1.1	0.0113	0.2562	SNORA2B
DPCD	5.05	4.74	1.24	0.0113	0.2562	DPCD
CRYAB	0.73	0.2	1.45	0.0113	0.2562	CRYAB
MIR17HG	0.11	0.51	-1.31	0.0113	0.2562	MIR17HG
FAM177A1	4.83	4.37	1.37	0.0113	0.2562	FAM177A1
GSPT2	4.12	4.87	-1.68	0.0114	0.2562	GSPT2
FBXO16	3.57	2.98	1.51	0.0114	0.2562	FBXO16
KLHL22	3.3	2.8	1.41	0.0114	0.2562	KLHL22
VAV2	6.07	6.5	-1.35	0.0114	0.2562	VAV2
CADPS2	4.93	5.45	-1.44	0.0114	0.2562	CADPS2
FSTL1	7.78	8.36	-1.49	0.0114	0.2562	FSTL1
LOC286189	0.22	0.67	-1.36	0.0114	0.2562	LOC286189
PSPH	5.46	6.07	-1.52	0.0114	0.2562	PSPH
GATA4	3.93	0.11	14.09	0.0114	0.2562	GATA4
HMOX1	4.59	6.35	-3.37	0.0115	0.2562	HMOX1
SNORA24	7.8	7.1	1.63	0.0115	0.2562	SNORA24
FBXL4	4.05	3.47	1.5	0.0115	0.2562	FBXL4
TMEM184B	5.45	6.09	-1.55	0.0115	0.2562	TMEM184B
LARP7	1.88	0.74	2.21	0.0115	0.2562	LARP7
CLIC4	9.16	9.54	-1.31	0.0115	0.2562	CLIC4
GNA12	7.29	7.69	-1.32	0.0115	0.2562	GNA12
PAAF1	5.83	4.95	1.84	0.0115	0.2562	PAAF1
NAV1	5.31	6.36	-2.07	0.0115	0.2562	NAV1
SLC25A32	6.7	6.21	1.41	0.0115	0.2562	SLC25A32
FBXW11	4.78	5.39	-1.53	0.0116	0.2569	FBXW11
LOC439990	0.8	0.11	1.61	0.0116	0.2569	LOC439990
IRF2BP1	5	4.69	1.23	0.0116	0.2569	IRF2BP1
RAP1GAP	4.25	2.88	2.58	0.0116	0.2569	RAP1GAP
APOE	9.74	10.07	-1.26	0.0116	0.2569	APOE
LHFP	1.34	3.36	-4.05	0.0116	0.2569	LHFP
GSTK1	4.89	4.01	1.83	0.0117	0.2571	GSTK1
KCNS3	1.37	2.72	-2.55	0.0117	0.2572	KCNS3
GNPTAB	4.87	6.18	-2.47	0.0117	0.2585	GNPTAB
ADRA1D	2.01	0.51	2.82	0.0117	0.2585	ADRA1D
WWTR1	6.14	5.54	1.52	0.0118	0.2592	WWTR1
MAP3K1	5.9	4.89	2.02	0.0118	0.26	MAP3K1
POU2F3	0.21	2.13	-3.79	0.0119	0.2607	POU2F3
PSMB5	7.55	7.86	-1.24	0.0119	0.2607	PSMB5
P2RX5	1.51	3.25	-3.34	0.0119	0.2607	P2RX5
SLC35G3	0.81	0.51	1.23	0.012	0.2607	SLC35G3
ZMAT4	1.94	3.56	-3.08	0.012	0.2607	ZMAT4
NPEPL1	4.89	4.67	1.17	0.012	0.2607	NPEPL1
TMEM64	4.24	5.67	-2.71	0.012	0.2607	TMEM64
AXL	1.91	3.7	-3.47	0.012	0.2607	AXL
ZNF440	2.99	1.83	2.24	0.012	0.2607	ZNF440
MRPL39	6.55	6.14	1.33	0.012	0.2607	MRPL39
TP53I3	4.13	5.02	-1.85	0.012	0.2607	TP53I3
HIST1H3E	8.16	7.47	1.61	0.012	0.2607	HIST1H3E
ACO2	7.11	6.8	1.24	0.0121	0.2613	ACO2
FAM167A	6.62	1.34	39.04	0.0121	0.2621	FAM167A
TMX1	6.99	7.84	-1.79	0.0121	0.2621	TMX1
AMMECR1	5.83	6.33	-1.42	0.0122	0.2624	AMMECR1
COPZ1	7.99	7.6	1.32	0.0122	0.2624	COPZ1
MXRA8	0.81	1.6	-1.73	0.0122	0.2624	MXRA8
MFGE8	8.3	9.63	-2.51	0.0122	0.263	MFGE8
PPIP5K1	5.36	4.49	1.83	0.0122	0.263	PPIP5K1
HRK	1.05	2.46	-2.66	0.0122	0.263	HRK
ADRA1A	0.32	1.51	-2.28	0.0123	0.263	ADRA1A
NLGN2	5.18	6.09	-1.88	0.0123	0.2633	NLGN2
EOGT	5.7	4.01	3.22	0.0123	0.2633	EOGT
NXT2	2.35	1.33	2.02	0.0123	0.2633	NXT2
LINC00493	6.01	5.56	1.37	0.0123	0.2633	LINC00493
SNAPC3	6.37	5.63	1.67	0.0123	0.2633	SNAPC3
SLC38A4	3.58	4.72	-2.19	0.0124	0.2633	SLC38A4
THBS2	5.42	4.84	1.49	0.0124	0.2633	THBS2
ATP6V1B2	7.92	6.99	1.91	0.0124	0.2634	ATP6V1B2
COX20	5.39	6.01	-1.54	0.0124	0.2634	COX20
PLEKHO2	4.88	5.27	-1.32	0.0124	0.2634	PLEKHO2
SLC29A3	3.51	4.37	-1.81	0.0124	0.2634	SLC29A3
FSCN1	9.48	7.26	4.66	0.0124	0.2636	FSCN1
TPM1	6.88	8.49	-3.05	0.0125	0.2636	TPM1
KIFC2	3.47	2.43	2.06	0.0125	0.2636	KIFC2
DHRS2	4.41	2.91	2.82	0.0125	0.2636	DHRS2
RBP4	1.21	0.32	1.86	0.0125	0.2636	RBP4
PARP8	5.01	4.66	1.27	0.0125	0.2636	PARP8
LHFPL4	2.86	3.76	-1.86	0.0126	0.2636	LHFPL4
SERPINF1	2.98	4.35	-2.58	0.0126	0.2636	SERPINF1
PUM1	6.77	7.03	-1.2	0.0126	0.2636	PUM1
KLHDC7A	1.94	5.27	-10	0.0126	0.2636	KLHDC7A
EXO1	4.97	3.98	1.99	0.0126	0.2636	EXO1
CSMD2	3.03	5.01	-3.95	0.0126	0.2636	CSMD2
EOMES	8.46	0.51	247.14	0.0126	0.2636	EOMES
NEURL1B	2.83	1.56	2.41	0.0126	0.2636	NEURL1B
TST	5.52	4.69	1.77	0.0127	0.2636	TST
CNN1	4.07	5.39	-2.5	0.0127	0.2636	CNN1
SYT2	3.4	4.9	-2.83	0.0127	0.2636	SYT2
C6orf203	4.29	3.7	1.5	0.0127	0.2636	C6orf203
EPB41L5	4.68	4.25	1.35	0.0127	0.2636	EPB41L5
SFXN5	4.97	5.32	-1.27	0.0127	0.2636	SFXN5
PNCK	0.88	1.82	-1.92	0.0127	0.2641	PNCK
AP1G2	4.27	3.87	1.32	0.0127	0.2641	AP1G2
PHPT1	6.48	6.68	-1.15	0.0127	0.2641	PHPT1
SELT	6.48	6.99	-1.42	0.0128	0.2646	SELT
RHEB	7.4	7.86	-1.38	0.0128	0.2647	RHEB
CCND1	8.4	6.85	2.93	0.0128	0.2647	CCND1
VIPR2	0.21	2.75	-5.82	0.0128	0.2649	VIPR2
THRB	0.67	1.79	-2.17	0.0129	0.265	THRB
SLC16A10	3.16	4.13	-1.95	0.0129	0.265	SLC16A10
ABCB9	0.11	0.86	-1.67	0.0129	0.265	ABCB9
VWA5B1	0.11	0.86	-1.67	0.0129	0.265	VWA5B1
ACTG2	2.07	3.63	-2.94	0.0129	0.265	ACTG2
PLAGL1	3.58	1.23	5.1	0.013	0.265	PLAGL1
DYRK3	4.24	3.72	1.43	0.013	0.265	DYRK3
SLC15A3	2.3	3.17	-1.82	0.013	0.265	SLC15A3
CCNJL	4.7	5.66	-1.94	0.013	0.265	CCNJL
MCOLN1	5.06	4.47	1.5	0.013	0.265	MCOLN1
TNFRSF11A	0.32	3.59	-9.63	0.0131	0.265	TNFRSF11A
C1QL2	0	0.32	-1.25	0.0131	0.265	C1QL2
CLEC4GP1	0	0.32	-1.25	0.0131	0.265	CLEC4GP1
CXCR2P1	0	0.32	-1.25	0.0131	0.265	CXCR2P1
FAM22G	0	0.32	-1.25	0.0131	0.265	FAM22G
PLN	0	0.32	-1.25	0.0131	0.265	PLN
S100B	0	0.32	-1.25	0.0131	0.265	S100B
MIRLET7BHG	0	0.32	-1.25	0.0131	0.265	MIRLET7BHG
SRI	6.8	7.11	-1.24	0.0131	0.265	SRI
PARD6G	4.38	3.8	1.5	0.0131	0.265	PARD6G
NBPF10	5.27	4.37	1.86	0.0131	0.265	NBPF10
P2RX4	3.63	2.81	1.77	0.0131	0.2651	P2RX4
EBAG9	5.6	5.2	1.32	0.0131	0.2653	EBAG9
C7orf25	2.99	2.05	1.92	0.0132	0.2653	C7orf25
PRRC2A	8.16	8.53	-1.29	0.0132	0.2653	PRRC2A
BAZ2B	4.41	5.14	-1.67	0.0132	0.2654	BAZ2B
C1orf115	2.1	3.19	-2.14	0.0132	0.2654	C1orf115
KLKB1	0.11	0.74	-1.55	0.0132	0.2654	KLKB1
AKR7A2	4.95	4.54	1.33	0.0133	0.266	AKR7A2
ITIH5	0.77	3.16	-5.25	0.0133	0.2663	ITIH5
STX6	5.93	6.58	-1.58	0.0133	0.2665	STX6
SLC16A3	3.45	1.3	4.44	0.0133	0.2665	SLC16A3
TIMM21	6.5	6	1.42	0.0133	0.2665	TIMM21
IVNS1ABP	8.31	7.47	1.8	0.0133	0.2665	IVNS1ABP
MTMR2	7.1	6.72	1.3	0.0134	0.267	MTMR2
SLFN5	3.29	1.64	3.13	0.0134	0.2673	SLFN5
MARVELD1	5.54	5.78	-1.18	0.0134	0.2674	MARVELD1
FNBP1	5.78	6.12	-1.26	0.0134	0.2674	FNBP1
WNT8A	4.19	0.11	16.98	0.0135	0.2674	WNT8A
HLA-DPB2	2.03	3.7	-3.18	0.0135	0.2674	HLA-DPB2
PLCB3	5.84	6.64	-1.74	0.0135	0.2674	PLCB3
CECR6	3.02	3.76	-1.66	0.0135	0.2674	CECR6
ARHGEF16	3.11	4.28	-2.25	0.0135	0.2674	ARHGEF16
ZBTB10	5.44	4.05	2.62	0.0135	0.2674	ZBTB10
PPBP	0	0.58	-1.5	0.0135	0.2674	PPBP
CD151	6.26	6.72	-1.38	0.0135	0.2674	CD151
NECAB1	1.04	3.02	-3.94	0.0136	0.268	NECAB1
MAP3K4	5.25	4.45	1.74	0.0136	0.268	MAP3K4
CCDC90A	6.75	6.22	1.44	0.0136	0.268	CCDC90A
UBE2L6	4.02	5.08	-2.09	0.0137	0.2685	UBE2L6
NKX6-1	1.7	0	3.24	0.0137	0.2685	NKX6-1
TRIM22	2.76	4.23	-2.76	0.0137	0.2685	TRIM22
WNT3	5.42	1	21.45	0.0137	0.2685	WNT3
CD248	0.5	2.54	-4.11	0.0137	0.2686	CD248
SLC15A2	1.17	2.68	-2.87	0.0137	0.2687	SLC15A2
FGFRL1	1.75	1.01	1.67	0.0138	0.2687	FGFRL1
LOC399744	1.34	0.66	1.6	0.0138	0.2687	LOC399744
SYPL2	3.18	1.93	2.37	0.0138	0.2687	SYPL2
VWA1	2.4	3.71	-2.47	0.0138	0.2687	VWA1
ZBTB44	5.12	6.21	-2.13	0.0139	0.2693	ZBTB44
TRPC7	0.58	0	1.49	0.0139	0.2693	TRPC7
BACE1	4.11	3.13	1.97	0.0139	0.2693	BACE1
PMEPA1	5.96	4.41	2.93	0.0139	0.2693	PMEPA1
GRB7	2.43	4.73	-4.91	0.0139	0.2693	GRB7
CYLD	4.02	4.37	-1.27	0.014	0.2707	CYLD
TTC14	5.24	4.76	1.4	0.014	0.2707	TTC14
DHX40	5.65	6	-1.27	0.014	0.2711	DHX40
FAHD1	0.59	0.12	1.39	0.014	0.2711	FAHD1
USP3	5.72	3.73	4	0.014	0.2711	USP3
LRRC17	0.85	2.41	-2.95	0.0141	0.2712	LRRC17
OR2AG2	0.66	0.33	1.26	0.0141	0.2713	OR2AG2
PCSK1	5.68	1.06	24.62	0.0141	0.2713	PCSK1
ARHGAP6	2.74	1.07	3.19	0.0141	0.2713	ARHGAP6
KIF1C	7.34	7.42	-1.06	0.0141	0.2713	KIF1C
ATP6V1D	6.88	6.43	1.36	0.0141	0.2713	ATP6V1D
SCN7A	0	0.32	-1.25	0.0141	0.2713	SCN7A
RBPJ	6.63	7.31	-1.6	0.0142	0.2713	RBPJ
CACNG8	1.21	2.47	-2.4	0.0142	0.2713	CACNG8
BBS1	4.77	4.01	1.68	0.0142	0.2713	BBS1
ZNF17	3.02	3.51	-1.41	0.0142	0.2713	ZNF17
MAPK8IP1	4.98	6.09	-2.15	0.0142	0.2713	MAPK8IP1
TBRG1	5.55	5.09	1.38	0.0142	0.2713	TBRG1
ATCAY	4.44	5.88	-2.72	0.0143	0.2713	ATCAY
CYFIP1	7.2	6.76	1.36	0.0143	0.2713	CYFIP1
SPG21	6.1	5.81	1.22	0.0143	0.2713	SPG21
ARGLU1	6.66	6.16	1.42	0.0143	0.2713	ARGLU1
DGKA	1.91	2.79	-1.84	0.0143	0.2713	DGKA
KLHDC2	5.75	6.25	-1.41	0.0143	0.2713	KLHDC2
FKBP5	6.81	6.02	1.74	0.0143	0.2716	FKBP5
TXLNG	7.44	7.93	-1.41	0.0143	0.2716	TXLNG
C9orf174	0.11	0.51	-1.32	0.0143	0.2716	C9orf174
PIK3CA	4.72	4.09	1.55	0.0144	0.2718	PIK3CA
SNORA49	5.92	5.44	1.4	0.0144	0.2731	SNORA49
LOC401074	1.93	0.58	2.54	0.0145	0.2732	LOC401074
GRM4	7.58	5.35	4.7	0.0145	0.2732	GRM4
GPT2	4.64	5.42	-1.72	0.0145	0.2732	GPT2
DUSP1	4.78	4	1.72	0.0145	0.2732	DUSP1
PGM3	2.28	1.55	1.66	0.0145	0.2737	PGM3
CECR2	7.04	7.82	-1.72	0.0146	0.2737	CECR2
GHRLOS	2.48	1.73	1.68	0.0146	0.2737	GHRLOS
CDK16	2.17	1.7	1.38	0.0146	0.2737	CDK16
WWOX	3.92	3.27	1.56	0.0146	0.2737	WWOX
C9orf85	4.35	3.47	1.84	0.0146	0.2738	C9orf85
GTF2A2	6.56	6.33	1.17	0.0146	0.2738	GTF2A2
TMOD3	7.37	6.52	1.81	0.0146	0.2738	TMOD3
CAMKK2	6.01	4.72	2.46	0.0147	0.274	CAMKK2
KCND1	2.17	3.46	-2.44	0.0147	0.274	KCND1
LEPREL1	6.26	4.06	4.59	0.0147	0.274	LEPREL1
MYOZ3	0.48	1.42	-1.92	0.0147	0.274	MYOZ3
SOX2	5.37	7.98	-6.1	0.0147	0.274	SOX2
SCMH1	5.37	4.44	1.9	0.0147	0.274	SCMH1
FUT2	1.1	1.96	-1.81	0.0148	0.274	FUT2
RAVER2	5.06	4.5	1.48	0.0148	0.274	RAVER2
SEC61B	8.14	7.88	1.19	0.0148	0.2741	SEC61B
GNAI1	5.04	4.42	1.53	0.0148	0.2741	GNAI1
CXCL3	1	2.68	-3.21	0.0149	0.2751	CXCL3
MSANTD3	4.81	5.32	-1.42	0.0149	0.2756	MSANTD3
FAM57B	2.16	3.68	-2.87	0.015	0.2768	FAM57B
MTA3	7.33	8.31	-1.96	0.015	0.2771	MTA3
RNF125	3.7	4.14	-1.35	0.0151	0.2772	RNF125
TRO	4.69	4.88	-1.14	0.0151	0.2772	TRO
MCCC2	7.01	6.77	1.18	0.0151	0.2772	MCCC2
GPC6	4.59	3.31	2.43	0.0151	0.2772	GPC6
ARHGAP42	4.99	5.83	-1.79	0.0151	0.2772	ARHGAP42
HK1	6.19	7.25	-2.08	0.0152	0.2789	HK1
TMTC2	3.21	2.45	1.68	0.0152	0.2791	TMTC2
CEP152	4.33	3.66	1.6	0.0152	0.2791	CEP152
CACNA1A	1.38	2.1	-1.66	0.0153	0.2791	CACNA1A
IGSF8	4.43	5.06	-1.55	0.0153	0.2791	IGSF8
CYP46A1	0.21	0.82	-1.53	0.0153	0.2791	CYP46A1
LOC648987	3.12	0.22	7.5	0.0153	0.2791	LOC648987
FAM222A	3.15	0.88	4.84	0.0153	0.2791	FAM222A
MFSD6L	0.11	1.44	-2.51	0.0153	0.2791	MFSD6L
GNAL	5.49	3.88	3.06	0.0154	0.2791	GNAL
IDS	6.08	4.94	2.2	0.0154	0.2791	IDS
PRKAB2	4.65	4.36	1.22	0.0154	0.2791	PRKAB2
MTL5	2.56	1.17	2.62	0.0154	0.2791	MTL5
RASSF2	2.26	3.06	-1.74	0.0154	0.2791	RASSF2
CCNE2	2.65	3.47	-1.77	0.0154	0.2791	CCNE2
CXCL5	1.56	3.99	-5.36	0.0155	0.2791	CXCL5
WDR44	6.18	6.77	-1.5	0.0155	0.2791	WDR44
SENP5	5.6	5.19	1.33	0.0155	0.2791	SENP5
BCL2L12	7.51	6.98	1.45	0.0155	0.2791	BCL2L12
NME5	2.57	1.11	2.75	0.0155	0.2791	NME5
TTC38	4.28	4.75	-1.38	0.0155	0.2791	TTC38
KCNG3	1.2	2.74	-2.9	0.0155	0.2791	KCNG3
UROD	7.66	6.68	1.98	0.0155	0.2791	UROD
ARMC9	5.64	5.14	1.41	0.0155	0.2791	ARMC9
TENM3	5.38	6.07	-1.61	0.0156	0.2791	TENM3
TMEM145	0.32	1.18	-1.82	0.0156	0.2791	TMEM145
POMZP3	4.63	5.05	-1.33	0.0156	0.2791	POMZP3
FDXR	4.74	3.88	1.82	0.0156	0.2791	FDXR
C8orf76	5.98	5.49	1.41	0.0156	0.2791	C8orf76
EFNA3	5.67	4.34	2.52	0.0156	0.2791	EFNA3
RMRP	13.64	13.24	1.31	0.0156	0.2791	RMRP
GRPEL1	6.34	5.91	1.35	0.0156	0.2791	GRPEL1
CLU	6.95	8.02	-2.1	0.0157	0.2791	CLU
RIN3	3.75	2.29	2.75	0.0157	0.2791	RIN3
TRPM8	0.42	0	1.34	0.0157	0.2791	TRPM8
TTLL13	0.42	0	1.34	0.0157	0.2791	TTLL13
AXIN1	5.23	4.95	1.22	0.0157	0.2791	AXIN1
CCDC81	0.58	0.22	1.28	0.0157	0.2798	CCDC81
CCDC82	4.76	4.17	1.51	0.0158	0.2798	CCDC82
EPDR1	4.82	4.17	1.58	0.0158	0.2798	EPDR1
SFRP1	5.15	8.92	-13.64	0.0158	0.2798	SFRP1
NEXN	3.67	4.2	-1.44	0.0158	0.2798	NEXN
PLS3	9.07	9.73	-1.58	0.0158	0.2798	PLS3
SMUG1	4.24	4.09	1.11	0.0158	0.2798	SMUG1
FAM125B	3.75	3.22	1.45	0.0158	0.2798	FAM125B
GPR180	3.65	4.13	-1.4	0.0158	0.2798	GPR180
LRWD1	5.58	5.13	1.37	0.0159	0.2802	LRWD1
ACSL4	8.43	7.93	1.41	0.0159	0.2802	ACSL4
FAM86B1	4.1	3.19	1.88	0.0159	0.2802	FAM86B1
UBE2DNL	0.32	0	1.25	0.0159	0.2802	UBE2DNL
MAP4K1	2.85	1.31	2.89	0.016	0.2812	MAP4K1
MT1E	0.44	3.88	-10.9	0.016	0.2813	MT1E
SDC3	5.02	5.41	-1.31	0.016	0.2817	SDC3
NLGN3	3.35	5.4	-4.13	0.0161	0.2817	NLGN3
ORMDL3	5.11	5.64	-1.44	0.0161	0.2819	ORMDL3
KSR1	4.28	5.25	-1.97	0.0161	0.2821	KSR1
TCF7	1.51	0	2.84	0.0161	0.2824	TCF7
WDR48	5.67	5.99	-1.25	0.0162	0.2826	WDR48
STMN2	3.29	0.61	6.43	0.0162	0.2826	STMN2
TJP2	5.76	6.92	-2.23	0.0162	0.2826	TJP2
FKBP7	3.23	2.4	1.78	0.0163	0.2835	FKBP7
SULF2	3.27	2.62	1.57	0.0163	0.2835	SULF2
FAM53B	4.74	3.22	2.87	0.0163	0.2841	FAM53B
ATAD1	7.22	6.47	1.68	0.0164	0.2841	ATAD1
ZC3H12D	0.22	0	1.17	0.0164	0.2841	ZC3H12D
QSOX2	4.33	4.74	-1.33	0.0164	0.2841	QSOX2
JAKMIP1	1.96	0.23	3.33	0.0165	0.2849	JAKMIP1
TERF1	5.06	6.73	-3.2	0.0165	0.2849	TERF1
C10orf95	1.15	0.33	1.77	0.0165	0.2849	C10orf95
REV1	1.06	1.72	-1.57	0.0165	0.2849	REV1
PHF17	5.55	7.43	-3.69	0.0165	0.2849	PHF17
TBL1XR1	7.45	6.59	1.82	0.0165	0.2849	TBL1XR1
SLC25A30	4.72	4.23	1.4	0.0165	0.2849	SLC25A30
CYP11A1	2.7	0.81	3.72	0.0165	0.2849	CYP11A1
IGFBP6	2.32	3.42	-2.14	0.0165	0.2849	IGFBP6
FGFBP3	5.29	6.69	-2.64	0.0166	0.2852	FGFBP3
SGK1	0	0.81	-1.75	0.0166	0.2852	SGK1
LOC285547	0.32	0	1.25	0.0166	0.2852	LOC285547
NEU4	0.32	0	1.25	0.0166	0.2852	NEU4
CHRNB2	1.2	2.37	-2.24	0.0167	0.286	CHRNB2
CCDC160	2.02	2.96	-1.91	0.0167	0.2863	CCDC160
ROR2	5.69	1.75	15.33	0.0167	0.2869	ROR2
CNKSR2	3.98	4.96	-1.97	0.0168	0.287	CNKSR2
NCBP2	7.56	7.09	1.38	0.0168	0.287	NCBP2
C1GALT1C1	5.69	5.45	1.18	0.0168	0.287	C1GALT1C1
MND1	5.41	4.86	1.47	0.0168	0.287	MND1
CHM	5.1	4.65	1.37	0.0168	0.287	CHM
SCARB1	5.96	5.41	1.46	0.0169	0.287	SCARB1
CUL7	4.42	3.8	1.54	0.0169	0.287	CUL7
TEX9	4.34	3.94	1.32	0.0169	0.287	TEX9
PRKG1	4.67	3.2	2.76	0.0169	0.2871	PRKG1
GADD45B	4.78	2.34	5.41	0.0169	0.2871	GADD45B
COMMD8	3.33	2.67	1.58	0.017	0.2871	COMMD8
HACE1	3.5	3.94	-1.35	0.017	0.2871	HACE1
SNORA12	5.63	5.17	1.37	0.017	0.2871	SNORA12
CCDC110	0.37	2.23	-3.63	0.017	0.2871	CCDC110
ELMSAN1	4.62	3.16	2.75	0.017	0.2871	ELMSAN1
DMKN	0.5	1.71	-2.31	0.017	0.2871	DMKN
NYNRIN	4.54	5.18	-1.56	0.017	0.2871	NYNRIN
ZNF703	2.51	0.42	4.26	0.017	0.2871	ZNF703
SCAF4	6.91	7.08	-1.12	0.017	0.2874	SCAF4
CEP89	3.75	3.35	1.31	0.017	0.2874	CEP89
GMDS	3.59	4.09	-1.41	0.0171	0.2879	GMDS
FXYD6	4.2	5.52	-2.5	0.0171	0.2879	FXYD6
LZTR1	5.41	4.8	1.53	0.0171	0.2879	LZTR1
PTCH2	2.92	0.94	3.94	0.0171	0.2879	PTCH2
TSPAN18	5.72	3.73	3.98	0.0172	0.2879	TSPAN18
CASKIN2	5.45	6.09	-1.56	0.0172	0.2879	CASKIN2
TIGD5	3.32	3.79	-1.39	0.0172	0.2879	TIGD5
EFNB2	6.02	4.22	3.47	0.0172	0.2879	EFNB2
FAM115A	4.84	4.05	1.74	0.0172	0.2879	FAM115A
RSU1	6.11	6.4	-1.23	0.0172	0.2879	RSU1
MGC23284	4.22	3.97	1.19	0.0173	0.2879	MGC23284
MGST3	7.43	7.09	1.26	0.0173	0.2879	MGST3
SPRY3	1.18	3.06	-3.68	0.0173	0.2879	SPRY3
TRIM9	1.06	1.67	-1.53	0.0173	0.2879	TRIM9
BOD1L1	5.42	4.54	1.84	0.0173	0.2879	BOD1L1
UAP1	6.29	5.71	1.49	0.0174	0.2879	UAP1
PRDM2	2.11	1.01	2.15	0.0174	0.2879	PRDM2
SARNP	6.15	6.39	-1.18	0.0174	0.2879	SARNP
CDKN1C	3.44	2.6	1.79	0.0174	0.2879	CDKN1C
KIAA2013	6.28	5.98	1.22	0.0174	0.2879	KIAA2013
FAM216A	3.91	4.68	-1.7	0.0174	0.2879	FAM216A
ALOX12B	0.32	0	1.25	0.0174	0.2879	ALOX12B
SPATA4	0.32	0	1.25	0.0174	0.2879	SPATA4
STS	0.32	0	1.25	0.0174	0.2879	STS
ZNF80	0.32	0	1.25	0.0174	0.2879	ZNF80
SLC7A8	7.43	8.26	-1.78	0.0175	0.2881	SLC7A8
GPR156	1.74	0.72	2.03	0.0175	0.2881	GPR156
TCHP	6.29	3.6	6.42	0.0175	0.2881	TCHP
LOC100170939	5.4	4.74	1.57	0.0175	0.2881	LOC100170939
DNAJC28	1.01	1.34	-1.26	0.0175	0.2881	DNAJC28
DERA	5.34	4.42	1.89	0.0175	0.2882	DERA
ABTB1	1.73	2.79	-2.09	0.0176	0.2882	ABTB1
C1S	2.25	2.84	-1.5	0.0176	0.2882	C1S
CDS1	3.18	4.05	-1.83	0.0176	0.2882	CDS1
EZR	7.92	8.8	-1.84	0.0176	0.2882	EZR
ZFYVE16	5.1	4.44	1.58	0.0176	0.2882	ZFYVE16
MPZ	0.5	1.28	-1.72	0.0176	0.2882	MPZ
FEZF1	1.15	5.59	-21.83	0.0176	0.2882	FEZF1
BBS9	2.85	3.2	-1.27	0.0177	0.2888	BBS9
DDR1	7.19	7.8	-1.53	0.0177	0.2891	DDR1
AMFR	5.79	5.04	1.68	0.0177	0.2894	AMFR
CMKLR1	0.58	0.11	1.39	0.0178	0.2894	CMKLR1
FAM173B	4.24	3.89	1.28	0.0178	0.2894	FAM173B
EXOC1	4.83	4.35	1.39	0.0178	0.2894	EXOC1
FGF17	6.12	0	69.34	0.0178	0.2894	FGF17
SLMAP	4.6	4.95	-1.27	0.0178	0.2901	SLMAP
MAPK7	5.89	5.45	1.36	0.0179	0.2904	MAPK7
TAF5	3.35	3.77	-1.34	0.0179	0.2904	TAF5
APLNR	5	0	32.02	0.0179	0.2904	APLNR
SH3YL1	3.14	4.08	-1.92	0.0179	0.2904	SH3YL1
CPNE9	1.37	1.86	-1.39	0.0179	0.2904	CPNE9
C4orf51	1.06	0	2.09	0.0179	0.2904	C4orf51
TTYH1	1.52	3.02	-2.83	0.018	0.2908	TTYH1
UBE2G2	7.44	6.99	1.37	0.018	0.2909	UBE2G2
FXYD1	0.5	0.12	1.31	0.018	0.2909	FXYD1
STBD1	1.97	3.04	-2.09	0.0181	0.2909	STBD1
OXTR	1.08	2.9	-3.52	0.0181	0.2909	OXTR
SLC10A5	0.8	0.12	1.6	0.0181	0.2909	SLC10A5
PTPRN	1.43	2.63	-2.29	0.0181	0.2909	PTPRN
FAM190A	0.48	1.23	-1.68	0.0181	0.2909	FAM190A
FADS1	8.73	8.15	1.49	0.0181	0.291	FADS1
SSTR2	1.31	2.33	-2.02	0.0181	0.2912	SSTR2
CD8B	1.75	0.11	3.11	0.0182	0.2913	CD8B
PTAR1	4.59	5.55	-1.95	0.0182	0.2913	PTAR1
C1orf210	1.86	3.63	-3.42	0.0182	0.2913	C1orf210
HIGD1A	6.8	6.22	1.49	0.0182	0.2913	HIGD1A
SAP130	6.47	6.61	-1.11	0.0183	0.2913	SAP130
GABRB2	1.27	0	2.42	0.0183	0.2913	GABRB2
HOOK1	3.18	4.25	-2.1	0.0183	0.2913	HOOK1
NFS1	5.19	4.69	1.41	0.0183	0.2913	NFS1
GSTA4	4.4	3.76	1.55	0.0183	0.2913	GSTA4
FOXO4	3.79	5.92	-4.38	0.0183	0.2913	FOXO4
ANKRD26	4.11	3.54	1.48	0.0183	0.2913	ANKRD26
ETFB	5.43	4.93	1.41	0.0183	0.2916	ETFB
PTBP2	5.64	6.4	-1.69	0.0183	0.2916	PTBP2
CLEC16A	4.66	5.02	-1.29	0.0184	0.2917	CLEC16A
NT5M	3.19	2.59	1.52	0.0184	0.2917	NT5M
ITGAM	0.42	0	1.34	0.0184	0.2917	ITGAM
EML2	3.74	2.74	2	0.0184	0.2917	EML2
DACT1	6.93	4.14	6.89	0.0184	0.2917	DACT1
SPA17	3.35	2.58	1.71	0.0184	0.2917	SPA17
HIST1H1D	8.65	7.71	1.92	0.0185	0.2917	HIST1H1D
SLCO3A1	3.87	4.72	-1.8	0.0185	0.2917	SLCO3A1
LRP4	5.13	4.48	1.56	0.0185	0.2917	LRP4
WIPF1	3.6	2.02	3	0.0185	0.2917	WIPF1
UPK3B	1.74	3.41	-3.17	0.0185	0.2917	UPK3B
GRB2	7.82	7.33	1.4	0.0185	0.2918	GRB2
NFIA	1.12	0.23	1.85	0.0186	0.2918	NFIA
CUL4B	7.25	7.08	1.13	0.0186	0.2918	CUL4B
SRGAP3	0.93	2.13	-2.3	0.0186	0.2919	SRGAP3
PRKD3	6.8	6.26	1.45	0.0186	0.292	PRKD3
FAM212B	2.11	3.23	-2.17	0.0186	0.292	FAM212B
FXR2	7.12	6.77	1.27	0.0187	0.292	FXR2
AMH	3.36	2.52	1.79	0.0187	0.292	AMH
SSR2	7.61	7.06	1.46	0.0187	0.292	SSR2
CNTNAP3B	2.3	3.41	-2.16	0.0187	0.292	CNTNAP3B
AQP11	0.59	1.18	-1.51	0.0187	0.292	AQP11
HTR6	0.11	0.74	-1.54	0.0187	0.292	HTR6
MAP9	3.87	3.28	1.51	0.0187	0.292	MAP9
RYR1	3.49	4.97	-2.8	0.0187	0.292	RYR1
ALK	1.31	0.2	2.16	0.0187	0.292	ALK
ERP44	7.01	6.7	1.25	0.0188	0.2922	ERP44
ZNF808	4.89	3.83	2.09	0.0188	0.2925	ZNF808
TOP3B	2.75	3.61	-1.82	0.0188	0.2925	TOP3B
C15orf62	2.07	1.52	1.46	0.0189	0.2928	C15orf62
EIF3K	8.62	7.95	1.58	0.0189	0.2928	EIF3K
TIFA	4.07	1.47	6.05	0.0189	0.2928	TIFA
SYNGAP1	6.64	7.06	-1.34	0.0189	0.2928	SYNGAP1
TMEM189	7.36	6.42	1.93	0.0189	0.2929	TMEM189
SMG6	5.9	5.54	1.29	0.0189	0.2929	SMG6
FLNA	9.66	10.04	-1.3	0.0189	0.2929	FLNA
PAR5	6.59	7.56	-1.97	0.019	0.2932	PAR5
DSCAM	0.22	0.94	-1.65	0.0191	0.2942	DSCAM
FSD1	5.15	5.62	-1.38	0.0191	0.2942	FSD1
SOX12	6.45	6.67	-1.16	0.0191	0.2947	SOX12
FAM72D	5.33	4.93	1.32	0.0191	0.2947	FAM72D
FST	9.24	5.17	16.86	0.0192	0.2953	FST
BCL9L	4.67	5.81	-2.21	0.0192	0.2954	BCL9L
B3GAT1	3.78	5	-2.33	0.0192	0.2954	B3GAT1
KIAA1551	7.07	6.61	1.37	0.0193	0.2962	KIAA1551
SPAST	5.67	5.28	1.31	0.0193	0.2963	SPAST
TRPV4	1.62	0.2	2.68	0.0193	0.2964	TRPV4
C12orf57	6.58	7.27	-1.61	0.0194	0.297	C12orf57
CSPP1	0.93	1.33	-1.32	0.0194	0.297	CSPP1
OPRK1	2.78	0.59	4.54	0.0194	0.297	OPRK1
COLEC11	0.11	0.71	-1.51	0.0194	0.297	COLEC11
KRTAP10-12	1.5	0.11	2.62	0.0195	0.2975	KRTAP10-12
CRCP	6.25	5.99	1.19	0.0195	0.2975	CRCP
PHF10	7.26	6.46	1.73	0.0195	0.2976	PHF10
ABCA11P	5.5	5.96	-1.37	0.0195	0.2976	ABCA11P
SYT11	3.71	5.49	-3.44	0.0196	0.298	SYT11
SNORA71D	7.33	6.51	1.77	0.0196	0.298	SNORA71D
COL6A1	8.09	7.2	1.84	0.0196	0.298	COL6A1
CNOT1	7.67	7.91	-1.18	0.0196	0.298	CNOT1
UNC50	6.01	5.47	1.46	0.0196	0.2982	UNC50
CBLB	2.01	2.91	-1.86	0.0196	0.2982	CBLB
RASGRP2	0.66	2.74	-4.22	0.0196	0.2982	RASGRP2
TMEM131	5.33	5.18	1.11	0.0197	0.2984	TMEM131
MAP6	0.5	2.55	-4.15	0.0197	0.2984	MAP6
PRTG	4.9	2.41	5.62	0.0198	0.2984	PRTG
C17orf97	2.98	2.52	1.37	0.0198	0.2984	C17orf97
BCL7A	3.6	2.84	1.69	0.0198	0.2984	BCL7A
ZNF667	1.37	2.2	-1.78	0.0198	0.2984	ZNF667
CGB2	0.32	0	1.25	0.0198	0.2984	CGB2
INSC	0.32	0	1.25	0.0198	0.2984	INSC
LGALS7B	0.32	0	1.25	0.0198	0.2984	LGALS7B
LOC388553	0.32	0	1.25	0.0198	0.2984	LOC388553
TPGS1	0.32	0	1.25	0.0198	0.2984	TPGS1
PLLP	0.73	2.23	-2.81	0.0198	0.2984	PLLP
FOXA2	5	1.07	15.28	0.0198	0.2984	FOXA2
HIST1H3F	7.11	6.7	1.33	0.0199	0.2985	HIST1H3F
ZNF441	1.93	0.67	2.38	0.0199	0.2985	ZNF441
SUCLG1	5.21	4.78	1.35	0.0199	0.2985	SUCLG1
ARHGAP23	3.99	5.92	-3.82	0.0199	0.2985	ARHGAP23
BHLHE40	5.71	3.7	4.04	0.0199	0.2985	BHLHE40
LARP1B	3.05	2.38	1.59	0.0199	0.2985	LARP1B
UNC93B1	2.99	3.8	-1.76	0.02	0.2985	UNC93B1
CREBZF	4.65	5.33	-1.6	0.02	0.2989	CREBZF
SLCO4C1	6.28	5.39	1.86	0.02	0.2989	SLCO4C1
FMN2	0.29	1.42	-2.19	0.02	0.2989	FMN2
KDM1B	0.67	0.12	1.46	0.0201	0.2992	KDM1B
RHBDD2	5.41	4.5	1.87	0.0201	0.2992	RHBDD2
SSBP2	3.63	4.63	-2	0.0201	0.2992	SSBP2
PINK1	6.76	4.88	3.66	0.0201	0.2992	PINK1
SLC35D1	3.01	2.58	1.36	0.0201	0.2997	SLC35D1
LOC283299	1.67	0.4	2.4	0.0202	0.3003	LOC283299
DUSP10	4.21	1.79	5.37	0.0202	0.3004	DUSP10
TMEM74B	1.21	0.23	1.98	0.0203	0.3011	TMEM74B
FRMD3	0.22	1.07	-1.79	0.0203	0.3011	FRMD3
ROMO1	7.15	6.95	1.15	0.0203	0.3011	ROMO1
FGD4	4.68	5.76	-2.12	0.0203	0.3011	FGD4
WRNIP1	6.39	6.08	1.24	0.0203	0.3011	WRNIP1
KGFLP1	1.7	0.91	1.73	0.0204	0.3014	KGFLP1
LAYN	0.8	2.64	-3.58	0.0204	0.3014	LAYN
SNX6	6.67	6.3	1.29	0.0204	0.3016	SNX6
GNRHR2	1.46	0.31	2.22	0.0205	0.3018	GNRHR2
LOC389906	6.07	5.5	1.48	0.0205	0.3018	LOC389906
STX5	5.54	5.14	1.32	0.0205	0.3018	STX5
ZBTB9	5.3	5.63	-1.26	0.0205	0.3023	ZBTB9
SPCS3	7.08	6.43	1.58	0.0205	0.3023	SPCS3
B4GALT5	6.62	6.95	-1.26	0.0206	0.3024	B4GALT5
KIF5A	3.09	4.99	-3.73	0.0206	0.3024	KIF5A
WBP5	7.82	6.86	1.95	0.0206	0.3024	WBP5
CADM2	1.9	3.08	-2.27	0.0206	0.3024	CADM2
MEA1	7.5	7.81	-1.24	0.0207	0.3024	MEA1
IRF6	3.98	3.82	1.12	0.0207	0.3024	IRF6
ZNF75D	2.42	3.11	-1.61	0.0207	0.3024	ZNF75D
PAR-SN	8.06	8.98	-1.89	0.0207	0.3024	PAR-SN
PLEKHM1P	2.83	2.41	1.34	0.0207	0.3024	PLEKHM1P
ZNF385B	0.94	1.38	-1.35	0.0207	0.3024	ZNF385B
CRMP1	7.35	7.86	-1.42	0.0207	0.3024	CRMP1
RAB15	4.71	6.13	-2.68	0.0207	0.3024	RAB15
ANKRD13A	5.24	4.45	1.72	0.0208	0.3029	ANKRD13A
ZC3H11A	6.47	6.29	1.13	0.0208	0.303	ZC3H11A
PRKCQ	4.3	3.15	2.21	0.0208	0.303	PRKCQ
LPO	0	0.42	-1.34	0.0208	0.3031	LPO
HSPA2	3.35	4.35	-2	0.0209	0.3032	HSPA2
GABARAPL2	6.81	6.6	1.16	0.0209	0.3032	GABARAPL2
SEPT4	0.32	0	1.25	0.0209	0.3032	SEPT4
LMNA	4.71	5.74	-2.05	0.0209	0.3032	LMNA
DOCK9	2.9	3.9	-2	0.0209	0.3034	DOCK9
USMG5	7.87	7.61	1.2	0.021	0.3038	USMG5
EYA2	0.42	1.07	-1.57	0.021	0.3039	EYA2
ALG1	5.26	5.62	-1.28	0.021	0.304	ALG1
ESD	5.82	5.36	1.37	0.021	0.3042	ESD
MAPK8IP2	2.53	3.98	-2.73	0.021	0.3042	MAPK8IP2
CAMK1D	2.82	3.53	-1.63	0.0211	0.3044	CAMK1D
SPIB	2.63	4.65	-4.07	0.0211	0.3044	SPIB
DPM2	7.38	7	1.3	0.0212	0.3047	DPM2
PMF1	6.22	6.8	-1.5	0.0212	0.3047	PMF1
MPC2	5.25	5.73	-1.39	0.0212	0.3047	MPC2
CALD1	6.96	7.24	-1.22	0.0212	0.3047	CALD1
SLIT2	4.53	2.36	4.51	0.0212	0.3047	SLIT2
FAM20C	4.97	5.15	-1.13	0.0212	0.3047	FAM20C
PPP1R17	1.04	3.49	-5.47	0.0212	0.3047	PPP1R17
TBPL1	5.41	5.8	-1.31	0.0212	0.3047	TBPL1
STXBP5L	1.77	2.66	-1.86	0.0213	0.3047	STXBP5L
LY6G6D	3.14	0.42	6.59	0.0213	0.3047	LY6G6D
GALNT7	6.68	7.57	-1.85	0.0213	0.3047	GALNT7
PYCARD	3.99	4.47	-1.4	0.0213	0.3047	PYCARD
LCA5L	0.65	0	1.57	0.0213	0.3047	LCA5L
CHD6	5.13	5.45	-1.25	0.0213	0.3047	CHD6
TMEM60	5.41	5.02	1.32	0.0214	0.305	TMEM60
CHST7	4.64	5.71	-2.11	0.0214	0.305	CHST7
GRAMD3	2.49	3.5	-2.01	0.0214	0.3052	GRAMD3
CYYR1	5.93	5.47	1.38	0.0214	0.3054	CYYR1
HMGXB3	4.91	4.24	1.59	0.0215	0.3057	HMGXB3
PLAC1	2.09	0.33	3.4	0.0215	0.3057	PLAC1
PLEKHA2	1.85	3.7	-3.6	0.0215	0.3057	PLEKHA2
SLC22A18	0.32	0	1.25	0.0215	0.3057	SLC22A18
RXFP3	0.11	0.58	-1.38	0.0215	0.3057	RXFP3
PCDH1	4.49	7.2	-6.55	0.0215	0.3057	PCDH1
ZNF343	2.51	1.86	1.57	0.0216	0.3057	ZNF343
MOSPD3	3.36	2.58	1.71	0.0216	0.3058	MOSPD3
REP15	1.96	1.11	1.81	0.0216	0.3059	REP15
UBTD2	6.24	6.45	-1.16	0.0217	0.3075	UBTD2
TRAK2	4.86	4.29	1.48	0.0218	0.308	TRAK2
WBP1	5.9	6.48	-1.5	0.0218	0.308	WBP1
CALCRL	0	1.01	-2.02	0.0218	0.308	CALCRL
DNMT3A	6.22	7.02	-1.74	0.0218	0.308	DNMT3A
PTN	5.1	6.13	-2.03	0.0219	0.3085	PTN
CDKL2	0.29	1.6	-2.48	0.0219	0.3085	CDKL2
LRRC16A	4.61	5.23	-1.54	0.0219	0.3085	LRRC16A
MKKS	3.85	3.67	1.13	0.0219	0.3086	MKKS
SEC24C	6.62	6.21	1.32	0.0219	0.3088	SEC24C
UBE2Q2P2	2.35	1.94	1.33	0.022	0.309	UBE2Q2P2
FMNL3	5.36	5.99	-1.54	0.022	0.3093	FMNL3
NT5C3L	5.92	6.08	-1.12	0.0221	0.3097	NT5C3L
PVRL2	5.37	6.3	-1.9	0.0221	0.3098	PVRL2
C15orf59	2.58	3.44	-1.81	0.0221	0.3103	C15orf59
CDKN3	6.62	6.1	1.43	0.0221	0.3104	CDKN3
NRIP3	2.39	3.49	-2.14	0.0222	0.3105	NRIP3
MMP2	7.47	6.34	2.18	0.0222	0.3105	MMP2
SEZ6L	1.98	0.32	3.15	0.0222	0.3105	SEZ6L
GLI1	2.59	3.97	-2.59	0.0222	0.3107	GLI1
KIF24	3.96	3.21	1.68	0.0223	0.3108	KIF24
C15orf39	3.35	4.39	-2.06	0.0223	0.3108	C15orf39
KHK	2.4	3.64	-2.36	0.0223	0.3108	KHK
RASD2	0.8	2.43	-3.1	0.0223	0.3108	RASD2
CABIN1	7.17	6.84	1.26	0.0223	0.3108	CABIN1
FZD10	4.77	0.59	18.16	0.0223	0.3108	FZD10
TMEM125	2	3.69	-3.23	0.0224	0.311	TMEM125
SRRM1	9.23	8.92	1.24	0.0224	0.3111	SRRM1
CPO	0.73	0	1.66	0.0224	0.3111	CPO
PLA2G4D	0	0.65	-1.57	0.0224	0.3111	PLA2G4D
SLC17A6	0	0.65	-1.57	0.0224	0.3111	SLC17A6
TMEM123	7.99	7.27	1.64	0.0224	0.3111	TMEM123
TCEAL3	4.64	4.99	-1.28	0.0225	0.3112	TCEAL3
BLOC1S2	6.53	6.61	-1.06	0.0227	0.3136	BLOC1S2
SLCO2A1	4.9	1.37	11.55	0.0227	0.3136	SLCO2A1
IGSF5	1.83	3.01	-2.26	0.0227	0.3136	IGSF5
CHEK2	3.26	2.49	1.71	0.0227	0.3136	CHEK2
TMEM178B	3	3.94	-1.93	0.0227	0.3136	TMEM178B
GNB1	8.17	7.92	1.18	0.0227	0.3139	GNB1
GNN	0.66	0.23	1.35	0.0228	0.314	GNN
SLC35E3	4.59	4.13	1.37	0.0228	0.314	SLC35E3
KLF5	4.41	1.46	7.76	0.0228	0.3142	KLF5
PKN1	6.28	6.6	-1.25	0.0229	0.3153	PKN1
MOSPD2	5.46	5.14	1.24	0.0229	0.3153	MOSPD2
DBN1	7.71	8.34	-1.54	0.023	0.3162	DBN1
FAM84B	4.53	5.19	-1.58	0.023	0.3162	FAM84B
AEBP2	5.59	6.06	-1.39	0.023	0.3162	AEBP2
ABAT	2.43	3.1	-1.59	0.0231	0.3162	ABAT
CGNL1	3.98	6.28	-4.92	0.0231	0.3162	CGNL1
PLEC	2.28	3.16	-1.84	0.0231	0.3162	PLEC
CRELD1	3.68	3.02	1.58	0.0231	0.3162	CRELD1
ISM2	3.04	0.67	5.17	0.0231	0.3162	ISM2
ZFHX4	1.91	1.02	1.85	0.0231	0.3163	ZFHX4
OSBPL5	3.42	2.88	1.46	0.0232	0.3164	OSBPL5
ACOT1	2.59	1.85	1.67	0.0232	0.3164	ACOT1
EXOC6	4.15	3.22	1.91	0.0232	0.3164	EXOC6
TPM2	7.07	7.89	-1.76	0.0232	0.3164	TPM2
GSTO1	5.31	3.69	3.07	0.0232	0.3164	GSTO1
POLE2	4.25	4.68	-1.35	0.0232	0.3164	POLE2
PXDC1	3.06	1.45	3.07	0.0233	0.3165	PXDC1
TMEM143	3.42	3.79	-1.29	0.0233	0.3165	TMEM143
WHSC1	7.45	6.95	1.41	0.0233	0.3165	WHSC1
PRR12	6.37	6.88	-1.43	0.0233	0.3167	PRR12
FBXO2	2.61	3.74	-2.19	0.0233	0.3168	FBXO2
POLK	3.17	2.36	1.76	0.0234	0.3168	POLK
WWP1	5.92	5.61	1.25	0.0234	0.3168	WWP1
KCND2	2.71	3.9	-2.28	0.0234	0.3168	KCND2
MRPL40	5.32	4.99	1.26	0.0235	0.3168	MRPL40
CSMD1	0.81	0	1.75	0.0235	0.3168	CSMD1
TMEM14B	5.44	5.81	-1.3	0.0235	0.3168	TMEM14B
FBXL5	5.49	5.71	-1.16	0.0235	0.3168	FBXL5
COX7C	9.17	9.43	-1.2	0.0235	0.3168	COX7C
VPS26B	5	5.6	-1.51	0.0236	0.3168	VPS26B
ERLEC1	5.89	5.51	1.3	0.0236	0.3168	ERLEC1
ZIK1	5.56	6.05	-1.41	0.0236	0.3168	ZIK1
SSC5D	0	0.51	-1.42	0.0236	0.3168	SSC5D
MYT1	1.54	0.55	1.99	0.0236	0.3168	MYT1
PCDHGB6	3.61	2.61	2	0.0236	0.3168	PCDHGB6
DCBLD2	6.37	6.6	-1.17	0.0236	0.3168	DCBLD2
KLF3	4.94	5.51	-1.49	0.0236	0.3168	KLF3
CXCL16	0.21	0.81	-1.52	0.0236	0.3168	CXCL16
RGN	0.58	2.56	-3.95	0.0236	0.3168	RGN
AP1B1	7.04	6.78	1.2	0.0236	0.3168	AP1B1
PARP11	4.55	3.87	1.6	0.0237	0.3168	PARP11
CCNF	4.38	4.67	-1.22	0.0237	0.3168	CCNF
ZNF653	3.25	2.64	1.53	0.0237	0.3168	ZNF653
SMAD7	4.78	5.32	-1.46	0.0237	0.3168	SMAD7
PLSCR3	4.73	5.5	-1.7	0.0237	0.3168	PLSCR3
PYGO1	2.81	1.56	2.39	0.0237	0.3168	PYGO1
NABP2	5.78	6.33	-1.46	0.0237	0.3168	NABP2
MCU	4.64	5.07	-1.35	0.0238	0.3171	MCU
ARF3	8.98	8.76	1.16	0.0238	0.3171	ARF3
KLHL29	0.21	1.18	-1.96	0.0238	0.3171	KLHL29
TMEM98	7.02	6.68	1.26	0.0238	0.3171	TMEM98
B3GALT1	4.31	5.86	-2.93	0.0238	0.3171	B3GALT1
FAM48B1	0.32	1.38	-2.09	0.0239	0.3171	FAM48B1
ACER3	4.2	4.5	-1.23	0.0239	0.3171	ACER3
PPP2R4	7.37	7.68	-1.24	0.0239	0.3171	PPP2R4
OGDHL	4.47	3.29	2.26	0.0239	0.3172	OGDHL
ADAMTS8	2.17	4.44	-4.82	0.0239	0.3172	ADAMTS8
GRIN2B	1.09	2.6	-2.85	0.024	0.3172	GRIN2B
TNK1	1.55	2.13	-1.5	0.024	0.3172	TNK1
ATP2B4	5.85	4.85	2	0.024	0.3172	ATP2B4
AR	3.42	4.47	-2.07	0.0241	0.3172	AR
FAM176C	0.29	1.16	-1.83	0.0241	0.3172	FAM176C
RAB40B	0.32	0.95	-1.54	0.0242	0.3172	RAB40B
MYO1E	5.86	6.76	-1.87	0.0242	0.3172	MYO1E
SOCS7	5.42	5.26	1.12	0.0242	0.3172	SOCS7
PRRG1	3.93	4.14	-1.16	0.0242	0.3172	PRRG1
ST14	4.14	5.16	-2.02	0.0242	0.3172	ST14
SMARCAD1	2.41	1.86	1.47	0.0242	0.3172	SMARCAD1
HIST1H2BA	1.38	0.12	2.4	0.0243	0.3172	HIST1H2BA
CSH1	0	0.33	-1.25	0.0243	0.3172	CSH1
FBXO32	0	0.33	-1.25	0.0243	0.3172	FBXO32
GRIN3A	0	0.33	-1.25	0.0243	0.3172	GRIN3A
IL17C	0	0.33	-1.25	0.0243	0.3172	IL17C
IL7	0	0.33	-1.25	0.0243	0.3172	IL7
KCNE4	0	0.33	-1.25	0.0243	0.3172	KCNE4
SCN2A	0	0.33	-1.25	0.0243	0.3172	SCN2A
TDRD10	0	0.33	-1.25	0.0243	0.3172	TDRD10
ALMS1P	0	0.33	-1.25	0.0243	0.3172	ALMS1P
CELF5	0.5	1.8	-2.45	0.0243	0.3172	CELF5
C1orf233	3.45	4.34	-1.86	0.0243	0.3172	C1orf233
CCDC57	2.9	1.58	2.49	0.0244	0.3172	CCDC57
ITGB1BP2	2.64	1.66	1.97	0.0244	0.3172	ITGB1BP2
RPS23	11.37	11.07	1.23	0.0244	0.3172	RPS23
HTR1D	2.83	4.8	-3.91	0.0244	0.3172	HTR1D
MFAP4	6.07	4.46	3.06	0.0244	0.3172	MFAP4
JMJD1C	6.61	7.77	-2.23	0.0244	0.3172	JMJD1C
PRKCB	2.01	3.32	-2.48	0.0244	0.3172	PRKCB
JAZF1	3.34	4.33	-1.99	0.0244	0.3172	JAZF1
SEMA4B	5.11	5.81	-1.62	0.0244	0.3172	SEMA4B
STON1	1.59	2.82	-2.34	0.0244	0.3172	STON1
SLC35C2	6.43	5.91	1.43	0.0244	0.3172	SLC35C2
SNX11	4.71	4.25	1.37	0.0245	0.3179	SNX11
FANCC	5.07	4.32	1.68	0.0245	0.3179	FANCC
POLR3C	6.34	6.04	1.23	0.0246	0.3183	POLR3C
TEAD3	5.25	5.62	-1.29	0.0246	0.3183	TEAD3
ISLR	2.1	0.12	3.94	0.0246	0.3183	ISLR
ELF3	1.08	2.28	-2.29	0.0247	0.3188	ELF3
VPS51	5.85	6.16	-1.24	0.0247	0.3188	VPS51
MARCH4	1.12	2.45	-2.53	0.0247	0.3188	MARCH4
NDUFB11	7.63	7.88	-1.19	0.0247	0.319	NDUFB11
TKT	8.97	9.56	-1.5	0.0248	0.3205	TKT
TUBGCP5	5.24	4.81	1.34	0.0249	0.3208	TUBGCP5
PROSAPIP1	3.5	4.58	-2.12	0.0249	0.3208	PROSAPIP1
RNF180	2.87	2.28	1.5	0.0249	0.3208	RNF180
VPS29	5.93	5.64	1.22	0.0249	0.3208	VPS29
KCTD2	6.87	5.99	1.85	0.025	0.3208	KCTD2
PDCL	6.07	5.7	1.29	0.025	0.3208	PDCL
RHBDL3	2.09	3.52	-2.69	0.025	0.3208	RHBDL3
SMAD4	6.43	6.85	-1.34	0.025	0.3208	SMAD4
RPS6KA6	4.24	4.74	-1.41	0.025	0.3208	RPS6KA6
USP53	6.18	4.9	2.44	0.025	0.3208	USP53
MAGEL2	0.5	2.23	-3.3	0.025	0.3208	MAGEL2
COMMD4	6.25	5.98	1.21	0.0251	0.3208	COMMD4
SEMA4G	2.65	1.56	2.13	0.0251	0.3208	SEMA4G
CNTRL	4.31	3.68	1.55	0.0251	0.3208	CNTRL
TCTEX1D1	1.01	0.58	1.34	0.0251	0.3209	TCTEX1D1
HIC2	4.45	3.87	1.49	0.0251	0.3209	HIC2
LOC100506054	3.63	3.99	-1.28	0.0252	0.3212	LOC100506054
AP1S1	5.29	5.75	-1.37	0.0252	0.3212	AP1S1
LGR4	5.4	6.34	-1.93	0.0252	0.3215	LGR4
KLF13	5.73	5	1.66	0.0253	0.3217	KLF13
VPS41	5.99	5.71	1.22	0.0253	0.3217	VPS41
CBLN1	4.09	2.81	2.43	0.0253	0.3218	CBLN1
APOO	6.37	5.98	1.31	0.0253	0.322	APOO
NR3C1	1.92	3.6	-3.21	0.0254	0.3223	NR3C1
KIAA1211	4.5	3.52	1.97	0.0254	0.3226	KIAA1211
TPTEP1	2.16	0.71	2.74	0.0254	0.3226	TPTEP1
EXOSC9	6.46	5.98	1.39	0.0254	0.3226	EXOSC9
OTUD7B	4.78	5.24	-1.38	0.0254	0.3226	OTUD7B
CLOCK	5.24	4.97	1.2	0.0255	0.3227	CLOCK
KIAA0247	2.76	1.93	1.78	0.0255	0.3227	KIAA0247
SFR1	3.52	2.62	1.87	0.0255	0.3227	SFR1
TIGD2	4.14	3.24	1.86	0.0255	0.3227	TIGD2
DPYSL3	8.94	10.16	-2.34	0.0255	0.3228	DPYSL3
MARK2	5.98	6.32	-1.26	0.0256	0.3232	MARK2
TGFA	2.95	1.34	3.04	0.0256	0.3232	TGFA
MAP2K6	2.87	4.75	-3.69	0.0256	0.3232	MAP2K6
KCNN1	0.73	0	1.66	0.0256	0.3232	KCNN1
TNFRSF19	3.91	1.12	6.89	0.0256	0.3232	TNFRSF19
DGKB	0.11	1.79	-3.2	0.0257	0.3234	DGKB
GBA2	6.11	5.83	1.21	0.0257	0.3237	GBA2
HEY1	0.4	1.17	-1.7	0.0257	0.3238	HEY1
DEF6	2.65	1.13	2.88	0.0258	0.3245	DEF6
VWA9	2.69	2.29	1.32	0.0258	0.3245	VWA9
OR13C4	0.11	0.42	-1.24	0.0259	0.3247	OR13C4
LGALS3	1.62	2.86	-2.36	0.0259	0.3247	LGALS3
MBNL2	1	2.13	-2.19	0.0259	0.3247	MBNL2
NXPH2	0.55	1.86	-2.48	0.026	0.3254	NXPH2
CSRNP2	3.93	4.47	-1.45	0.026	0.3254	CSRNP2
LPCAT1	7.19	8.14	-1.93	0.026	0.3254	LPCAT1
NTSR1	1.31	1.93	-1.53	0.026	0.3254	NTSR1
SENP2	6.15	6.7	-1.46	0.026	0.3254	SENP2
PHACTR2	3.48	4.51	-2.05	0.0261	0.3258	PHACTR2
ALG10B	4.61	4.12	1.4	0.0261	0.3258	ALG10B
POLR2D	6.44	6.28	1.11	0.0261	0.326	POLR2D
MAP3K5	1.52	2.29	-1.71	0.0262	0.3264	MAP3K5
FLNC	3.88	5.34	-2.75	0.0262	0.3265	FLNC
CACNG7	3.04	4.46	-2.67	0.0262	0.3269	CACNG7
SLC6A16	1	0.12	1.84	0.0263	0.327	SLC6A16
NUB1	5.43	4.84	1.5	0.0264	0.3282	NUB1
REST	6.97	5.82	2.21	0.0264	0.3283	REST
GPATCH2L	5.38	5.02	1.28	0.0264	0.3283	GPATCH2L
P2RY1	5.51	3.81	3.24	0.0264	0.3283	P2RY1
MZT1	5.99	5.69	1.23	0.0265	0.3283	MZT1
CLDN4	1.51	2.27	-1.7	0.0265	0.3283	CLDN4
HIST1H4F	6.73	6.53	1.15	0.0265	0.3283	HIST1H4F
JUNB	3.63	2.9	1.66	0.0265	0.3284	JUNB
RNF121	4.99	5.33	-1.26	0.0265	0.3284	RNF121
TUB	3.18	3.65	-1.38	0.0265	0.3284	TUB
CD99	5.44	6.35	-1.89	0.0266	0.329	CD99
HSD17B11	4.49	3.58	1.87	0.0266	0.3293	HSD17B11
DLGAP3	2.44	4.2	-3.4	0.0267	0.3295	DLGAP3
ELK1	4.77	4.49	1.21	0.0267	0.3296	ELK1
CLCN3	4.3	3.28	2.02	0.0267	0.3299	CLCN3
CAPS2	1.28	0.33	1.93	0.0267	0.3299	CAPS2
PSME1	4.29	4.55	-1.19	0.0268	0.3299	PSME1
RNPEPL1	4.59	4.33	1.2	0.0268	0.3299	RNPEPL1
DUSP26	2.01	1.14	1.82	0.0268	0.3299	DUSP26
DSTN	7.75	8.15	-1.31	0.0268	0.3299	DSTN
PCBP4	4.84	3.88	1.94	0.0268	0.3299	PCBP4
ANKRD13B	2.59	4.53	-3.83	0.0269	0.3299	ANKRD13B
HK2	6.3	7.07	-1.7	0.0269	0.3299	HK2
IGSF1	3.16	4.02	-1.81	0.0269	0.3299	IGSF1
SNURF	7.37	8.28	-1.88	0.0269	0.3299	SNURF
USP32	6.81	7.34	-1.45	0.0269	0.3299	USP32
SEC24D	6	6.73	-1.66	0.0269	0.3299	SEC24D
POMT2	4.98	4.74	1.19	0.0269	0.3299	POMT2
NCAPG	7.12	6.68	1.35	0.027	0.3308	NCAPG
OTUB2	1.85	1.93	-1.06	0.0271	0.3311	OTUB2
LOC100132077	3.52	2.93	1.51	0.0271	0.3311	LOC100132077
WDTC1	4.05	3.48	1.48	0.0271	0.3311	WDTC1
TRPM3	5.68	4.71	1.95	0.0272	0.3311	TRPM3
TRIM71	2.93	3.86	-1.91	0.0272	0.3311	TRIM71
SLC26A2	3.41	2.84	1.48	0.0272	0.3311	SLC26A2
SYPL1	7.33	6.69	1.55	0.0272	0.3311	SYPL1
MCC	6.83	5.94	1.86	0.0273	0.3311	MCC
PDE1B	3.94	2	3.84	0.0273	0.3311	PDE1B
RBL2	4.82	4.42	1.32	0.0273	0.3311	RBL2
ZNF238	2.31	1.63	1.6	0.0273	0.3311	ZNF238
FTH1P3	2.05	1.33	1.64	0.0273	0.3311	FTH1P3
C1orf64	3.01	0	8.04	0.0273	0.3311	C1orf64
ATP6V1G2	1.46	2.26	-1.75	0.0274	0.3311	ATP6V1G2
FAM86HP	2.2	1.31	1.85	0.0274	0.3311	FAM86HP
SH3BP4	4.76	5.47	-1.63	0.0274	0.3311	SH3BP4
ADRA2B	1.1	2.23	-2.19	0.0274	0.3311	ADRA2B
LDHD	0.81	1.51	-1.63	0.0274	0.3311	LDHD
MMP16	3.84	4.83	-1.99	0.0274	0.3311	MMP16
INHBE	2.16	3.9	-3.34	0.0274	0.3311	INHBE
AQP3	0.5	1.34	-1.78	0.0274	0.3311	AQP3
CLDN23	2.46	1.98	1.39	0.0274	0.3311	CLDN23
TMEM164	5.57	5.25	1.25	0.0274	0.3311	TMEM164
HCFC1R1	4.1	4.71	-1.53	0.0274	0.3312	HCFC1R1
LINC00672	0.87	2.1	-2.34	0.0275	0.3312	LINC00672
DOCK5	2.89	3.38	-1.4	0.0276	0.3322	DOCK5
PCDHAC2	3.57	4.47	-1.87	0.0276	0.3324	PCDHAC2
CCR7	1.59	0.42	2.26	0.0276	0.3324	CCR7
KRTAP10-1	0.58	0.12	1.38	0.0276	0.3324	KRTAP10-1
MRP63	3.17	4	-1.78	0.0277	0.3329	MRP63
SLC24A2	0.58	2.6	-4.05	0.0277	0.3329	SLC24A2
ZNF611	4.2	3.19	2.01	0.0278	0.3329	ZNF611
ACAA2	7.39	7.53	-1.1	0.0278	0.3329	ACAA2
HIST1H3D	6.03	5.92	1.08	0.0278	0.3329	HIST1H3D
SEPT6	6.69	6.14	1.46	0.0278	0.3329	SEPT6
BDKRB2	2.15	0.2	3.85	0.0278	0.3329	BDKRB2
KHDRBS2	2.93	3.45	-1.43	0.0278	0.3329	KHDRBS2
MAPRE3	0.98	1.98	-2	0.0278	0.3329	MAPRE3
KCNK3	0.22	0.51	-1.22	0.0278	0.3329	KCNK3
BRAT1	5.92	5.75	1.13	0.0279	0.3329	BRAT1
LOC255167	0.29	1.07	-1.72	0.0279	0.3329	LOC255167
ST3GAL3	0.81	0.12	1.62	0.0279	0.3329	ST3GAL3
CBLC	3.37	2.96	1.33	0.0279	0.3329	CBLC
TAS2R41	1.1	0.12	1.98	0.0279	0.3329	TAS2R41
SUMO2	9.28	9.59	-1.24	0.0279	0.3331	SUMO2
SRRT	7.43	7.63	-1.15	0.028	0.3336	SRRT
TRIL	1.63	2.69	-2.08	0.028	0.3336	TRIL
LARP1	7.99	8.49	-1.41	0.028	0.3336	LARP1
NOTO	0.32	0.67	-1.27	0.028	0.3336	NOTO
EPHA2	7.85	5.62	4.71	0.0281	0.3339	EPHA2
CUEDC1	4.65	2.97	3.19	0.0281	0.3339	CUEDC1
FAM20B	6.03	5.7	1.26	0.0281	0.3339	FAM20B
S1PR3	4.04	1.71	5.02	0.0282	0.3339	S1PR3
TMEM120A	4.08	3.5	1.5	0.0282	0.3339	TMEM120A
NUP205	6.46	6.85	-1.32	0.0282	0.3339	NUP205
ARC	1.33	2.8	-2.78	0.0282	0.3339	ARC
CPEB4	3.39	4.27	-1.84	0.0282	0.3339	CPEB4
LOC100129858	2.12	1.18	1.92	0.0282	0.3339	LOC100129858
RAP1GAP2	4.53	6.06	-2.89	0.0282	0.3339	RAP1GAP2
SH3BP5	2.72	4.2	-2.78	0.0282	0.3339	SH3BP5
MOB3C	1.1	2.2	-2.14	0.0283	0.3339	MOB3C
OTX1	0.21	0.75	-1.45	0.0283	0.3342	OTX1
GCLC	5.34	6.02	-1.61	0.0283	0.3342	GCLC
MTA2	7.9	7.51	1.31	0.0283	0.3342	MTA2
ADAR	8.62	9.01	-1.32	0.0284	0.3342	ADAR
GGH	6.01	5.23	1.72	0.0284	0.3342	GGH
WARS2	4.5	4.15	1.27	0.0284	0.3342	WARS2
VBP1	7.22	6.87	1.27	0.0284	0.3342	VBP1
BCLAF1	7.61	7.95	-1.26	0.0284	0.3345	BCLAF1
TP53BP1	6.64	7.31	-1.6	0.0285	0.3345	TP53BP1
C19orf43	8.21	8.4	-1.14	0.0285	0.3345	C19orf43
AADAT	4.52	3.5	2.02	0.0285	0.3345	AADAT
S100A16	3.48	4.15	-1.59	0.0285	0.3345	S100A16
DIXDC1	2.93	3.68	-1.68	0.0285	0.3345	DIXDC1
SFXN1	7.61	7.31	1.23	0.0285	0.3346	SFXN1
EMR2	1.21	0.22	1.99	0.0286	0.3348	EMR2
FAM159B	5.03	3.2	3.55	0.0287	0.3354	FAM159B
DDX26B	4.47	3.65	1.76	0.0287	0.3354	DDX26B
PTGFRN	5.36	4.83	1.44	0.0287	0.3354	PTGFRN
SEC61A2	4.85	5.16	-1.24	0.0287	0.3354	SEC61A2
DACH1	2.28	0.51	3.43	0.0287	0.3357	DACH1
SLA	0.11	1.1	-1.98	0.0287	0.3357	SLA
ADM	3.62	7.07	-10.98	0.0288	0.3361	ADM
SRRM3	0.71	1.42	-1.64	0.0288	0.3361	SRRM3
CDC45	5.32	4.82	1.41	0.0288	0.3361	CDC45
SIRT1	5.69	6.47	-1.72	0.0289	0.3364	SIRT1
CES2	4.74	4.25	1.4	0.0289	0.3368	CES2
ATP10A	1.87	2.81	-1.92	0.029	0.3368	ATP10A
STRN4	4.59	5.08	-1.4	0.029	0.3368	STRN4
HPDL	2.82	2.36	1.37	0.029	0.3368	HPDL
FAM122B	6.78	6.38	1.31	0.029	0.3368	FAM122B
GRIK3	1.97	2.72	-1.68	0.029	0.3368	GRIK3
SFXN4	5.29	4.6	1.61	0.029	0.3368	SFXN4
GNL1	7.05	6.87	1.13	0.029	0.3368	GNL1
GSTT2B	2.69	1.33	2.58	0.0291	0.3368	GSTT2B
FOXH1	7.26	5.74	2.87	0.0291	0.3368	FOXH1
HIST1H4E	9.09	8.63	1.37	0.0291	0.3368	HIST1H4E
RMST	3.88	4.92	-2.05	0.0291	0.337	RMST
LOC100505648	3.19	2.43	1.69	0.0292	0.3373	LOC100505648
TRIM36	5.35	3.66	3.25	0.0292	0.3374	TRIM36
XRN1	4.24	3.32	1.89	0.0292	0.3374	XRN1
SEMA6D	0.21	2.58	-5.18	0.0293	0.3374	SEMA6D
ZNF610	3.69	3.07	1.54	0.0293	0.3374	ZNF610
LINC00599	0.41	1.28	-1.83	0.0293	0.3374	LINC00599
CENPA	5.22	4.61	1.52	0.0293	0.3374	CENPA
C2orf78	0.8	0.33	1.38	0.0293	0.3374	C2orf78
ZFHX2	3.53	4.97	-2.73	0.0293	0.3374	ZFHX2
LINC00263	5.91	5.25	1.58	0.0293	0.3375	LINC00263
GPX1	8.08	8.41	-1.26	0.0294	0.3375	GPX1
OR10A3	0.8	0	1.74	0.0294	0.3375	OR10A3
PHLPP1	5.03	5.89	-1.81	0.0294	0.3375	PHLPP1
ZFAND1	6.19	5.34	1.8	0.0294	0.3375	ZFAND1
TRH	0.8	0	1.74	0.0294	0.3376	TRH
SYTL4	0.81	0	1.75	0.0295	0.3383	SYTL4
THTPA	3.07	3.58	-1.43	0.0296	0.339	THTPA
TRAPPC2L	7.16	6.9	1.2	0.0296	0.339	TRAPPC2L
ATL1	2.44	3.37	-1.9	0.0296	0.3391	ATL1
RBBP4	8.47	8.26	1.16	0.0296	0.3393	RBBP4
LECT1	5.35	6.86	-2.85	0.0297	0.3395	LECT1
SERPINF2	0.55	1.59	-2.05	0.0297	0.3395	SERPINF2
ODF2	3.55	2.82	1.67	0.0297	0.3395	ODF2
WDR67	2.78	2.52	1.2	0.0297	0.3395	WDR67
SEPHS1	9.23	10.29	-2.09	0.0298	0.3395	SEPHS1
PSORS1C3	0.32	0.81	-1.41	0.0298	0.3395	PSORS1C3
PDGFRL	2.08	2.83	-1.68	0.0298	0.3395	PDGFRL
WIF1	1.83	3.15	-2.49	0.0298	0.3395	WIF1
URM1	6.45	5.92	1.45	0.0298	0.3398	URM1
SMN2	6.1	5.59	1.43	0.0299	0.3398	SMN2
LOC100507032	1.81	0.91	1.87	0.0299	0.3399	LOC100507032
ABCC8	0.22	1.1	-1.83	0.03	0.3406	ABCC8
PRCC	6.46	6.66	-1.15	0.03	0.3407	PRCC
DCLRE1A	4.28	3.31	1.96	0.03	0.3407	DCLRE1A
DTNA	2.26	3.9	-3.12	0.03	0.341	DTNA
IRF2BPL	6.24	6.72	-1.39	0.0301	0.341	IRF2BPL
FAN1	5.09	5.14	-1.04	0.0301	0.3414	FAN1
MAST1	2.17	3.4	-2.33	0.0301	0.3415	MAST1
TRAPPC10	5.55	5.23	1.25	0.0302	0.3418	TRAPPC10
HIF1A	7.59	7.87	-1.21	0.0303	0.3427	HIF1A
POM121C	7.51	7.09	1.34	0.0303	0.3427	POM121C
FOXO1	5.18	7.22	-4.12	0.0303	0.3428	FOXO1
MLL4	5.59	5.88	-1.22	0.0303	0.3428	MLL4
JMJD7	1.06	2.1	-2.04	0.0303	0.3428	JMJD7
DYNC2LI1	3.22	2.73	1.4	0.0304	0.3429	DYNC2LI1
RIMBP2	0.4	0.12	1.22	0.0305	0.3439	RIMBP2
ACBD5	4.73	4.2	1.44	0.0305	0.3441	ACBD5
ITGA2	2.04	2.91	-1.83	0.0306	0.3441	ITGA2
ZNF860	1.21	2.36	-2.21	0.0306	0.3441	ZNF860
LOH12CR1	4.29	3.71	1.5	0.0306	0.3441	LOH12CR1
SERPINB3	0.22	0.51	-1.22	0.0306	0.3441	SERPINB3
NKD2	3.66	1.72	3.82	0.0306	0.3441	NKD2
LOC100506710	4.77	5.16	-1.32	0.0307	0.345	LOC100506710
ABCA1	1.47	4.45	-7.84	0.0307	0.345	ABCA1
GLI2	5.13	6.19	-2.09	0.0308	0.3456	GLI2
RAD9A	4.66	4.07	1.51	0.0308	0.3456	RAD9A
LATS2	2.93	3.69	-1.7	0.0308	0.3457	LATS2
TMEM43	4.54	5.28	-1.67	0.0308	0.3457	TMEM43
VPS36	5.66	5.02	1.56	0.0309	0.3463	VPS36
LOC338651	0.32	0	1.25	0.0309	0.3463	LOC338651
EGLN3	3.85	5.53	-3.2	0.031	0.3466	EGLN3
LIMD1-AS1	2.61	1.37	2.37	0.031	0.3466	LIMD1-AS1
ZNF417	3.51	3.01	1.42	0.031	0.3469	ZNF417
BUB1B	7.13	7.57	-1.36	0.031	0.3469	BUB1B
WDR49	0	0.81	-1.75	0.0311	0.3469	WDR49
PEX16	4.05	3.42	1.55	0.0311	0.347	PEX16
CAB39	5.03	5.44	-1.33	0.0311	0.347	CAB39
PIK3C2A	6.71	6.5	1.16	0.0311	0.3471	PIK3C2A
SCUBE1	0.66	1.64	-1.96	0.0311	0.3471	SCUBE1
SGIP1	0.4	1.07	-1.58	0.0312	0.3477	SGIP1
TTC32	1.59	0.88	1.63	0.0312	0.3477	TTC32
STC1	3.73	5.6	-3.66	0.0313	0.3477	STC1
ROCK2	6.63	6.17	1.37	0.0313	0.3477	ROCK2
ZNF483	5.59	7.27	-3.2	0.0313	0.3479	ZNF483
NRAS	7.96	7.8	1.12	0.0314	0.3483	NRAS
THAP9-AS1	7.03	6.75	1.21	0.0314	0.3483	THAP9-AS1
FAM53C	6.85	6.96	-1.07	0.0314	0.3483	FAM53C
C1QTNF2	0	0.67	-1.59	0.0315	0.3488	C1QTNF2
TMEM104	5.96	5.57	1.31	0.0315	0.3488	TMEM104
EHMT1	5.96	6.27	-1.24	0.0315	0.3488	EHMT1
KDM4A	5.47	6.47	-1.99	0.0315	0.3488	KDM4A
EZH2	7.52	7.14	1.31	0.0316	0.3492	EZH2
LOC255512	0.94	0.51	1.35	0.0316	0.3492	LOC255512
SKAP2	4.42	2.77	3.13	0.0317	0.3503	SKAP2
GRB14	5.59	3.83	3.4	0.0317	0.3503	GRB14
C8orf40	5.2	4.7	1.41	0.0317	0.3503	C8orf40
VMA21	6.69	6.4	1.23	0.0317	0.3503	VMA21
PCMT1	4.82	4.47	1.27	0.0317	0.3503	PCMT1
LOC645249	1.36	0	2.56	0.0318	0.3509	LOC645249
TBC1D10B	5.28	5.01	1.21	0.0319	0.3512	TBC1D10B
CTSB	5.19	4.04	2.21	0.0319	0.3515	CTSB
EMC3	5.29	4.76	1.45	0.032	0.3515	EMC3
SYT7	3.38	3.64	-1.2	0.032	0.3515	SYT7
MYC	5.61	6.65	-2.06	0.032	0.3515	MYC
MRPS18B	6.7	6.38	1.25	0.032	0.3515	MRPS18B
PAQR3	5.76	5.17	1.51	0.032	0.3515	PAQR3
FAM86B3P	1.52	0.32	2.3	0.032	0.3515	FAM86B3P
DBF4B	5.49	5.13	1.28	0.032	0.3515	DBF4B
MIAT	2.44	3.96	-2.85	0.032	0.3515	MIAT
ZBTB41	3.75	2.89	1.81	0.0321	0.3515	ZBTB41
CCNA1	0.32	1.29	-1.96	0.0321	0.3516	CCNA1
MGC45800	3.16	4.12	-1.95	0.0321	0.3516	MGC45800
SEPT7P2	4.66	4.03	1.55	0.0321	0.3516	SEPT7P2
FCF1	7.41	6.96	1.36	0.0322	0.3522	FCF1
CIB1	4.41	4.21	1.14	0.0322	0.3522	CIB1
ZNF710	4.58	4.15	1.35	0.0322	0.3524	ZNF710
MTMR12	5.87	6.69	-1.77	0.0324	0.354	MTMR12
TSPAN7	3.91	4.76	-1.8	0.0324	0.354	TSPAN7
TDRG1	0.11	0.51	-1.31	0.0324	0.3541	TDRG1
TFEB	0.87	1.56	-1.61	0.0325	0.3547	TFEB
CFDP1	6.69	6.35	1.26	0.0325	0.3547	CFDP1
FAM21C	5.32	4.9	1.34	0.0326	0.3547	FAM21C
ORC3	5.26	5.54	-1.21	0.0326	0.355	ORC3
PIM2	7.58	9.08	-2.83	0.0327	0.355	PIM2
ZNF85	4.23	4.56	-1.25	0.0327	0.355	ZNF85
SEL1L	4.94	4.3	1.55	0.0327	0.355	SEL1L
CHKB	4.75	4.53	1.17	0.0327	0.355	CHKB
IFIH1	0.11	0.51	-1.31	0.0327	0.355	IFIH1
INPP5B	5.82	5.47	1.27	0.0327	0.355	INPP5B
FAM171B	3.29	4.28	-1.99	0.0328	0.355	FAM171B
REEP4	4.08	2.87	2.3	0.0328	0.355	REEP4
UPF2	5.75	6.22	-1.39	0.0328	0.355	UPF2
RTN4RL2	3.32	4.49	-2.26	0.0328	0.355	RTN4RL2
RAB3D	3.54	4.08	-1.45	0.0328	0.355	RAB3D
PCNXL2	6.29	6.89	-1.52	0.0328	0.355	PCNXL2
BIN1	3.24	4.06	-1.76	0.0329	0.355	BIN1
THY1	7.68	9.49	-3.49	0.0329	0.355	THY1
PVT1	0.29	1.23	-1.92	0.033	0.355	PVT1
PLGRKT	4.28	3.51	1.7	0.033	0.355	PLGRKT
PDGFB	0.22	1.45	-2.33	0.033	0.355	PDGFB
ID2	5.48	3.73	3.35	0.033	0.355	ID2
CDK6	4.85	5.85	-2.01	0.033	0.355	CDK6
QSER1	8.02	8.78	-1.69	0.033	0.355	QSER1
ACOT11	3.34	2.52	1.76	0.0331	0.355	ACOT11
ANKK1	0.11	0.67	-1.47	0.0331	0.355	ANKK1
LOC338799	2.48	1.8	1.6	0.0331	0.355	LOC338799
CSRP2BP	5.36	5.55	-1.14	0.0331	0.355	CSRP2BP
SKIDA1	0.42	0.11	1.24	0.0331	0.355	SKIDA1
CTBS	3.41	2.5	1.87	0.0331	0.355	CTBS
RABL2A	2.32	1.42	1.87	0.0331	0.355	RABL2A
C8orf48	0.99	0.4	1.5	0.0332	0.355	C8orf48
COX7A2L	6.33	5.94	1.31	0.0332	0.355	COX7A2L
RAI14	4.5	5.37	-1.83	0.0332	0.355	RAI14
CDCA4	3.51	2.99	1.43	0.0332	0.355	CDCA4
GPS2	5.52	6.18	-1.57	0.0332	0.355	GPS2
LINC00085	1.88	0.99	1.86	0.0332	0.355	LINC00085
PAOX	0.61	1.96	-2.54	0.0332	0.355	PAOX
SEPP1	4.46	5.41	-1.93	0.0333	0.355	SEPP1
PARD6A	1.51	2.42	-1.88	0.0333	0.355	PARD6A
S100A1	1.4	0.51	1.86	0.0333	0.355	S100A1
BCAP29	4.73	4.16	1.48	0.0333	0.355	BCAP29
NBPF11	3.66	3.28	1.3	0.0333	0.355	NBPF11
CTGF	4.37	6.44	-4.2	0.0333	0.355	CTGF
ATN1	6.72	7.15	-1.34	0.0333	0.3552	ATN1
EME1	3.09	2.69	1.32	0.0334	0.3554	EME1
C1QTNF6	1.85	1.28	1.48	0.0334	0.3554	C1QTNF6
RBKS	2.52	1.67	1.8	0.0335	0.3561	RBKS
PRR19	2.22	3.25	-2.04	0.0335	0.3561	PRR19
PAK3	1.41	3.23	-3.54	0.0335	0.3563	PAK3
FLJ31485	1.83	0	3.55	0.0335	0.3563	FLJ31485
PANX1	4.49	5.28	-1.73	0.0336	0.3565	PANX1
HHIP	0	1.3	-2.46	0.0336	0.3565	HHIP
FZD3	6.46	5.9	1.48	0.0336	0.3565	FZD3
NIPA1	5.18	3.59	3.01	0.0336	0.3565	NIPA1
ZBTB8OS	6.35	5.97	1.3	0.0337	0.3565	ZBTB8OS
SLC44A1	5.94	6.75	-1.75	0.0337	0.3565	SLC44A1
GEN1	5.07	4.42	1.57	0.0338	0.3565	GEN1
HIST1H4A	8.13	7.79	1.27	0.0338	0.3565	HIST1H4A
WNK3	5.58	5.88	-1.23	0.0338	0.3565	WNK3
WSB1	5.98	5.65	1.25	0.0338	0.3565	WSB1
LOC100506730	2.61	1.85	1.69	0.0338	0.3565	LOC100506730
RNFT1	3.84	2.59	2.38	0.0338	0.3565	RNFT1
SBF2-AS1	0.88	0.23	1.57	0.0338	0.3565	SBF2-AS1
FBXO30	5.65	6.24	-1.5	0.0338	0.3565	FBXO30
SLC35E2	5.69	5.48	1.15	0.0338	0.3565	SLC35E2
LOC729950	0	0.32	-1.25	0.0339	0.3565	LOC729950
RETSAT	4.81	3.77	2.06	0.0339	0.3565	RETSAT
DOC2B	2.43	0.67	3.38	0.0339	0.3565	DOC2B
MACF1	5.73	6.72	-1.98	0.0339	0.3565	MACF1
GALE	1.86	1.01	1.8	0.0339	0.3568	GALE
LOC100132832	4.25	4.45	-1.15	0.0339	0.3568	LOC100132832
NECAB2	2.16	2.68	-1.44	0.034	0.3569	NECAB2
EHHADH	2.55	1.69	1.82	0.034	0.3571	EHHADH
PROX1	4.88	1.07	13.98	0.034	0.3574	PROX1
TMEM132D	3.32	3.92	-1.52	0.0341	0.3574	TMEM132D
RNF43	3.96	0.42	11.66	0.0341	0.3574	RNF43
LONRF2	0.22	1.55	-2.51	0.0341	0.3576	LONRF2
HLA-E	5.89	5.03	1.81	0.0341	0.3576	HLA-E
MST1	2.4	1.7	1.62	0.0341	0.3576	MST1
TMEM5	3.82	3.15	1.59	0.0342	0.358	TMEM5
EDN1	0.29	1.18	-1.85	0.0343	0.3583	EDN1
IDH2	5.75	5.23	1.44	0.0343	0.3583	IDH2
HIST1H2AH	8.71	8.19	1.44	0.0343	0.3585	HIST1H2AH
PCDHGC3	2.79	1.86	1.91	0.0344	0.3585	PCDHGC3
TTLL6	1.23	2.01	-1.71	0.0344	0.3585	TTLL6
HCFC1	7.45	7.77	-1.25	0.0344	0.3585	HCFC1
KITLG	4.72	2.64	4.21	0.0344	0.3585	KITLG
SCAF11	5.88	5.67	1.16	0.0344	0.3585	SCAF11
TMA7	8.61	8.45	1.12	0.0344	0.3585	TMA7
LRRC59	8.67	8.29	1.31	0.0345	0.3593	LRRC59
HHLA1	3.22	0.65	5.95	0.0345	0.3593	HHLA1
[truncated: 18,801 more rows]

## Sheet: d2 vs d0
ID	APEL@2+GSKi Day 2 Avg (log2)	Day 0 Avg (log2)	Fold Change	P-val	FDR P-val	Gene Symbol								#%result_name=hiPSC LPM Diff Time-Course
FGF16	0	1.82	-3.54	2.23e-06	0.0157	FGF16								#%array_type=hg19_AmpliSeq_Transcriptome_21K_v1
TYMS	7.77	7.07	1.63	2.97e-06	0.0157	TYMS								#%annotation=hg19_AmpliSeq_Transcriptome_21K_v1.transcript.csv
VAV3	1.49	3.26	-3.4	5.01e-06	0.0157	VAV3								#%comparison=APEL@2+GSKi Day 2 vs Day 0
FLVCR2	5.49	3.58	3.76	9e-06	0.0157	FLVCR2
PIANP	1.69	3.3	-3.04	1.1e-05	0.0157	PIANP
ADH6	0.46	0	1.37	1.1e-05	0.0157	ADH6
ZNF683	0.46	0	1.37	1.1e-05	0.0157	ZNF683
C17orf105	0.25	0	1.19	1.55e-05	0.0157	C17orf105
CNBD1	0.25	0	1.19	1.55e-05	0.0157	CNBD1
CXorf30	0.25	0	1.19	1.55e-05	0.0157	CXorf30
ITGAX	0.25	0	1.19	1.55e-05	0.0157	ITGAX
KCNJ13	0.25	0	1.19	1.55e-05	0.0157	KCNJ13
LOC253573	0.25	0	1.19	1.55e-05	0.0157	LOC253573
MYT1L	0.25	0	1.19	1.55e-05	0.0157	MYT1L
NBPF16	0.25	0	1.19	1.55e-05	0.0157	NBPF16
WFDC11	0.25	0	1.19	1.55e-05	0.0157	WFDC11
LOC100507254	0.25	0	1.19	1.55e-05	0.0157	LOC100507254
HTR1A	0	4.21	-18.54	1.66e-05	0.0157	HTR1A
LOC441601	0.25	0	1.19	1.83e-05	0.0157	LOC441601
RHOXF1	0.25	0	1.19	1.83e-05	0.0157	RHOXF1
WSCD1	0.35	4.35	-15.94	1.93e-05	0.0157	WSCD1
FAM20C	3.27	5.15	-3.67	2.15e-05	0.0157	FAM20C
NPDC1	2.55	4.6	-4.15	2.47e-05	0.0157	NPDC1
IRF6	2.27	3.82	-2.94	2.56e-05	0.0157	IRF6
MUC4	0	0.75	-1.68	2.6e-05	0.0157	MUC4
BLOC1S2	5.74	6.61	-1.83	2.78e-05	0.0157	BLOC1S2
PRKAR2B	3.54	5.9	-5.14	2.93e-05	0.0157	PRKAR2B
CTTNBP2	2.52	4.76	-4.72	3.14e-05	0.0157	CTTNBP2
KRT17	0	0.59	-1.51	3.22e-05	0.0157	KRT17
SLC9A7	3.13	5.67	-5.83	3.29e-05	0.0157	SLC9A7
EPHB4	6.9	7.36	-1.38	3.49e-05	0.0157	EPHB4
SSTR3	0	0.95	-1.93	3.71e-05	0.0157	SSTR3
SPPL3	5.57	5.92	-1.27	3.77e-05	0.0157	SPPL3
VENTX	4.64	1.28	10.27	3.83e-05	0.0157	VENTX
GAD2	0	0.42	-1.34	3.95e-05	0.0157	GAD2
PRR7-AS1	0	0.42	-1.34	3.95e-05	0.0157	PRR7-AS1
CR2	0	2.27	-4.81	3.99e-05	0.0157	CR2
TMEM30B	0.23	5.22	-31.71	4.3e-05	0.0157	TMEM30B
ASIC5	0	0.23	-1.17	4.3e-05	0.0157	ASIC5
AGXT	0	0.23	-1.17	4.3e-05	0.0157	AGXT
C1orf186	0	0.23	-1.17	4.3e-05	0.0157	C1orf186
CD300A	0	0.23	-1.17	4.3e-05	0.0157	CD300A
CNTN3	0	0.23	-1.17	4.3e-05	0.0157	CNTN3
H2BFM	0	0.23	-1.17	4.3e-05	0.0157	H2BFM
HCAR3	0	0.23	-1.17	4.3e-05	0.0157	HCAR3
KCNA1	0	0.23	-1.17	4.3e-05	0.0157	KCNA1
KRIT1	0	0.23	-1.17	4.3e-05	0.0157	KRIT1
LINC00029	0	0.23	-1.17	4.3e-05	0.0157	LINC00029
NRCAM	0	0.23	-1.17	4.3e-05	0.0157	NRCAM
OR2Y1	0	0.23	-1.17	4.3e-05	0.0157	OR2Y1
OR4D1	0	0.23	-1.17	4.3e-05	0.0157	OR4D1
PNPLA1	0	0.23	-1.17	4.3e-05	0.0157	PNPLA1
PRSS3	0	0.23	-1.17	4.3e-05	0.0157	PRSS3
RAPGEF1	0	0.23	-1.17	4.3e-05	0.0157	RAPGEF1
SFTA2	0	0.23	-1.17	4.3e-05	0.0157	SFTA2
UNC45B	0	0.23	-1.17	4.3e-05	0.0157	UNC45B
LOC100507463	0	0.23	-1.17	4.3e-05	0.0157	LOC100507463
SPATA6L	0	0.42	-1.34	4.52e-05	0.0162	SPATA6L
FSCN2	0.46	0	1.37	4.84e-05	0.0169	FSCN2
ACTN3	0.25	4.6	-20.43	4.87e-05	0.0169	ACTN3
LOC100287482	0	0.42	-1.34	5.07e-05	0.0173	LOC100287482
PCDHGB7	5.01	2.99	4.04	5.36e-05	0.018	PCDHGB7
CYR61	3.32	6.14	-7.05	5.75e-05	0.019	CYR61
TNFSF11	0.35	3.95	-12.1	6.12e-05	0.0197	TNFSF11
BCL6B	4.06	1.54	5.73	6.23e-05	0.0197	BCL6B
PRPF18	4.09	3.78	1.23	6.26e-05	0.0197	PRPF18
CALCB	0.25	2.59	-5.06	6.5e-05	0.0202	CALCB
MGC57346	4.06	4.96	-1.87	6.71e-05	0.0205	MGC57346
BAHCC1	4.21	0.23	15.84	6.85e-05	0.0207	BAHCC1
NCAM2	0	0.23	-1.17	7.06e-05	0.0208	NCAM2
SALL2	0	2.99	-7.95	7.09e-05	0.0208	SALL2
MATN3	3.95	2.09	3.62	7.25e-05	0.021	MATN3
MGST2	6.63	3.25	10.43	8.07e-05	0.0227	MGST2
OLFM2	5.09	5.68	-1.51	8.2e-05	0.0227	OLFM2
CBFB	6.42	5.29	2.2	8.34e-05	0.0227	CBFB
TMEM131	6.16	5.18	1.97	8.34e-05	0.0227	TMEM131
CAMK2N2	1.73	2.48	-1.68	8.39e-05	0.0227	CAMK2N2
DNAJB6	7.22	8.29	-2.09	9.35e-05	0.0247	DNAJB6
UBE2G1	7.1	7.84	-1.67	9.37e-05	0.0247	UBE2G1
MCTP1	0	1.68	-3.21	9.83e-05	0.0256	MCTP1
AP1M1	6.69	5.8	1.85	0.0001	0.0282	AP1M1
ZEB2	6.59	0.72	58.42	0.0001	0.0285	ZEB2
RND2	5.83	8.3	-5.55	0.0001	0.0285	RND2
ARX	0	0.81	-1.76	0.0001	0.0285	ARX
NPAS1	0	0.81	-1.76	0.0001	0.0285	NPAS1
RHD	0	0.81	-1.76	0.0001	0.0285	RHD
KIF1C	6.98	7.42	-1.36	0.0001	0.0293	KIF1C
LPIN1	5.94	3.34	6.04	0.0001	0.0297	LPIN1
FOXI3	0.67	4.7	-16.32	0.0001	0.0297	FOXI3
GLB1L	3.21	1.75	2.75	0.0001	0.0297	GLB1L
SIGIRR	0.63	5.24	-24.33	0.0001	0.0306	SIGIRR
NRXN2	0.12	2.24	-4.35	0.0001	0.0306	NRXN2
FAM110C	0	3.15	-8.86	0.0001	0.0306	FAM110C
RBM27	6.22	6.81	-1.5	0.0001	0.0311	RBM27
CUZD1	1.35	4.46	-8.62	0.0001	0.0312	CUZD1
MGC23284	5.26	3.97	2.44	0.0001	0.0313	MGC23284
BTG2	6.12	2.36	13.59	0.0001	0.032	BTG2
TAP2	2.94	4.26	-2.5	0.0002	0.0323	TAP2
PNPLA5	0.13	2.75	-6.18	0.0002	0.0326	PNPLA5
DIO2	0	0.42	-1.34	0.0002	0.0327	DIO2
CADPS2	3.21	5.45	-4.74	0.0002	0.0327	CADPS2
LOC100506013	0.33	5.49	-35.88	0.0002	0.0327	LOC100506013
SCAMP5	2.98	5.7	-6.59	0.0002	0.0327	SCAMP5
DENND5A	7.67	6.79	1.84	0.0002	0.0327	DENND5A
ALX1	2.3	0.48	3.54	0.0002	0.0334	ALX1
FOXD3	0	5.88	-58.75	0.0002	0.0343	FOXD3
DGKI	0.25	1.79	-2.91	0.0002	0.0345	DGKI
DNAAF3	1.14	2.08	-1.91	0.0002	0.0345	DNAAF3
HNRNPM	8.65	9.02	-1.3	0.0002	0.0345	HNRNPM
CCL22	0.88	0	1.83	0.0002	0.0347	CCL22
CEBPZ	6.05	7.29	-2.36	0.0002	0.0347	CEBPZ
CHD3	6.3	4.45	3.59	0.0002	0.035	CHD3
BTBD17	0	4.18	-18.07	0.0002	0.0353	BTBD17
SMAD6	4.38	1.84	5.82	0.0002	0.0353	SMAD6
BCR	5.38	6.88	-2.83	0.0002	0.0354	BCR
RFK	5.11	4.43	1.61	0.0002	0.0354	RFK
MAD2L2	5.98	7.45	-2.77	0.0002	0.0361	MAD2L2
PRDX1	0.45	2.42	-3.92	0.0002	0.0361	PRDX1
SLC25A4	5.46	6.74	-2.42	0.0002	0.0364	SLC25A4
MT2A	1.09	7.4	-79.58	0.0002	0.0364	MT2A
PPAP2A	3.66	5.63	-3.92	0.0002	0.0364	PPAP2A
CYP2S1	4.6	8.87	-19.27	0.0002	0.0364	CYP2S1
TACC2	0.95	2.83	-3.67	0.0002	0.0364	TACC2
TNFRSF11B	7.17	1	71.88	0.0002	0.0368	TNFRSF11B
PLEKHA7	0.6	3.98	-10.38	0.0002	0.0374	PLEKHA7
HSDL2	5.54	4.66	1.84	0.0002	0.0378	HSDL2
PKN1	5.02	6.6	-2.99	0.0002	0.0378	PKN1
GRAP2	7.05	0	132.32	0.0002	0.0379	GRAP2
CHRNB4	0.55	1.89	-2.53	0.0002	0.0381	CHRNB4
ANP32B	9.11	6.35	6.78	0.0002	0.0384	ANP32B
CCDC6	6.25	7.38	-2.18	0.0002	0.0384	CCDC6
SETD7	5.74	3.15	6	0.0002	0.0384	SETD7
PDK1	6.27	3.02	9.52	0.0002	0.0384	PDK1
SSFA2	4.75	2.59	4.49	0.0003	0.0398	SSFA2
RAI1	3.81	0.12	12.93	0.0003	0.0398	RAI1
BCRP3	4.56	6.14	-2.98	0.0003	0.0398	BCRP3
DLL1	6.34	0.74	48.54	0.0003	0.0398	DLL1
RAMP3	0	1.12	-2.18	0.0003	0.0398	RAMP3
GAD1	5.94	0.12	56.74	0.0003	0.0398	GAD1
FAN1	4.86	5.14	-1.21	0.0003	0.0398	FAN1
RASL11A	0.72	2.08	-2.56	0.0003	0.0398	RASL11A
DYNLT1	6.78	6.41	1.29	0.0003	0.0398	DYNLT1
GXYLT1	3.95	3.17	1.72	0.0003	0.0398	GXYLT1
LINC00467	5.63	3.73	3.74	0.0003	0.0398	LINC00467
FBXL16	1.47	2.41	-1.92	0.0003	0.0398	FBXL16
CBLC	0.95	2.96	-4.04	0.0003	0.0398	CBLC
HIST1H2BM	8.12	7.2	1.89	0.0003	0.0398	HIST1H2BM
SEMA4A	1.77	4.68	-7.5	0.0003	0.0398	SEMA4A
RNF125	2.45	4.14	-3.22	0.0003	0.0398	RNF125
SNORD15B	7.49	6.7	1.73	0.0003	0.0398	SNORD15B
SOX15	0	1.24	-2.36	0.0003	0.0398	SOX15
FAM53C	6.44	6.96	-1.43	0.0003	0.0398	FAM53C
RBP1	10.27	5.88	20.9	0.0003	0.0398	RBP1
SP5	7.77	0.31	175.8	0.0003	0.0398	SP5
MRC2	6.76	4.36	5.26	0.0003	0.0398	MRC2
NFU1	5.19	4.98	1.16	0.0003	0.0398	NFU1
GPR176	4.95	7.92	-7.83	0.0003	0.0398	GPR176
GLS2	0.45	2.99	-5.82	0.0003	0.0398	GLS2
WNT5A	8.52	2.28	75.86	0.0003	0.0398	WNT5A
NKD1	9.93	2.54	167.65	0.0003	0.0398	NKD1
CLDN3	0.45	3.82	-10.36	0.0003	0.0398	CLDN3
MEX3C	5.89	6.74	-1.8	0.0003	0.0398	MEX3C
TTK	6.07	6.82	-1.69	0.0003	0.0398	TTK
LOC283299	5.74	0.4	40.52	0.0003	0.0398	LOC283299
ERBB3	2.56	5.74	-9.09	0.0003	0.0398	ERBB3
MIXL1	9.61	1.24	331.44	0.0003	0.0398	MIXL1
ATAD2B	4.14	3.84	1.23	0.0003	0.0398	ATAD2B
PHYHD1	3.03	3.72	-1.62	0.0003	0.0398	PHYHD1
ZNF181	3.11	4.24	-2.2	0.0003	0.0398	ZNF181
FAM165B	3.71	4.5	-1.73	0.0003	0.0398	FAM165B
MMP24	0.93	5.2	-19.37	0.0003	0.0398	MMP24
FHL2	4.8	5.84	-2.05	0.0003	0.0398	FHL2
GALNT14	6.33	3.12	9.28	0.0003	0.0398	GALNT14
C8orf47	0.23	2.95	-6.58	0.0003	0.0398	C8orf47
CNTN2	0	1.78	-3.43	0.0003	0.0398	CNTN2
GYPC	6.85	4.85	4	0.0003	0.0398	GYPC
TBX3	6.32	0	79.87	0.0003	0.0398	TBX3
FAM210B	6.23	3.34	7.4	0.0003	0.0398	FAM210B
FAM89A	5.06	0.2	29.02	0.0003	0.0398	FAM89A
WWP1	6.98	5.61	2.59	0.0003	0.0398	WWP1
C6orf223	4.9	1.78	8.67	0.0003	0.0398	C6orf223
PARD3	5.83	6.31	-1.4	0.0003	0.0398	PARD3
TNPO1	5.59	6.31	-1.65	0.0004	0.0405	TNPO1
RASAL1	0.25	2.32	-4.2	0.0004	0.0405	RASAL1
MED23	4.31	3.5	1.75	0.0004	0.0407	MED23
ITPK1	5.9	7.67	-3.42	0.0004	0.0409	ITPK1
TIMP4	1.17	5.1	-15.32	0.0004	0.041	TIMP4
BSN	0.25	1.68	-2.7	0.0004	0.0414	BSN
MGC15885	1.96	0	3.88	0.0004	0.0415	MGC15885
SFT2D1	7.07	6.67	1.32	0.0004	0.0415	SFT2D1
C1GALT1	4.99	6.46	-2.75	0.0004	0.0415	C1GALT1
ARRB2	5.49	6.35	-1.81	0.0004	0.0415	ARRB2
GALNT10	6.12	4.24	3.68	0.0004	0.0415	GALNT10
R3HDM2	4.77	3.86	1.89	0.0004	0.0415	R3HDM2
PRR14L	6.32	6.8	-1.4	0.0004	0.0415	PRR14L
TARS	8.55	9.79	-2.36	0.0004	0.0415	TARS
CAPG	5.7	4.33	2.58	0.0004	0.0415	CAPG
TLE1	4.03	6.42	-5.25	0.0004	0.0415	TLE1
ARF1	10.3	9.43	1.83	0.0004	0.0415	ARF1
C8orf42	2.57	5.02	-5.48	0.0004	0.0415	C8orf42
CHST4	0.55	4.48	-15.22	0.0004	0.0418	CHST4
CCDC64B	0	1.93	-3.8	0.0004	0.0419	CCDC64B
IDO1	0.23	5.6	-41.15	0.0004	0.0419	IDO1
EIF2AK4	4.62	6.02	-2.65	0.0004	0.0419	EIF2AK4
SMUG1	4.64	4.09	1.46	0.0004	0.0419	SMUG1
UGGT2	3.28	2.48	1.75	0.0004	0.0425	UGGT2
PIKFYVE	6.22	5.43	1.73	0.0004	0.0427	PIKFYVE
GLT25D1	7.66	6.23	2.69	0.0004	0.0427	GLT25D1
GATSL3	3.7	2.45	2.37	0.0004	0.0427	GATSL3
PIAS3	6.61	5.38	2.35	0.0004	0.0427	PIAS3
TRIML2	0.13	4.51	-20.84	0.0004	0.0427	TRIML2
FAM111A	2.47	5.11	-6.26	0.0004	0.0427	FAM111A
FLJ35282	1.47	0	2.77	0.0004	0.0427	FLJ35282
EPRS	7.08	7.88	-1.74	0.0004	0.0427	EPRS
KIAA1244	1.25	5.14	-14.81	0.0004	0.0427	KIAA1244
RAB19	0.46	3.43	-7.88	0.0004	0.0427	RAB19
SMAD2	5.88	6.16	-1.22	0.0005	0.0427	SMAD2
USP25	5.84	6.37	-1.45	0.0005	0.0427	USP25
SNX12	4.99	5.14	-1.11	0.0005	0.0427	SNX12
SHANK2	0.35	3.54	-9.15	0.0005	0.0427	SHANK2
XYLT1	3.51	5.86	-5.11	0.0005	0.0427	XYLT1
CHD8	6.34	6.85	-1.42	0.0005	0.0427	CHD8
CELSR2	2.09	5	-7.53	0.0005	0.0431	CELSR2
IRF2BPL	4.67	6.72	-4.14	0.0005	0.0431	IRF2BPL
KRT7	0.12	3.69	-11.84	0.0005	0.0431	KRT7
POU3F1	0.23	4.3	-16.71	0.0005	0.0433	POU3F1
CDX2	7.48	0	178.2	0.0005	0.0433	CDX2
COX7C	8.42	9.43	-2.02	0.0005	0.0436	COX7C
RASSF2	0.41	3.06	-6.28	0.0005	0.0436	RASSF2
TP53RK	4.79	5.07	-1.21	0.0005	0.0436	TP53RK
ZNF510	3.77	4.45	-1.6	0.0005	0.0444	ZNF510
MPV17L	1.65	4.82	-9.02	0.0005	0.0444	MPV17L
FBRS	4.72	3.06	3.16	0.0005	0.0445	FBRS
PTCHD1	0.23	3.79	-11.73	0.0005	0.0445	PTCHD1
C5orf51	6.29	5.85	1.36	0.0005	0.0447	C5orf51
RHOBTB3	5.71	3.2	5.69	0.0005	0.0447	RHOBTB3
SLC16A10	1.2	4.13	-7.58	0.0005	0.0447	SLC16A10
TMEM63A	1.02	2.83	-3.52	0.0005	0.0447	TMEM63A
CLDN9	0.35	1.75	-2.63	0.0005	0.0447	CLDN9
RAB11FIP4	4.49	5.59	-2.14	0.0005	0.0447	RAB11FIP4
MLLT6	5.02	2.34	6.4	0.0005	0.0449	MLLT6
BAZ1A	5.14	3.97	2.25	0.0005	0.0449	BAZ1A
PCBP4	7.66	3.88	13.72	0.0005	0.045	PCBP4
GNL1	7.61	6.87	1.67	0.0005	0.045	GNL1
POU5F1P3	4.07	6.13	-4.17	0.0005	0.045	POU5F1P3
NRARP	3.1	5.68	-5.97	0.0005	0.045	NRARP
IGFBP3	0.13	4.25	-17.48	0.0005	0.045	IGFBP3
TUBB4A	0.95	4.74	-13.91	0.0005	0.045	TUBB4A
SEMA5B	0.25	4.52	-19.32	0.0005	0.045	SEMA5B
KCNIP2	0.13	1.34	-2.31	0.0005	0.045	KCNIP2
FOXA3	2.89	4.1	-2.3	0.0005	0.045	FOXA3
TMEM178B	0.48	3.94	-11	0.0005	0.045	TMEM178B
ZIC5	3.91	5.9	-3.99	0.0005	0.045	ZIC5
CIB1	5.03	4.21	1.76	0.0005	0.045	CIB1
ZC3H12D	0.72	0	1.65	0.0006	0.0451	ZC3H12D
KCNJ11	0	2.11	-4.3	0.0006	0.0451	KCNJ11
DFNA5	2.77	3.62	-1.79	0.0006	0.0451	DFNA5
LHFPL4	1.14	3.76	-6.14	0.0006	0.0454	LHFPL4
SNTG2	0.79	4.52	-13.21	0.0006	0.0461	SNTG2
SPRED2	7.32	4.88	5.41	0.0006	0.0463	SPRED2
LRRC16B	0.44	2.56	-4.36	0.0006	0.0465	LRRC16B
AFAP1L1	3.01	1.5	2.84	0.0006	0.0465	AFAP1L1
SRI	6.21	7.11	-1.86	0.0006	0.0466	SRI
SOHLH2	1.37	0.33	2.06	0.0006	0.047	SOHLH2
ARF5	7.63	7.14	1.41	0.0006	0.047	ARF5
KAT6A	5.77	5	1.7	0.0006	0.047	KAT6A
KIF23	4.72	5.21	-1.4	0.0006	0.047	KIF23
CDX1	7.35	0	162.7	0.0006	0.047	CDX1
BACE1	6	3.13	7.28	0.0006	0.047	BACE1
CCDC120	2.09	2.9	-1.75	0.0006	0.047	CCDC120
NCCRP1	0.25	2.94	-6.49	0.0006	0.047	NCCRP1
UNC5C	6.71	0.4	79.26	0.0006	0.047	UNC5C
C11orf49	5.83	4.72	2.16	0.0006	0.047	C11orf49
FGD3	0.13	1.43	-2.47	0.0006	0.047	FGD3
BNIP3	7.95	6.07	3.7	0.0006	0.047	BNIP3
GPM6B	4.42	6.91	-5.61	0.0006	0.047	GPM6B
PPDPF	7.97	7.22	1.67	0.0006	0.047	PPDPF
NEAT1	5.02	2.55	5.56	0.0006	0.047	NEAT1
WEE1	6.75	7.58	-1.79	0.0006	0.047	WEE1
FMN1	5.49	2.08	10.64	0.0006	0.047	FMN1
ST14	1.53	5.16	-12.35	0.0006	0.047	ST14
DPY19L1	6.59	5.25	2.53	0.0006	0.047	DPY19L1
LOC100132832	3.62	4.45	-1.78	0.0006	0.0471	LOC100132832
MET	0.71	4.39	-12.83	0.0006	0.0472	MET
HHIPL2	5.35	0.23	34.8	0.0006	0.0472	HHIPL2
EMD	5.96	6.88	-1.89	0.0006	0.0472	EMD
FAM84B	2.9	5.19	-4.86	0.0007	0.0472	FAM84B
BEND4	2.72	5.69	-7.84	0.0007	0.0472	BEND4
IGDCC3	5.68	4.65	2.05	0.0007	0.0475	IGDCC3
TNKS2	6.39	6.82	-1.34	0.0007	0.0475	TNKS2
H6PD	3.55	1.72	3.55	0.0007	0.0475	H6PD
SLC22A18	1.08	0	2.11	0.0007	0.0475	SLC22A18
TRAF3	4.91	4.37	1.45	0.0007	0.0475	TRAF3
ZNF584	4.06	2.86	2.29	0.0007	0.0475	ZNF584
KPNA2	9.6	10.38	-1.72	0.0007	0.0475	KPNA2
TSC1	5.93	5.51	1.34	0.0007	0.0475	TSC1
TENM4	5.64	2.87	6.78	0.0007	0.0477	TENM4
AKIRIN1	7.76	9.18	-2.68	0.0007	0.0478	AKIRIN1
LRRC1	2.4	4.09	-3.24	0.0007	0.0479	LRRC1
PIP5K1B	0.88	3.6	-6.62	0.0007	0.0482	PIP5K1B
SLC45A1	0.12	1.38	-2.4	0.0007	0.0485	SLC45A1
SPTSSB	0	3.11	-8.63	0.0007	0.0485	SPTSSB
EGFLAM	7.02	0.23	111.3	0.0007	0.0485	EGFLAM
S100A1	3.96	0.51	10.97	0.0007	0.0485	S100A1
SMAD5	7.17	6.16	2.01	0.0007	0.0485	SMAD5
GNAI1	6.18	4.42	3.38	0.0007	0.0487	GNAI1
LINC00086	1.26	3.74	-5.59	0.0007	0.0487	LINC00086
ACOT7	6.09	6.79	-1.63	0.0007	0.0487	ACOT7
NIPSNAP1	6.74	7.31	-1.48	0.0007	0.0487	NIPSNAP1
KAT6B	2.3	3.98	-3.19	0.0007	0.0487	KAT6B
ZNF488	1.99	4.46	-5.53	0.0007	0.0487	ZNF488
USP44	3.89	7.96	-16.81	0.0007	0.0487	USP44
H2AFY2	7.93	4.61	9.93	0.0007	0.0487	H2AFY2
LAMB1	6.97	5.41	2.95	0.0007	0.0487	LAMB1
CPZ	1.25	2.78	-2.89	0.0007	0.0492	CPZ
PPP1R16A	5.89	3.58	4.97	0.0007	0.0492	PPP1R16A
PRDM14	2.77	7.96	-36.53	0.0008	0.0492	PRDM14
AIM1	0.7	3.95	-9.53	0.0008	0.0492	AIM1
TCTN3	6.93	6.2	1.67	0.0008	0.0492	TCTN3
SUZ12	7.15	6.87	1.22	0.0008	0.0492	SUZ12
ACTA1	0.55	3.93	-10.43	0.0008	0.0492	ACTA1
RBPMS2	7.72	8.83	-2.16	0.0008	0.0492	RBPMS2
MST4	7.3	8.22	-1.89	0.0008	0.0495	MST4
ETAA1	3.81	4.39	-1.49	0.0008	0.0495	ETAA1
TAGLN3	5.43	1.89	11.62	0.0008	0.0495	TAGLN3
COX20	4.4	6.01	-3.06	0.0008	0.0495	COX20
MEX3A	6.72	5.92	1.74	0.0008	0.0495	MEX3A
TYRO3	4.75	6.52	-3.4	0.0008	0.0495	TYRO3
TXLNG	6.58	7.93	-2.54	0.0008	0.0495	TXLNG
TCEA1	6.9	7.54	-1.56	0.0008	0.0495	TCEA1
BRSK2	2.28	4.91	-6.18	0.0008	0.0495	BRSK2
SHKBP1	6.59	5.72	1.82	0.0008	0.0495	SHKBP1
LAMP5	0.22	1.98	-3.38	0.0008	0.0495	LAMP5
IDI1	8.65	8.41	1.19	0.0008	0.0495	IDI1
ADCY5	0.22	3.79	-11.82	0.0008	0.0496	ADCY5
MARVELD3	0.23	3.77	-11.62	0.0008	0.0496	MARVELD3
ZNF75A	3.81	4.88	-2.09	0.0008	0.0496	ZNF75A
SFRP2	5.95	8.84	-7.4	0.0008	0.0496	SFRP2
GRTP1	2.06	3.83	-3.41	0.0008	0.0496	GRTP1
SERPINB6	5.93	4.29	3.12	0.0008	0.0496	SERPINB6
LMNB2	8.35	8.15	1.15	0.0008	0.0496	LMNB2
SLC7A8	5.85	8.26	-5.3	0.0008	0.0496	SLC7A8
USP9X	6.8	8.4	-3.02	0.0008	0.0496	USP9X
FGFBP3	2.71	6.69	-15.81	0.0008	0.0496	FGFBP3
KIAA0101	7.85	6.99	1.81	0.0008	0.0497	KIAA0101
ASB1	5.23	4.86	1.29	0.0008	0.0498	ASB1
OVOL2	1.01	3.84	-7.15	0.0008	0.0498	OVOL2
FAM129A	1.64	5.36	-13.23	0.0008	0.0498	FAM129A
SLC16A3	6.9	1.3	48.38	0.0008	0.05	SLC16A3
JARID2	5.92	8.34	-5.37	0.0008	0.05	JARID2
LY6G6F	1.14	0	2.21	0.0008	0.05	LY6G6F
JAM3	7.14	5.61	2.87	0.0009	0.05	JAM3
CDH11	9.5	3.69	56.1	0.0009	0.05	CDH11
NOS1AP	1.91	5.14	-9.36	0.0009	0.05	NOS1AP
PDGFRL	0.23	2.83	-6.05	0.0009	0.05	PDGFRL
SDC4	4.66	5.74	-2.11	0.0009	0.05	SDC4
ERAP2	3.34	0	10.09	0.0009	0.05	ERAP2
PEBP1	7.59	8.5	-1.88	0.0009	0.05	PEBP1
DDX25	1.2	3.23	-4.07	0.0009	0.05	DDX25
H3F3A	9.55	9.88	-1.26	0.0009	0.05	H3F3A
NOVA2	2.21	5.58	-10.3	0.0009	0.05	NOVA2
LOC100292680	2.24	0.11	4.37	0.0009	0.05	LOC100292680
MTERF	3.49	4.18	-1.61	0.0009	0.05	MTERF
BAIAP3	0.46	1.75	-2.44	0.0009	0.05	BAIAP3
TRIP6	6.19	6.97	-1.72	0.0009	0.05	TRIP6
SUMO1	5.75	6.31	-1.48	0.0009	0.05	SUMO1
SALL1	8.06	6.19	3.66	0.0009	0.05	SALL1
ARHGEF10L	4.15	5.4	-2.37	0.0009	0.05	ARHGEF10L
UGT8	3.92	5.61	-3.22	0.0009	0.05	UGT8
TNFRSF8	2.4	5.9	-11.29	0.0009	0.05	TNFRSF8
FAM46B	1.34	4.86	-11.48	0.0009	0.05	FAM46B
PARG	5.31	5.57	-1.2	0.0009	0.05	PARG
VAMP5	4.43	0.58	14.44	0.0009	0.05	VAMP5
WNK3	4.81	5.88	-2.09	0.0009	0.05	WNK3
TMEM98	7.73	6.68	2.07	0.0009	0.05	TMEM98
ALDOC	5.61	6.34	-1.66	0.0009	0.05	ALDOC
GMDS	2.71	4.09	-2.6	0.0009	0.05	GMDS
PTPRF	6.43	7.08	-1.57	0.0009	0.05	PTPRF
AQP7	0.35	0.11	1.18	0.0009	0.05	AQP7
MYLPF	0	1.18	-2.27	0.0009	0.05	MYLPF
TIAM1	5.56	4.17	2.63	0.0009	0.05	TIAM1
PDE3A	0.33	3.66	-10.05	0.0009	0.05	PDE3A
DYRK3	5.01	3.72	2.44	0.0009	0.05	DYRK3
TRPC4	0.52	4.68	-17.85	0.0009	0.05	TRPC4
STEAP3	3.35	5.39	-4.11	0.0009	0.05	STEAP3
FERMT1	2.26	4.7	-5.44	0.0009	0.05	FERMT1
HPS1	5.21	4.05	2.23	0.0009	0.05	HPS1
CAMKV	1.73	5.65	-15.06	0.0009	0.05	CAMKV
EIF2AK2	5.4	6.1	-1.62	0.0009	0.05	EIF2AK2
SLC41A3	5.51	4.28	2.35	0.0009	0.05	SLC41A3
LRRC16A	3.37	5.23	-3.64	0.0009	0.05	LRRC16A
MANSC1	0.55	2.79	-4.72	0.0009	0.05	MANSC1
CRBN	5.07	5.56	-1.4	0.0009	0.05	CRBN
TMTC2	4.42	2.45	3.91	0.0009	0.05	TMTC2
MYCBP2	3.99	4.67	-1.6	0.001	0.0501	MYCBP2
HOOK1	1.25	4.25	-7.97	0.001	0.0501	HOOK1
APOE	9.28	10.07	-1.73	0.001	0.0502	APOE
TRIM22	0.55	4.23	-12.81	0.001	0.0502	TRIM22
SEMA6B	3.74	6.05	-4.96	0.001	0.0504	SEMA6B
GRIK3	0.23	2.72	-5.61	0.001	0.0505	GRIK3
SOX2	1.28	7.98	-103.59	0.001	0.0506	SOX2
PPP1R9B	6.52	4.15	5.18	0.001	0.0509	PPP1R9B
DLG3	0.23	2.4	-4.49	0.001	0.0512	DLG3
CDC123	8.22	8.62	-1.32	0.001	0.0516	CDC123
SORL1	4.01	6.35	-5.06	0.001	0.0516	SORL1
KLF11	5.35	4.01	2.53	0.001	0.0516	KLF11
CNTFR	8.05	1.29	108.37	0.001	0.0516	CNTFR
XKR6	1.61	2.52	-1.88	0.001	0.0516	XKR6
C1orf115	0.53	3.19	-6.32	0.001	0.0519	C1orf115
KIF13A	4.22	5.74	-2.87	0.001	0.0525	KIF13A
SEC61B	8.52	7.88	1.56	0.001	0.0525	SEC61B
WDFY2	5.38	6.81	-2.71	0.001	0.0527	WDFY2
POMT2	5.51	4.74	1.7	0.001	0.0527	POMT2
PYCARD	3.09	4.47	-2.6	0.0011	0.0527	PYCARD
PREX1	6.96	2.85	17.17	0.0011	0.0527	PREX1
PRKAA2	1.99	3.15	-2.23	0.0011	0.0527	PRKAA2
SLC38A2	7.12	8.37	-2.37	0.0011	0.0527	SLC38A2
SFT2D2	6.43	5.33	2.15	0.0011	0.0527	SFT2D2
ACAD10	3.92	3.17	1.68	0.0011	0.0528	ACAD10
ADIPOR2	6.42	6.01	1.33	0.0011	0.0528	ADIPOR2
SAMHD1	1.7	5.48	-13.73	0.0011	0.053	SAMHD1
DPYSL3	6.43	10.16	-13.32	0.0011	0.0531	DPYSL3
SERINC5	9.12	7.27	3.6	0.0011	0.0533	SERINC5
KIAA0226L	4.23	1.46	6.82	0.0011	0.0534	KIAA0226L
ERBB2	4.67	7.87	-9.23	0.0011	0.0534	ERBB2
RABEP1	5.93	5.55	1.3	0.0011	0.0534	RABEP1
ZNF671	3.18	3.81	-1.55	0.0011	0.0534	ZNF671
ZNF800	4.29	2.89	2.63	0.0011	0.0534	ZNF800
ALOX12P2	2.48	3.84	-2.56	0.0011	0.0534	ALOX12P2
HBP1	4.14	5.87	-3.3	0.0011	0.0534	HBP1
TTC26	4.65	3.91	1.68	0.0011	0.0534	TTC26
RUNX1T1	0.55	2.27	-3.29	0.0011	0.0537	RUNX1T1
TLE3	7	5.48	2.86	0.0011	0.0537	TLE3
TADA1	4.16	4.99	-1.77	0.0011	0.0537	TADA1
JMY	2.46	4.4	-3.82	0.0011	0.0537	JMY
TJP2	3.99	6.92	-7.62	0.0011	0.0537	TJP2
PLAGL1	6.71	1.23	44.57	0.0011	0.0537	PLAGL1
TRIM59	5.19	5.86	-1.59	0.0011	0.0539	TRIM59
ZNF425	2.06	2.76	-1.62	0.0011	0.0539	ZNF425
MMP14	8.48	5.46	8.12	0.0011	0.0539	MMP14
HIBADH	6.04	4.77	2.41	0.0011	0.0539	HIBADH
ABCA11P	4.73	5.96	-2.35	0.0011	0.0539	ABCA11P
PCDHAC2	1.71	4.47	-6.8	0.0011	0.0539	PCDHAC2
PPP1R1A	0.63	2.83	-4.57	0.0012	0.0539	PPP1R1A
PRTG	9.13	2.41	105.78	0.0012	0.0539	PRTG
C7orf57	2.48	0.12	5.15	0.0012	0.0539	C7orf57
SORCS3	0.13	1.81	-3.22	0.0012	0.0539	SORCS3
RIMKLA	1.25	3.24	-3.96	0.0012	0.0539	RIMKLA
NDRG1	4.16	1.98	4.51	0.0012	0.0539	NDRG1
NR3C2	0.25	1.75	-2.84	0.0012	0.0539	NR3C2
SNCAIP	0.95	1.86	-1.88	0.0012	0.0539	SNCAIP
HSD17B11	6.29	3.58	6.54	0.0012	0.0541	HSD17B11
GPR26	0	1.52	-2.86	0.0012	0.0543	GPR26
STK3	4.94	4.31	1.54	0.0012	0.0543	STK3
GSC	5.63	0	49.54	0.0012	0.0543	GSC
C2CD4B	1.77	0.23	2.92	0.0012	0.0543	C2CD4B
DENND1C	1.66	4.1	-5.42	0.0012	0.0545	DENND1C
B4GALT1	5.25	4.11	2.2	0.0012	0.0545	B4GALT1
EPB41	6.27	6.85	-1.49	0.0012	0.0545	EPB41
HMCN1	4.07	2.21	3.62	0.0012	0.0545	HMCN1
C21orf59	6.05	7.05	-2	0.0012	0.0545	C21orf59
CECR6	2.06	3.76	-3.24	0.0012	0.0545	CECR6
ANKMY2	4.63	3.93	1.63	0.0012	0.0545	ANKMY2
IGSF9B	2.43	5.34	-7.51	0.0012	0.0545	IGSF9B
ACAP1	1.81	4	-4.54	0.0012	0.0545	ACAP1
PION	0	0.82	-1.76	0.0012	0.0545	PION
NREP	6.8	8.36	-2.94	0.0012	0.0545	NREP
CDS1	1.84	4.05	-4.6	0.0012	0.0545	CDS1
RYR1	1.13	4.97	-14.32	0.0012	0.0545	RYR1
ATG14	3.54	4.55	-2.02	0.0012	0.0545	ATG14
CMC2	6.39	5.85	1.46	0.0012	0.0545	CMC2
NAA25	6.11	6.71	-1.51	0.0012	0.0545	NAA25
DPY30	7.03	7.54	-1.42	0.0012	0.0545	DPY30
SLC29A1	4.88	7.76	-7.35	0.0012	0.0546	SLC29A1
C2orf44	3.97	4.55	-1.49	0.0013	0.0546	C2orf44
SUN2	4.3	2.51	3.45	0.0013	0.0546	SUN2
LIX1L	6.06	2.56	11.3	0.0013	0.0546	LIX1L
AKAP12	7.28	7	1.22	0.0013	0.0546	AKAP12
SATB2	4.54	2.31	4.68	0.0013	0.0546	SATB2
TESC	0.35	3.88	-11.5	0.0013	0.0546	TESC
LMF1	4.46	2.32	4.41	0.0013	0.055	LMF1
MARVELD2	4.04	5.46	-2.67	0.0013	0.0552	MARVELD2
CUL7	5.34	3.8	2.91	0.0013	0.0552	CUL7
ATP5B	9.51	9.87	-1.29	0.0013	0.0552	ATP5B
ZNF729	0.12	0.51	-1.31	0.0013	0.0552	ZNF729
ZNF703	5.56	0.42	35.22	0.0013	0.0552	ZNF703
CNTN1	0.12	3.26	-8.8	0.0013	0.0552	CNTN1
MCCC2	6.21	6.77	-1.48	0.0013	0.0552	MCCC2
WLS	7.14	0.87	77.46	0.0013	0.0552	WLS
NFE2L3	3.03	6.35	-9.94	0.0013	0.0552	NFE2L3
KCNH6	0	0.75	-1.68	0.0013	0.0554	KCNH6
PPP1R12C	6.39	5.99	1.32	0.0013	0.0554	PPP1R12C
SOAT1	6.46	3.82	6.26	0.0013	0.0559	SOAT1
S100PBP	4.92	5.51	-1.5	0.0013	0.0559	S100PBP
CGGBP1	6.25	5.9	1.27	0.0013	0.0559	CGGBP1
TBC1D9	4.44	2.02	5.38	0.0013	0.056	TBC1D9
PVRL1	4.5	6.23	-3.33	0.0013	0.0562	PVRL1
COL9A1	1.6	4.04	-5.41	0.0013	0.0562	COL9A1
COLEC12	8.65	1.8	115.41	0.0013	0.0562	COLEC12
DENND6A	5.06	4.07	1.98	0.0014	0.0562	DENND6A
SAMD4B	7.33	6.66	1.59	0.0014	0.0562	SAMD4B
BPIFB2	0.64	0	1.56	0.0014	0.0563	BPIFB2
ZNF10	1.64	2.88	-2.37	0.0014	0.0563	ZNF10
BAIAP2	5.67	4.84	1.78	0.0014	0.0563	BAIAP2
SYT2	1.65	4.9	-9.53	0.0014	0.0563	SYT2
HLA-DPB2	0	3.7	-13	0.0014	0.0563	HLA-DPB2
FAM135A	5.71	6.19	-1.4	0.0014	0.0571	FAM135A
ARHGEF35	3.2	4.22	-2.03	0.0014	0.0571	ARHGEF35
SULF2	4.14	2.62	2.87	0.0014	0.0578	SULF2
FAM198A	0.35	2.66	-4.95	0.0014	0.0578	FAM198A
DBC1	0.8	3.48	-6.43	0.0014	0.0578	DBC1
FGD4	3.01	5.76	-6.71	0.0014	0.0578	FGD4
HESX1	0.45	5.69	-37.76	0.0014	0.0578	HESX1
TMEM57	4.77	4.32	1.37	0.0014	0.0578	TMEM57
RELL2	1.45	3.95	-5.65	0.0014	0.0582	RELL2
WDR48	5.25	5.99	-1.68	0.0015	0.0586	WDR48
IL1RAPL2	0	1.01	-2.02	0.0015	0.0586	IL1RAPL2
FER1L5	0	0.95	-1.93	0.0015	0.0586	FER1L5
DPPA4	6	8.46	-5.53	0.0015	0.0586	DPPA4
ITGA2	0.35	2.91	-5.91	0.0015	0.0587	ITGA2
PSMD9	5.63	4.03	3.03	0.0015	0.0587	PSMD9
HIST1H4F	7.1	6.53	1.48	0.0015	0.0587	HIST1H4F
ACAD8	5.14	6.4	-2.38	0.0015	0.0587	ACAD8
FAM48B2	0.53	2.61	-4.22	0.0015	0.0587	FAM48B2
IDH2	6.82	5.23	3.02	0.0015	0.0587	IDH2
PDPN	5.17	7.56	-5.24	0.0015	0.0587	PDPN
NAV1	4.22	6.36	-4.4	0.0015	0.0588	NAV1
FKBP14	5.64	4.5	2.2	0.0015	0.0589	FKBP14
VASH2	4.38	6.52	-4.4	0.0015	0.0589	VASH2
TRPM2	2.32	0.32	3.99	0.0015	0.0589	TRPM2
TFE3	5.21	7.4	-4.54	0.0015	0.0589	TFE3
LYSMD3	3.49	2.92	1.48	0.0015	0.0589	LYSMD3
TNFRSF10A	2.63	3.7	-2.1	0.0015	0.0589	TNFRSF10A
FAM120B	5.21	4.24	1.96	0.0015	0.0589	FAM120B
C16orf5	6.42	6.8	-1.3	0.0015	0.0589	C16orf5
ATP8A1	1.08	3.9	-7.04	0.0015	0.0589	ATP8A1
TMEFF2	4.49	2.9	3	0.0015	0.0589	TMEFF2
PSIP1	6.83	8.8	-3.93	0.0015	0.0589	PSIP1
ACOT13	5.22	5.98	-1.7	0.0015	0.0589	ACOT13
GOPC	5.97	4.89	2.11	0.0015	0.0589	GOPC
T	9.03	0.46	380.34	0.0015	0.0591	T
ZNF284	1.56	2.24	-1.6	0.0015	0.0591	ZNF284
LSMD1	5.78	5.13	1.57	0.0015	0.0593	LSMD1
L1TD1	7.05	10.14	-8.49	0.0016	0.0593	L1TD1
OVCH2	4.71	0	26.22	0.0016	0.0593	OVCH2
PLCXD2	0.94	0	1.92	0.0016	0.0594	PLCXD2
INO80D	4.01	5.59	-2.98	0.0016	0.0594	INO80D
CSNK2A1	6.97	7.53	-1.48	0.0016	0.0594	CSNK2A1
TRH	2.26	0	4.78	0.0016	0.0594	TRH
ZNF589	5.2	6.47	-2.41	0.0016	0.0594	ZNF589
KLC3	0.72	1.38	-1.58	0.0016	0.0597	KLC3
NRIP3	0.71	3.49	-6.9	0.0016	0.0597	NRIP3
HIST1H2AJ	9.09	8.07	2.02	0.0016	0.0601	HIST1H2AJ
KCND2	0.84	3.9	-8.35	0.0016	0.0601	KCND2
AKAP1	4.23	5.64	-2.65	0.0016	0.0601	AKAP1
LRFN5	3.96	0.57	10.54	0.0016	0.0601	LRFN5
GRID2IP	2.53	0.42	4.32	0.0016	0.0605	GRID2IP
PLD5	0.45	3.46	-8.08	0.0016	0.0607	PLD5
ODF2	4.88	2.82	4.16	0.0016	0.0611	ODF2
SNORA50	4.73	3.4	2.51	0.0016	0.0611	SNORA50
ACTR1A	7	6.31	1.61	0.0016	0.0611	ACTR1A
LOC100131138	1.06	2.78	-3.3	0.0017	0.0611	LOC100131138
NVL	4.91	5.51	-1.51	0.0017	0.0611	NVL
TNNT2	0.22	2.71	-5.6	0.0017	0.0611	TNNT2
KHDRBS2	2.05	3.45	-2.64	0.0017	0.0611	KHDRBS2
SLC39A8	8.61	4.33	19.53	0.0017	0.0611	SLC39A8
TMEM51	4.96	3.23	3.32	0.0017	0.0611	TMEM51
RAB31	7.14	5.2	3.83	0.0017	0.0611	RAB31
PSMD8	7.97	7.81	1.12	0.0017	0.0611	PSMD8
TMEM63C	0.94	2.6	-3.17	0.0017	0.0611	TMEM63C
PTGR1	5.96	3.63	5.03	0.0017	0.0611	PTGR1
PSMB9	0	1.24	-2.36	0.0017	0.0611	PSMB9
PPM1B	5.81	7.2	-2.63	0.0017	0.0611	PPM1B
DAD1	8.86	7.84	2.03	0.0017	0.0611	DAD1
COL6A1	9.29	7.2	4.23	0.0017	0.0611	COL6A1
TERT	1.2	3.37	-4.51	0.0017	0.0611	TERT
C16orf80	5.85	4.93	1.89	0.0017	0.0611	C16orf80
SLC22A15	3.61	2.22	2.64	0.0017	0.0611	SLC22A15
ARSE	5.74	2.19	11.67	0.0017	0.0611	ARSE
WWC1	3.06	5.52	-5.47	0.0017	0.0611	WWC1
MAPKAPK2	6.9	6.21	1.62	0.0017	0.0611	MAPKAPK2
DOC2B	5.75	0.67	33.94	0.0017	0.0611	DOC2B
LOC440925	5.53	0.22	39.6	0.0017	0.0611	LOC440925
CPXM1	7.44	4.92	5.73	0.0017	0.0611	CPXM1
FAM150B	0	1.81	-3.51	0.0017	0.0611	FAM150B
SART3	6.97	7.41	-1.35	0.0017	0.0611	SART3
IER3IP1	6.4	5.73	1.59	0.0017	0.0611	IER3IP1
RNPEPL1	5.02	4.33	1.61	0.0017	0.0611	RNPEPL1
APLNR	11.35	0	2610.43	0.0017	0.0611	APLNR
TSPAN3	7.15	6.82	1.26	0.0017	0.0611	TSPAN3
PLEKHG3	3.86	5.95	-4.26	0.0017	0.0611	PLEKHG3
OR10A3	2.17	0	4.5	0.0017	0.0611	OR10A3
SHROOM3	3.76	5.53	-3.39	0.0017	0.0612	SHROOM3
MED20	5.4	5.7	-1.23	0.0017	0.0612	MED20
DNAL4	5.15	3.95	2.3	0.0018	0.0613	DNAL4
ADAMTS5	0.13	1.92	-3.48	0.0018	0.0613	ADAMTS5
BAMBI	6.45	4.36	4.26	0.0018	0.0613	BAMBI
TTL	6.72	5.7	2.03	0.0018	0.0613	TTL
SERPINF1	1.64	4.35	-6.53	0.0018	0.0614	SERPINF1
THSD7B	0.55	1.47	-1.9	0.0018	0.0614	THSD7B
AMHR2	3.03	0	8.16	0.0018	0.0614	AMHR2
ATP2A3	1.89	3.75	-3.62	0.0018	0.0614	ATP2A3
AKR7A2	5.36	4.54	1.76	0.0018	0.0614	AKR7A2
GRAMD3	1.08	3.5	-5.35	0.0018	0.0614	GRAMD3
SLC15A1	0	1.01	-2.01	0.0018	0.0614	SLC15A1
NLRP12	0	0.75	-1.68	0.0018	0.0614	NLRP12
MT1H	0.64	6.34	-51.83	0.0018	0.0614	MT1H
MEG8	0	0.51	-1.42	0.0018	0.0615	MEG8
PRM1	0	0.51	-1.42	0.0018	0.0615	PRM1
ESPN	1.43	4.23	-6.93	0.0018	0.0615	ESPN
PCLO	1.12	2.91	-3.47	0.0018	0.0615	PCLO
FAM115A	5.8	4.05	3.37	0.0018	0.0618	FAM115A
PIGX	5.18	4.27	1.89	0.0018	0.0618	PIGX
FLJ22184	1.27	5.83	-23.55	0.0018	0.0618	FLJ22184
GBX2	4.57	0.11	22.09	0.0018	0.0618	GBX2
SNAPC3	7.06	5.63	2.7	0.0018	0.0618	SNAPC3
TCTEX1D1	1.65	0.58	2.1	0.0018	0.0618	TCTEX1D1
FAM22F	0	0.51	-1.42	0.0018	0.0618	FAM22F
GRIN1	0	0.51	-1.42	0.0018	0.0618	GRIN1
HSH2D	0	0.51	-1.42	0.0018	0.0618	HSH2D
KLHL14	0.13	2.48	-5.11	0.0018	0.0618	KLHL14
CLU	5.76	8.02	-4.8	0.0018	0.0618	CLU
ARHGEF4	1.42	2.77	-2.55	0.0019	0.0618	ARHGEF4
NBPF15	5.07	2.95	4.35	0.0019	0.0618	NBPF15
CCDC91	4.86	5.56	-1.63	0.0019	0.0618	CCDC91
VSNL1	2.67	5.81	-8.84	0.0019	0.0618	VSNL1
MAMLD1	3.86	0	14.48	0.0019	0.0618	MAMLD1
ABCA5	1.47	3.74	-4.83	0.0019	0.0619	ABCA5
CCNI	9.37	8.77	1.52	0.0019	0.0619	CCNI
FRMD4A	6.56	5.1	2.76	0.0019	0.0619	FRMD4A
ZSCAN10	5.26	8.09	-7.14	0.0019	0.0619	ZSCAN10
TRNP1	3.51	5.08	-2.96	0.0019	0.0619	TRNP1
DENND2D	0	1.07	-2.1	0.0019	0.0619	DENND2D
RND1	0.67	4.13	-11.01	0.0019	0.0619	RND1
B4GALT5	6.18	6.95	-1.71	0.0019	0.0619	B4GALT5
DSP	8.8	5.9	7.47	0.0019	0.0619	DSP
SCAMP3	6.61	6.2	1.32	0.0019	0.0619	SCAMP3
TTBK1	0.23	2.96	-6.6	0.0019	0.0619	TTBK1
GGCT	5.68	6.77	-2.12	0.0019	0.0619	GGCT
HID1	0.93	2.25	-2.51	0.0019	0.0619	HID1
LOC113230	0.94	0.2	1.67	0.0019	0.0619	LOC113230
CLDN11	6.95	1.11	57.32	0.0019	0.062	CLDN11
AK3	6.44	5.31	2.18	0.0019	0.062	AK3
PGPEP1	2.24	4.56	-4.99	0.0019	0.062	PGPEP1
LPHN1	5.48	6.69	-2.31	0.0019	0.062	LPHN1
CHL1	1.97	0	3.9	0.0019	0.062	CHL1
JAK2	3.45	1.67	3.46	0.0019	0.062	JAK2
KCNMB1	0	0.89	-1.85	0.0019	0.062	KCNMB1
TLCD1	2.96	4.39	-2.69	0.0019	0.062	TLCD1
NBPF10	6.11	4.37	3.32	0.002	0.062	NBPF10
FMOD	6.02	0	64.75	0.002	0.062	FMOD
RALGAPA2	4.09	5.13	-2.05	0.002	0.062	RALGAPA2
FNDC3B	7.03	6.41	1.53	0.002	0.062	FNDC3B
WDR44	5.56	6.77	-2.31	0.002	0.062	WDR44
DPCD	5.32	4.74	1.49	0.002	0.062	DPCD
H2AFY	7.9	6.78	2.17	0.002	0.062	H2AFY
RXRB	3.05	3.85	-1.73	0.002	0.062	RXRB
C8orf31	3.16	0.75	5.31	0.002	0.062	C8orf31
CLDN23	3.2	1.98	2.33	0.002	0.062	CLDN23
TMEM74B	2.47	0.23	4.74	0.002	0.0621	TMEM74B
ZNF85	3.67	4.56	-1.85	0.002	0.0621	ZNF85
TMCO3	6.61	6.16	1.37	0.002	0.0622	TMCO3
MBP	0.95	2.9	-3.89	0.002	0.0622	MBP
FUT2	0.23	1.96	-3.3	0.002	0.0622	FUT2
GNAS	1.52	4.77	-9.52	0.002	0.0622	GNAS
OVOL1	0.12	1.92	-3.49	0.002	0.0623	OVOL1
DDHD2	5.26	4.05	2.32	0.002	0.0623	DDHD2
ITM2B	7.14	7.59	-1.37	0.002	0.0623	ITM2B
GPC4	7.59	10.13	-5.82	0.002	0.0623	GPC4
CHST7	3.24	5.71	-5.57	0.002	0.0623	CHST7
GTF2E1	5.48	6.42	-1.92	0.002	0.0624	GTF2E1
ZC3H11A	6.7	6.29	1.33	0.002	0.0626	ZC3H11A
SCARF2	4.98	3.37	3.06	0.002	0.0626	SCARF2
GORASP1	4.99	4.04	1.94	0.002	0.0632	GORASP1
SNORA9	6.56	6.03	1.44	0.0021	0.0634	SNORA9
TFDP2	5.58	6.56	-1.98	0.0021	0.0634	TFDP2
ARAP3	4.63	5.83	-2.29	0.0021	0.0634	ARAP3
NRSN2	5.98	4.94	2.06	0.0021	0.0634	NRSN2
RAPGEF5	1.02	3.92	-7.5	0.0021	0.0634	RAPGEF5
PHC1	5.69	8.46	-6.78	0.0021	0.0635	PHC1
TPST1	3.63	2.15	2.79	0.0021	0.0635	TPST1
RPS14	7.53	8.34	-1.76	0.0021	0.0635	RPS14
SIT1	0.23	2.59	-5.11	0.0021	0.0635	SIT1
PCDHGA10	3.89	2.02	3.67	0.0021	0.0635	PCDHGA10
TMEM151B	0.39	3.05	-6.3	0.0021	0.0635	TMEM151B
CDH2	8.87	5.14	13.3	0.0021	0.0635	CDH2
CDK2	6.75	5.95	1.74	0.0021	0.0635	CDK2
WIPF1	5.42	2.02	10.57	0.0021	0.0635	WIPF1
APRT	7.13	7.66	-1.44	0.0021	0.0635	APRT
HIP1	6.4	7.15	-1.68	0.0021	0.0635	HIP1
P2RX4	4.37	2.81	2.94	0.0021	0.0635	P2RX4
ECM1	4.4	0.66	13.36	0.0021	0.0635	ECM1
CCDC28B	3.95	4.57	-1.53	0.0021	0.0635	CCDC28B
HTR1D	0.13	4.8	-25.45	0.0021	0.0635	HTR1D
DNAJC28	0.64	1.34	-1.62	0.0021	0.0635	DNAJC28
TNFRSF9	5.61	0	48.88	0.0021	0.0635	TNFRSF9
PNMA2	2.31	4.03	-3.29	0.0021	0.0635	PNMA2
PAIP2B	4.06	5.85	-3.47	0.0021	0.0635	PAIP2B
KCNJ6	0	1.39	-2.61	0.0021	0.0635	KCNJ6
TMPRSS11E	3.85	1.01	7.13	0.0021	0.0635	TMPRSS11E
BPTF	6.71	7.78	-2.1	0.0021	0.0636	BPTF
C2orf15	0.33	3.53	-9.23	0.0021	0.0636	C2orf15
IMPA1	6.23	5.43	1.74	0.0021	0.0636	IMPA1
ADRA2C	6.15	2.54	12.21	0.0022	0.0636	ADRA2C
GPSM1	4.13	3.08	2.07	0.0022	0.0639	GPSM1
SPA17	4.22	2.58	3.13	0.0022	0.0639	SPA17
DAB2	4.88	2.69	4.57	0.0022	0.0639	DAB2
FBXO2	1.14	3.74	-6.09	0.0022	0.0643	FBXO2
SFXN5	4.68	5.32	-1.55	0.0022	0.0643	SFXN5
ALG9	5.63	5.05	1.5	0.0022	0.0643	ALG9
LOC100506451	3.1	2.02	2.12	0.0022	0.0643	LOC100506451
ADAMTS14	0	0.81	-1.76	0.0022	0.0643	ADAMTS14
SLC26A2	4.23	2.84	2.61	0.0022	0.0643	SLC26A2
PBX1	5.8	8.18	-5.2	0.0022	0.0643	PBX1
LARS2	5.74	6.54	-1.74	0.0022	0.0643	LARS2
C1QTNF6	2.77	1.28	2.8	0.0022	0.0643	C1QTNF6
CHCHD6	3	3.58	-1.5	0.0022	0.0643	CHCHD6
ZFHX2	1.35	4.97	-12.34	0.0022	0.0645	ZFHX2
TBL2	5.04	3.82	2.32	0.0022	0.0647	TBL2
DIS3L2	5.1	4.57	1.44	0.0022	0.0647	DIS3L2
GSTA4	5.09	3.76	2.51	0.0022	0.0647	GSTA4
ACSF2	4.75	2.42	5.06	0.0023	0.0649	ACSF2
FRAT2	3.88	6.44	-5.91	0.0023	0.0653	FRAT2
RHPN2	3.57	5.6	-4.08	0.0023	0.0656	RHPN2
HAPLN3	4.11	6.55	-5.43	0.0023	0.0656	HAPLN3
CRYAB	1.13	0.2	1.9	0.0023	0.0656	CRYAB
BPGM	3.63	3.37	1.2	0.0023	0.0659	BPGM
FAM102A	4.02	4.91	-1.84	0.0023	0.0659	FAM102A
ELAC2	6.74	7.32	-1.49	0.0023	0.0659	ELAC2
ATXN7L1	3.06	5.22	-4.49	0.0023	0.0659	ATXN7L1
PHF8	5.47	4.92	1.46	0.0023	0.0659	PHF8
FZD4	2.59	1.7	1.84	0.0023	0.0659	FZD4
GNG3	1.24	3.46	-4.67	0.0023	0.0659	GNG3
TXNL4A	6.43	6.87	-1.36	0.0023	0.0659	TXNL4A
FABP3	4.29	6.68	-5.22	0.0023	0.066	FABP3
SKA3	5.62	6.67	-2.07	0.0023	0.0661	SKA3
EAF2	1.08	2.81	-3.31	0.0023	0.0661	EAF2
C1orf233	2.3	4.34	-4.13	0.0023	0.0661	C1orf233
PLXNA2	8.96	2.04	121.27	0.0024	0.0663	PLXNA2
SMPDL3B	1.78	6.87	-34.22	0.0024	0.0664	SMPDL3B
FADS1	9.33	8.15	2.26	0.0024	0.0664	FADS1
KCP	2.08	0.12	3.88	0.0024	0.0664	KCP
ZNF749	3.78	4.98	-2.3	0.0024	0.0664	ZNF749
AIM1L	0.88	2.97	-4.28	0.0024	0.0664	AIM1L
CXCL6	0.31	3.58	-9.64	0.0024	0.0664	CXCL6
OCIAD1	6.34	6.76	-1.34	0.0024	0.0664	OCIAD1
IGSF8	3.85	5.06	-2.31	0.0024	0.0665	IGSF8
COL14A1	3.27	4.81	-2.92	0.0024	0.0666	COL14A1
IL17RD	7.35	5.22	4.38	0.0024	0.0667	IL17RD
RANGAP1	6.51	6.89	-1.3	0.0024	0.0668	RANGAP1
ARSF	2.74	0.12	6.15	0.0024	0.0668	ARSF
SUDS3	5.51	5.96	-1.36	0.0024	0.0668	SUDS3
JAKMIP2	5.98	3.75	4.68	0.0024	0.0669	JAKMIP2
APOBEC3G	5.17	0.12	33.2	0.0024	0.0671	APOBEC3G
ARRDC3-AS1	1.01	0.22	1.73	0.0024	0.0671	ARRDC3-AS1
UGT3A1	2.37	1.17	2.29	0.0024	0.0671	UGT3A1
MMP2	8.79	6.34	5.47	0.0024	0.0673	MMP2
CYLD	3.73	4.37	-1.56	0.0025	0.0674	CYLD
GYLTL1B	2.62	6.1	-11.14	0.0025	0.0674	GYLTL1B
CPD	6.75	5.7	2.06	0.0025	0.0676	CPD
LOC401164	1.14	1.81	-1.6	0.0025	0.0676	LOC401164
USO1	6.04	7.34	-2.46	0.0025	0.0676	USO1
SHOX2	2.53	0	5.79	0.0025	0.0676	SHOX2
ANTXR2	5.72	1.79	15.28	0.0025	0.0676	ANTXR2
RSPO2	0.12	1.38	-2.4	0.0025	0.0676	RSPO2
CD83	1.69	3.2	-2.85	0.0025	0.0676	CD83
PLEKHG6	0.79	3.64	-7.18	0.0025	0.0676	PLEKHG6
PROM1	3.14	5.95	-7.01	0.0025	0.0676	PROM1
HSDL1	6.5	5.82	1.6	0.0025	0.0676	HSDL1
MPRIP	7.34	6.92	1.34	0.0025	0.0676	MPRIP
KHK	0.95	3.64	-6.44	0.0025	0.0676	KHK
SERPINI1	0.86	0.2	1.57	0.0025	0.0676	SERPINI1
PYGO1	4.34	1.56	6.9	0.0025	0.0676	PYGO1
PITPNM1	6.28	5.25	2.04	0.0025	0.0676	PITPNM1
ITGA6	4.52	7.58	-8.31	0.0025	0.0676	ITGA6
IQCK	3.24	1.82	2.69	0.0025	0.0676	IQCK
PIPOX	1	4.76	-13.63	0.0025	0.0676	PIPOX
MT1F	0.23	4.14	-14.96	0.0025	0.0676	MT1F
UNC5A	0.13	1.8	-3.19	0.0025	0.0676	UNC5A
NOTUM	5.33	0	40.29	0.0025	0.0676	NOTUM
ZDHHC22	2.39	5.54	-8.92	0.0025	0.0676	ZDHHC22
PAWR	5.63	7.09	-2.76	0.0025	0.0676	PAWR
IPO8	6.28	7.02	-1.67	0.0026	0.0676	IPO8
RCHY1	4.95	5.79	-1.79	0.0026	0.0676	RCHY1
GALNT1	7.1	6.91	1.14	0.0026	0.0676	GALNT1
RPL37	6.7	7.32	-1.54	0.0026	0.0676	RPL37
VWCE	3.97	2.61	2.55	0.0026	0.0676	VWCE
LEF1-AS1	0.8	0.12	1.6	0.0026	0.0676	LEF1-AS1
IQSEC2	1.53	5.47	-15.34	0.0026	0.0676	IQSEC2
SLC38A4	2.75	4.72	-3.89	0.0026	0.0676	SLC38A4
STX6	5.42	6.58	-2.24	0.0026	0.0676	STX6
ZNF710	5.23	4.15	2.11	0.0026	0.0676	ZNF710
CHGB	0.45	1.68	-2.35	0.0026	0.0676	CHGB
MGAT3	1.08	0.23	1.81	0.0026	0.0676	MGAT3
CAND1	6.97	7.29	-1.25	0.0026	0.0676	CAND1
MXRA8	2.96	1.6	2.57	0.0026	0.0676	MXRA8
GNA12	7.02	7.69	-1.6	0.0026	0.0676	GNA12
PCNXL2	5.4	6.89	-2.82	0.0026	0.0676	PCNXL2
FAM5B	0.13	2	-3.67	0.0026	0.0676	FAM5B
CAMK2G	1.97	3.3	-2.51	0.0026	0.0676	CAMK2G
GAL3ST3	3.24	4.98	-3.34	0.0026	0.0676	GAL3ST3
GPR160	0.41	4.01	-12.1	0.0026	0.0676	GPR160
LITAF	5.79	7.37	-2.99	0.0026	0.0676	LITAF
C15orf57	4.4	3.66	1.67	0.0026	0.0676	C15orf57
PLD3	7.81	8.48	-1.59	0.0026	0.0676	PLD3
TMEM180	2.18	3.65	-2.76	0.0026	0.0676	TMEM180
ACYP1	4.41	3.05	2.57	0.0026	0.0679	ACYP1
TRPM3	2.49	4.71	-4.67	0.0026	0.0679	TRPM3
SHROOM1	3.33	1.93	2.63	0.0027	0.0683	SHROOM1
MKL2	4.63	4.37	1.2	0.0027	0.0684	MKL2
STAC	2.02	2.96	-1.91	0.0027	0.0685	STAC
SYT9	1.17	3.07	-3.75	0.0027	0.0685	SYT9
THBS2	3.86	4.84	-1.98	0.0027	0.0685	THBS2
DBNDD2	3.59	5.42	-3.55	0.0027	0.0685	DBNDD2
POLR1C	4.48	5.07	-1.51	0.0027	0.0685	POLR1C
AZIN1	8.58	9.38	-1.74	0.0027	0.0685	AZIN1
TP53	7.69	8.64	-1.92	0.0027	0.0685	TP53
TXN2	7	6.83	1.12	0.0027	0.0685	TXN2
KIT	2.01	4.06	-4.15	0.0027	0.0685	KIT
STIM1	5.06	3.45	3.06	0.0027	0.0685	STIM1
C15orf38	4.32	2.83	2.81	0.0027	0.0685	C15orf38
HOMER2	3.29	4.78	-2.8	0.0027	0.0685	HOMER2
DVL2	5.31	4.82	1.4	0.0027	0.0685	DVL2
RNGTT	5.35	4.84	1.42	0.0027	0.0687	RNGTT
DDR1	6.62	7.8	-2.27	0.0027	0.0687	DDR1
TRPV4	3.04	0.2	7.15	0.0027	0.0687	TRPV4
GRP	2.24	0	4.71	0.0027	0.069	GRP
SLC30A3	1.06	3.68	-6.17	0.0028	0.0695	SLC30A3
LOC728739	0	0.67	-1.59	0.0028	0.0697	LOC728739
LOC647859	1.04	3.77	-6.66	0.0028	0.0697	LOC647859
ASXL1	4.96	4.15	1.75	0.0028	0.0697	ASXL1
TTYH1	0.13	3.02	-7.43	0.0028	0.0697	TTYH1
VGF	0.6	3.36	-6.73	0.0028	0.0697	VGF
CD1D	3.87	0.59	9.7	0.0028	0.0697	CD1D
BAZ2B	3.87	5.14	-2.41	0.0028	0.0697	BAZ2B
ENO2	4.55	5.87	-2.5	0.0028	0.0698	ENO2
DCLK1	1.92	4.32	-5.25	0.0028	0.0698	DCLK1
FRMD4B	2.18	1.01	2.26	0.0028	0.07	FRMD4B
ZIK1	5	6.05	-2.07	0.0028	0.0701	ZIK1
NMNAT2	1.73	4.97	-9.46	0.0028	0.0701	NMNAT2
ZC3H7B	6.61	7.05	-1.35	0.0028	0.0701	ZC3H7B
C6orf141	1.06	4.42	-10.26	0.0028	0.0701	C6orf141
PIM2	5.48	9.08	-12.11	0.0028	0.0701	PIM2
MAP2	0.41	2.9	-5.63	0.0028	0.0701	MAP2
EEF1A2	2.11	3.59	-2.79	0.0029	0.0701	EEF1A2
CLDN7	2.91	6.62	-13.14	0.0029	0.0701	CLDN7
FAM131B	1.98	5.72	-13.37	0.0029	0.0701	FAM131B
COMMD8	3.91	2.67	2.36	0.0029	0.0702	COMMD8
PICK1	3.87	5.14	-2.41	0.0029	0.0702	PICK1
MFAP3	5.81	4.86	1.93	0.0029	0.0702	MFAP3
PLEKHM1P	3.26	2.41	1.8	0.0029	0.0702	PLEKHM1P
APLN	0.63	1.51	-1.84	0.0029	0.0705	APLN
MOSPD1	5.77	4.94	1.77	0.0029	0.0709	MOSPD1
JAGN1	6.83	6.38	1.37	0.0029	0.0709	JAGN1
TTLL6	0.13	2.01	-3.69	0.0029	0.0709	TTLL6
LTBP4	4.45	2.64	3.51	0.0029	0.0709	LTBP4
CHAC1	3.93	5.75	-3.54	0.0029	0.0709	CHAC1
PPL	1.64	4.19	-5.84	0.0029	0.0709	PPL
LGALS1	4.49	2.26	4.69	0.0029	0.0709	LGALS1
KIFC3	5.74	1.86	14.76	0.0029	0.0709	KIFC3
PARD6A	0.23	2.42	-4.55	0.0029	0.0709	PARD6A
INTS6	4.05	5	-1.92	0.0029	0.0709	INTS6
JMJD6	4.16	3.45	1.64	0.0029	0.071	JMJD6
IFT81	2.45	1.28	2.26	0.003	0.0711	IFT81
BMPR1A	5.49	6.44	-1.92	0.003	0.0711	BMPR1A
SPTLC3	2.44	0.42	4.08	0.003	0.0711	SPTLC3
MAST1	0.59	3.4	-6.99	0.003	0.0711	MAST1
SNX27	6.13	6.79	-1.58	0.003	0.0711	SNX27
SEZ6L	3.7	0.32	10.44	0.003	0.0711	SEZ6L
CHRNB2	0.23	2.37	-4.38	0.003	0.0712	CHRNB2
WDR26	5	5.73	-1.66	0.003	0.0712	WDR26
MORF4L1	4.12	4.58	-1.37	0.003	0.0712	MORF4L1
SEMA6C	4.57	3.93	1.56	0.003	0.0712	SEMA6C
ZNF165	2.19	4.76	-5.94	0.003	0.0712	ZNF165
LRAT	3.33	6.54	-9.27	0.003	0.0712	LRAT
GABARAPL2	7.02	6.6	1.34	0.003	0.0712	GABARAPL2
LECT1	3.43	6.86	-10.8	0.003	0.0712	LECT1
FGFRL1	2.27	1.01	2.4	0.003	0.0712	FGFRL1
RRM1	7.15	6.63	1.44	0.003	0.0712	RRM1
PCDH1	1.75	7.2	-43.76	0.003	0.0712	PCDH1
DKK1	9.84	0.22	788.22	0.003	0.0712	DKK1
ISLR	4.3	0.12	18.1	0.003	0.0713	ISLR
CHMP3	5.97	5.44	1.44	0.003	0.0714	CHMP3
SNAI2	6.59	0.71	58.93	0.003	0.0715	SNAI2
HIRA	6.71	7.14	-1.34	0.003	0.0715	HIRA
PLEKHA2	0	3.7	-12.98	0.003	0.0715	PLEKHA2
LIPG	8.03	4.66	10.32	0.0031	0.0715	LIPG
TTC29	6.18	0.11	67.17	0.0031	0.0715	TTC29
MAFK	1.96	3.6	-3.12	0.0031	0.0715	MAFK
CASKIN2	4.91	6.09	-2.27	0.0031	0.0715	CASKIN2
PTPRZ1	3.59	7.11	-11.45	0.0031	0.0715	PTPRZ1
SEPHS1	7.89	10.29	-5.28	0.0031	0.0715	SEPHS1
HOOK2	4.31	6.14	-3.55	0.0031	0.0715	HOOK2
FAM222A	4.88	0.88	15.98	0.0031	0.0715	FAM222A
ACAA2	7.82	7.53	1.23	0.0031	0.0715	ACAA2
PCDHGC3	4.08	1.86	4.68	0.0031	0.0715	PCDHGC3
GPR1	0	0.67	-1.59	0.0031	0.0715	GPR1
HES7	3.36	0	10.26	0.0031	0.0715	HES7
TCF7L1	3.36	6.19	-7.12	0.0031	0.0715	TCF7L1
C9orf135	0	2.86	-7.28	0.0031	0.0715	C9orf135
CENPW	7.23	6.38	1.8	0.0031	0.0715	CENPW
PI4KB	4.33	4.76	-1.34	0.0031	0.0715	PI4KB
ANAPC13	6.29	5.82	1.39	0.0031	0.0715	ANAPC13
YIF1B	7.19	6.44	1.67	0.0031	0.0715	YIF1B
HVCN1	4.95	2.06	7.4	0.0031	0.0715	HVCN1
MZT1	6.33	5.69	1.56	0.0031	0.0715	MZT1
FZD1	4.15	1.34	7.03	0.0031	0.0715	FZD1
N4BP3	1.45	3.3	-3.6	0.0031	0.0715	N4BP3
C1orf210	0.33	3.63	-9.89	0.0031	0.0715	C1orf210
MSX2	5.97	0.87	34.26	0.0031	0.0715	MSX2
GATA4	6.11	0.11	64.15	0.0031	0.0715	GATA4
MT1G	0.13	4	-14.62	0.0031	0.0715	MT1G
SRSF4	6.79	6.65	1.1	0.0031	0.0715	SRSF4
CYP2B6	0	2.52	-5.73	0.0031	0.0715	CYP2B6
CNKSR2	3.2	4.96	-3.39	0.0031	0.0715	CNKSR2
BHLHB9	3.62	4.95	-2.52	0.0032	0.0715	BHLHB9
TRIM6	1.02	2.63	-3.05	0.0032	0.0715	TRIM6
ITGA5	8.04	4.27	13.7	0.0032	0.0716	ITGA5
C1GALT1C1	5.03	5.45	-1.34	0.0032	0.0716	C1GALT1C1
CEP89	4.07	3.35	1.64	0.0032	0.0716	CEP89
LAMC3	6.04	3.72	5.02	0.0032	0.0716	LAMC3
AEBP2	5.11	6.06	-1.94	0.0032	0.0716	AEBP2
CAMSAP2	5.55	5.75	-1.15	0.0032	0.0718	CAMSAP2
LDHD	0	1.51	-2.85	0.0032	0.0718	LDHD
ZNF232	3.6	4.88	-2.42	0.0032	0.0719	ZNF232
MBD1	5.28	5.04	1.18	0.0032	0.072	MBD1
CP	0.13	1.29	-2.24	0.0032	0.0721	CP
SCRN2	4.69	3.89	1.75	0.0032	0.0721	SCRN2
SPINT1	5.75	7.24	-2.82	0.0032	0.0721	SPINT1
NCS1	6.79	6.09	1.62	0.0032	0.0721	NCS1
TAGLN2	8.64	6.58	4.18	0.0032	0.0721	TAGLN2
NRXN1	0.12	2.41	-4.9	0.0032	0.0721	NRXN1
VGLL3	2.14	4.54	-5.28	0.0032	0.0721	VGLL3
PPP1R16B	0.44	4.29	-14.41	0.0032	0.0721	PPP1R16B
PRDM2	3.01	1.01	3.99	0.0032	0.0721	PRDM2
USP10	7.47	7.87	-1.32	0.0032	0.0721	USP10
FAM57B	1.08	3.68	-6.09	0.0033	0.0721	FAM57B
FOXF1	4.49	0	22.43	0.0033	0.0721	FOXF1
KDM6B	5.53	1.91	12.3	0.0033	0.0721	KDM6B
HS3ST5	0.35	3.24	-7.41	0.0033	0.0721	HS3ST5
PDE4B	0.6	4.77	-17.98	0.0033	0.0721	PDE4B
SEPP1	3.21	5.41	-4.58	0.0033	0.0721	SEPP1
C1QL3	0.35	1.89	-2.9	0.0033	0.0721	C1QL3
EPB41L5	4.95	4.25	1.63	0.0033	0.0721	EPB41L5
GPCPD1	4.34	3.71	1.54	0.0033	0.0721	GPCPD1
BANF1	6.36	6.07	1.22	0.0033	0.0721	BANF1
SSR3	8.66	8.03	1.55	0.0033	0.0721	SSR3
S100A11	8.87	7.42	2.74	0.0033	0.0721	S100A11
ARL15	4.19	3.91	1.21	0.0033	0.0721	ARL15
CRELD1	4.34	3.02	2.5	0.0033	0.0721	CRELD1
BIN3	5.26	4.3	1.95	0.0033	0.0721	BIN3
C11orf80	3.45	4.46	-2.02	0.0033	0.0721	C11orf80
ADAMTSL2	5.22	0.32	29.91	0.0033	0.0721	ADAMTSL2
RMST	2.66	4.92	-4.81	0.0033	0.0722	RMST
WIF1	0.25	3.15	-7.47	0.0033	0.0722	WIF1
LRP1	6.7	7.61	-1.89	0.0033	0.0722	LRP1
DLL3	8.93	3.19	53.3	0.0033	0.0723	DLL3
PARVB	5.02	3.19	3.56	0.0033	0.0726	PARVB
BLOC1S1	5.61	5.24	1.29	0.0033	0.0726	BLOC1S1
ZFP3	1.42	2.16	-1.68	0.0034	0.0726	ZFP3
MAP7	4.16	8.01	-14.36	0.0034	0.0726	MAP7
GDAP1L1	2.02	3.19	-2.25	0.0034	0.0726	GDAP1L1
DCAF10	4.44	3.82	1.54	0.0034	0.0726	DCAF10
IGFBP2	7.68	8.36	-1.6	0.0034	0.0726	IGFBP2
AK5	0.53	2.54	-4.02	0.0034	0.0726	AK5
SHOX	0	0.74	-1.67	0.0034	0.0726	SHOX
DTWD2	6.44	4.87	2.96	0.0034	0.0726	DTWD2
ZMAT4	1.04	3.56	-5.76	0.0034	0.0726	ZMAT4
G3BP2	8.2	9.18	-1.97	0.0034	0.0727	G3BP2
OFD1	4.78	5.3	-1.43	0.0034	0.0727	OFD1
CCNJL	4.12	5.66	-2.9	0.0034	0.0727	CCNJL
SYNGAP1	6.29	7.06	-1.71	0.0034	0.0727	SYNGAP1
ETFB	5.84	4.93	1.88	0.0034	0.0727	ETFB
MSN	9.35	8.23	2.17	0.0034	0.0727	MSN
VWA9	3.11	2.29	1.77	0.0034	0.0729	VWA9
OTUD7A	0.72	2.11	-2.61	0.0034	0.0729	OTUD7A
MAL2	2.66	6.75	-17.02	0.0034	0.0729	MAL2
MAN1C1	0.55	2.42	-3.66	0.0034	0.0729	MAN1C1
KCNG3	0.13	2.74	-6.11	0.0034	0.073	KCNG3
KDM1B	1.14	0.12	2.03	0.0034	0.073	KDM1B
RAC2	3.95	1.56	5.25	0.0035	0.0736	RAC2
ENPP5	1.2	2.71	-2.85	0.0035	0.0738	ENPP5
ARNT	5.91	5.34	1.49	0.0035	0.0738	ARNT
ZEB1	4.47	0.59	14.73	0.0035	0.0738	ZEB1
THTPA	2.47	3.58	-2.16	0.0035	0.0738	THTPA
SERINC3	7.16	5.68	2.79	0.0035	0.0738	SERINC3
EXOSC10	6.73	6.53	1.15	0.0035	0.0738	EXOSC10
RCL1	4.55	5.12	-1.49	0.0035	0.0738	RCL1
SOWAHD	0.46	2.99	-5.78	0.0035	0.0738	SOWAHD
OSBPL5	3.95	2.88	2.1	0.0035	0.0738	OSBPL5
DDX58	6.13	3.7	5.41	0.0035	0.0738	DDX58
C1orf21	3.5	6.49	-7.94	0.0035	0.0738	C1orf21
JDP2	1.18	0.29	1.86	0.0035	0.0739	JDP2
CRHR1	2.67	0.22	5.48	0.0035	0.0739	CRHR1
NLGN3	1.91	5.4	-11.25	0.0035	0.074	NLGN3
MARCH2	2.74	4.2	-2.75	0.0035	0.074	MARCH2
DYSF	0.73	3.44	-6.55	0.0036	0.0744	DYSF
VPS33B	5.09	4.49	1.51	0.0036	0.0746	VPS33B
SLC15A2	0.25	2.68	-5.42	0.0036	0.0746	SLC15A2
TM4SF1	0.33	2.36	-4.1	0.0036	0.0746	TM4SF1
MFI2	1.58	0.2	2.6	0.0036	0.0747	MFI2
MINK1	4.42	5	-1.49	0.0036	0.0748	MINK1
MDM4	5.58	5.89	-1.24	0.0036	0.0748	MDM4
SCARA3	4.63	3.24	2.61	0.0036	0.0748	SCARA3
CDC42BPA	4.68	5.68	-1.99	0.0036	0.0748	CDC42BPA
CSRP2BP	5.14	5.55	-1.33	0.0036	0.0748	CSRP2BP
CCDC146	0.55	0	1.46	0.0036	0.0748	CCDC146
MATK	1.79	4.23	-5.43	0.0036	0.0748	MATK
PQLC1	3.29	1.6	3.23	0.0036	0.0748	PQLC1
ZNF484	2.68	3.39	-1.64	0.0036	0.0748	ZNF484
LMTK2	5.39	5.82	-1.35	0.0036	0.0748	LMTK2
KIAA1217	1.88	3.02	-2.21	0.0037	0.0748	KIAA1217
RNF175	4.01	3.1	1.89	0.0037	0.0748	RNF175
KDELR1	9.65	9.04	1.52	0.0037	0.0748	KDELR1
C7orf63	0.35	1.75	-2.65	0.0037	0.0748	C7orf63
FAM92A1	5.38	3.8	2.99	0.0037	0.0748	FAM92A1
CES2	5.27	4.25	2.03	0.0037	0.0748	CES2
GRB7	1.06	4.73	-12.75	0.0037	0.0748	GRB7
LRRN1	4.91	7.6	-6.42	0.0037	0.0748	LRRN1
YLPM1	5.32	5.8	-1.39	0.0037	0.0749	YLPM1
COL5A1	6.83	2.45	20.92	0.0037	0.0751	COL5A1
AADAT	5.62	3.5	4.34	0.0037	0.0751	AADAT
TCEAL8	6.89	7.23	-1.27	0.0037	0.0751	TCEAL8
IPW	7.06	8.48	-2.67	0.0037	0.0751	IPW
SSBP3	7.06	7.77	-1.63	0.0037	0.0751	SSBP3
CTSD	7.61	7.98	-1.29	0.0037	0.0752	CTSD
HIST1H3D	6.14	5.92	1.17	0.0037	0.0752	HIST1H3D
ELFN1	4.47	0.63	14.28	0.0037	0.0752	ELFN1
SNRNP25	4.2	4.89	-1.61	0.0037	0.0752	SNRNP25
GNG2	3.75	5.02	-2.4	0.0037	0.0752	GNG2
EGLN1	4.97	4.17	1.73	0.0037	0.0752	EGLN1
ZNF410	5.46	4.54	1.9	0.0037	0.0752	ZNF410
AMFR	6.34	5.04	2.46	0.0037	0.0752	AMFR
LMTK3	1.4	3.43	-4.08	0.0037	0.0752	LMTK3
ATP8B3	2.22	0.81	2.65	0.0037	0.0752	ATP8B3
TRAPPC11	3.11	3.75	-1.56	0.0037	0.0752	TRAPPC11
SLCO3A1	3.23	4.72	-2.8	0.0038	0.0755	SLCO3A1
PCDH19	7.03	2.62	21.28	0.0038	0.0756	PCDH19
NANS	6.9	5.83	2.1	0.0038	0.0758	NANS
SCAF11	6.13	5.67	1.38	0.0038	0.076	SCAF11
RAP1GAP2	2.92	6.06	-8.81	0.0038	0.0762	RAP1GAP2
SCG5	1.56	5.11	-11.75	0.0038	0.0764	SCG5
LOC100505687	4.69	3.99	1.62	0.0038	0.0764	LOC100505687
ACOT8	3.53	4.63	-2.13	0.0038	0.0766	ACOT8
DNAJC19	6.12	6.52	-1.31	0.0039	0.0766	DNAJC19
PRELID1	7.8	8.25	-1.37	0.0039	0.0766	PRELID1
ANAPC4	4.51	5.3	-1.73	0.0039	0.0766	ANAPC4
TBPL1	5.08	5.8	-1.65	0.0039	0.0766	TBPL1
NADK	0.13	3.07	-7.71	0.0039	0.0766	NADK
PDCD2L	3.41	4.78	-2.58	0.0039	0.0766	PDCD2L
HIC2	5	3.87	2.18	0.0039	0.0766	HIC2
BMP4	7.94	2.83	34.69	0.0039	0.0766	BMP4
CPLX2	0.13	1.34	-2.31	0.0039	0.0766	CPLX2
MIAT	0.72	3.96	-9.42	0.0039	0.0766	MIAT
SNORA24	8.12	7.1	2.04	0.0039	0.0766	SNORA24
PDGFA	2.37	5.16	-6.91	0.0039	0.0766	PDGFA
TMEM14B	5.1	5.81	-1.65	0.0039	0.0766	TMEM14B
ICAM4	2.56	0.12	5.42	0.0039	0.0766	ICAM4
C1orf226	2.83	5.64	-7.01	0.0039	0.0766	C1orf226
FAM193A	4.96	4.65	1.24	0.0039	0.0766	FAM193A
PROKR2	0.13	2.16	-4.08	0.0039	0.0766	PROKR2
NUAK1	5.81	4.47	2.52	0.0039	0.0766	NUAK1
EFCAB1	1.2	0	2.29	0.0039	0.0766	EFCAB1
ATF6	5.6	4.63	1.95	0.0039	0.0766	ATF6
VIM	10.35	7.42	7.61	0.0039	0.0766	VIM
MPP1	6.65	3.47	9.07	0.0039	0.0766	MPP1
REP15	2.67	1.11	2.96	0.0039	0.0766	REP15
MGC45800	2.06	4.12	-4.17	0.0039	0.0766	MGC45800
SMPD1	3.91	1.79	4.36	0.0039	0.0766	SMPD1
SKAP2	6.27	2.77	11.3	0.0039	0.0766	SKAP2
SCNN1G	0	1.11	-2.15	0.0039	0.0766	SCNN1G
PRPH	1.92	0.75	2.26	0.0039	0.0766	PRPH
CCT3	8.93	9.36	-1.35	0.004	0.0766	CCT3
ARHGAP29	4.71	1.92	6.9	0.004	0.0766	ARHGAP29
IGBP1	6.5	6.17	1.25	0.004	0.0768	IGBP1
DPP4	1.28	2.04	-1.69	0.004	0.0769	DPP4
TERF1	3.96	6.73	-6.83	0.004	0.0769	TERF1
NIPAL3	1.88	3.47	-3.01	0.004	0.077	NIPAL3
ENAH	8.42	8.96	-1.45	0.004	0.077	ENAH
ETV1	4.62	6.03	-2.65	0.004	0.077	ETV1
ZDHHC24	4.01	3.22	1.73	0.004	0.077	ZDHHC24
EVX1	5.32	0	39.97	0.004	0.077	EVX1
TBCC	4.76	5.29	-1.44	0.004	0.077	TBCC
LONP2	5.28	4.73	1.47	0.004	0.077	LONP2
LRP8	6.08	5.73	1.27	0.004	0.077	LRP8
FIZ1	3.63	4.23	-1.52	0.004	0.077	FIZ1
CSPP1	0.63	1.33	-1.62	0.004	0.077	CSPP1
STAMBPL1	0.78	3	-4.68	0.004	0.077	STAMBPL1
BACE2	4.25	3.15	2.14	0.004	0.077	BACE2
PYGM	0.45	2.47	-4.07	0.004	0.077	PYGM
DNAJC15	5.81	4.03	3.43	0.004	0.077	DNAJC15
FLNC	8.19	5.34	7.22	0.004	0.077	FLNC
GLI2	3.99	6.19	-4.62	0.004	0.077	GLI2
LIX1	6.27	0	76.95	0.0041	0.077	LIX1
TUBA4A	3.97	5.75	-3.45	0.0041	0.077	TUBA4A
P2RX5	0.71	3.25	-5.83	0.0041	0.077	P2RX5
MSANTD4	3.62	4.79	-2.26	0.0041	0.077	MSANTD4
ANGPT1	0	2.96	-7.78	0.0041	0.077	ANGPT1
AP1S2	6.29	7.48	-2.28	0.0041	0.077	AP1S2
SH3YL1	2.49	4.08	-3.02	0.0041	0.077	SH3YL1
SLC8A3	3.09	0.12	7.84	0.0041	0.0771	SLC8A3
PXMP2	5.34	4.18	2.23	0.0041	0.0772	PXMP2
DEK	7.63	8.12	-1.4	0.0041	0.0772	DEK
SLC35B1	6.63	5.97	1.58	0.0041	0.0772	SLC35B1
TCF7	2.45	0	5.46	0.0041	0.0773	TCF7
DENND2A	4.08	3.15	1.91	0.0041	0.0773	DENND2A
PRR12	5.93	6.88	-1.94	0.0041	0.0773	PRR12
RBPJ	6.26	7.31	-2.06	0.0041	0.0773	RBPJ
SEMG1	0	2.29	-4.91	0.0041	0.0775	SEMG1
ANKRD36BP1	6.53	5.58	1.93	0.0041	0.0775	ANKRD36BP1
RMI2	5.15	5.65	-1.41	0.0041	0.0775	RMI2
GSPT2	3.8	4.87	-2.1	0.0041	0.0775	GSPT2
CRIP2	3.54	1.01	5.81	0.0042	0.0775	CRIP2
GTF3C3	5.26	4.73	1.44	0.0042	0.0775	GTF3C3
BMP1	4.44	1.54	7.5	0.0042	0.0775	BMP1
SPHK1	2.86	0.91	3.86	0.0042	0.0775	SPHK1
TMEM253	0	0.59	-1.51	0.0042	0.0775	TMEM253
CACNG8	0.53	2.47	-3.84	0.0042	0.0775	CACNG8
HIF1A	7.31	7.87	-1.47	0.0042	0.0776	HIF1A
APPL1	4.82	5.23	-1.32	0.0042	0.0777	APPL1
FHDC1	2.37	5.49	-8.7	0.0042	0.0777	FHDC1
STRBP	6.29	7.16	-1.83	0.0042	0.0777	STRBP
CYFIP2	3.92	6.51	-6.01	0.0042	0.0777	CYFIP2
ZNF780A	4.58	4.04	1.46	0.0042	0.0777	ZNF780A
EPB41L3	7.14	4.08	8.36	0.0042	0.0777	EPB41L3
SRRM4	0.45	1.68	-2.35	0.0042	0.0777	SRRM4
CERCAM	3.87	1.31	5.87	0.0042	0.0777	CERCAM
POMGNT1	5.35	4.66	1.61	0.0042	0.0778	POMGNT1
THRB	0.13	1.79	-3.16	0.0042	0.0778	THRB
PCCB	5.78	6.26	-1.39	0.0042	0.0778	PCCB
GPSM3	3.03	0.67	5.14	0.0042	0.0778	GPSM3
TSPAN7	2.98	4.76	-3.42	0.0042	0.0778	TSPAN7
B3GAT3	4.11	2.92	2.28	0.0042	0.0778	B3GAT3
SNORA2B	1.53	1.73	-1.15	0.0042	0.0778	SNORA2B
PSPH	5.21	6.07	-1.82	0.0042	0.0778	PSPH
TENM3	4.98	6.07	-2.13	0.0043	0.0778	TENM3
AUH	3.93	4.69	-1.69	0.0043	0.0778	AUH
PRH1	0.55	0	1.46	0.0043	0.0778	PRH1
ZNF398	4.79	6.81	-4.05	0.0043	0.0781	ZNF398
ZFYVE16	5.53	4.44	2.13	0.0043	0.0781	ZFYVE16
MOV10	5.41	4.34	2.11	0.0043	0.0781	MOV10
JAKMIP1	3.02	0.23	6.93	0.0043	0.0781	JAKMIP1
LYPD3	0.33	1.75	-2.69	0.0043	0.0781	LYPD3
PRKCB	0.88	3.32	-5.43	0.0043	0.0781	PRKCB
STT3B	8.74	7.7	2.06	0.0043	0.0781	STT3B
APH1B	2.68	4.65	-3.92	0.0043	0.0783	APH1B
AP1M2	2.85	5.48	-6.16	0.0043	0.0784	AP1M2
MPZ	0	1.28	-2.43	0.0043	0.0784	MPZ
ZNF33B	4.37	5.57	-2.31	0.0043	0.0784	ZNF33B
SETD6	4.13	5.17	-2.06	0.0043	0.0784	SETD6
CHRDL1	3.57	5.27	-3.23	0.0043	0.0784	CHRDL1
MEIS2	5.08	0.11	31.33	0.0043	0.0784	MEIS2
ROCK2	7.1	6.17	1.9	0.0044	0.0784	ROCK2
NAP1L3	4.38	6.5	-4.33	0.0044	0.0784	NAP1L3
JAKMIP2-AS1	0.13	5.88	-54.09	0.0044	0.0784	JAKMIP2-AS1
HIST1H3E	8.46	7.47	1.98	0.0044	0.0785	HIST1H3E
KIAA1737	4.44	5.46	-2.03	0.0044	0.0785	KIAA1737
ATXN1	2.06	1.6	1.37	0.0044	0.0785	ATXN1
DOK6	1.67	0.23	2.72	0.0044	0.0785	DOK6
BHLHE40	7.15	3.7	10.97	0.0044	0.0785	BHLHE40
TST	5.89	4.69	2.3	0.0044	0.0786	TST
WDR43	6.65	7.18	-1.45	0.0044	0.0786	WDR43
TTC39C	2.76	4.39	-3.09	0.0044	0.0786	TTC39C
C1S	1.88	2.84	-1.93	0.0044	0.0786	C1S
CHST9	0.84	3.49	-6.31	0.0044	0.0786	CHST9
PLS3	8.7	9.73	-2.05	0.0044	0.0786	PLS3
MAST4	3.5	2.11	2.63	0.0044	0.0786	MAST4
FLJ31485	3.81	0	14.04	0.0044	0.0786	FLJ31485
CNTNAP3B	1.56	3.41	-3.61	0.0044	0.0787	CNTNAP3B
SLC25A24	6.94	5.64	2.47	0.0044	0.0789	SLC25A24
ST3GAL3	1.46	0.12	2.54	0.0044	0.079	ST3GAL3
PEX6	3.49	2.08	2.67	0.0045	0.0792	PEX6
SEMA6A	4.86	7.87	-8.04	0.0045	0.0792	SEMA6A
B3GNT5	1.77	0.89	1.85	0.0045	0.0793	B3GNT5
AIF1L	6.88	8.21	-2.51	0.0045	0.0794	AIF1L
ACOXL	1.54	3.38	-3.56	0.0045	0.0795	ACOXL
AHCY	8.16	8.89	-1.65	0.0045	0.0796	AHCY
AGXT2L2	3	1.64	2.56	0.0045	0.0798	AGXT2L2
ESRP2	0.98	4.74	-13.58	0.0045	0.0798	ESRP2
FAM155B	1.29	3.99	-6.45	0.0045	0.0799	FAM155B
FAM65B	0	1.99	-3.96	0.0045	0.0799	FAM65B
MFGE8	7.75	9.63	-3.68	0.0045	0.08	MFGE8
WNT8A	6.1	0.11	63.77	0.0046	0.08	WNT8A
HMGB3	9.74	8.48	2.38	0.0046	0.08	HMGB3
CEP290	3.01	2.19	1.77	0.0046	0.08	CEP290
CTPS2	6.62	7.27	-1.57	0.0046	0.0805	CTPS2
GCLC	4.7	6.02	-2.5	0.0046	0.0808	GCLC
MAPK8IP1	4.44	6.09	-3.14	0.0046	0.0809	MAPK8IP1
FOXO4	2.44	5.92	-11.12	0.0046	0.0809	FOXO4
CHAD	0	1.22	-2.33	0.0046	0.0809	CHAD
TRAP1	6.42	7.15	-1.66	0.0046	0.081	TRAP1
EML2	4.37	2.74	3.1	0.0046	0.081	EML2
GPX1	7.77	8.41	-1.56	0.0046	0.081	GPX1
ANXA9	0	1.64	-3.11	0.0046	0.081	ANXA9
GPAA1	6.75	5.95	1.74	0.0047	0.081	GPAA1
HIST1H4C	10.57	9.91	1.58	0.0047	0.081	HIST1H4C
COL12A1	1.21	3.38	-4.48	0.0047	0.081	COL12A1
ADAMTS9	3.84	0.82	8.11	0.0047	0.0811	ADAMTS9
ADAR	8.25	9.01	-1.69	0.0047	0.0813	ADAR
BUB1B	6.7	7.57	-1.83	0.0047	0.0813	BUB1B
MAGED2	7.97	7.02	1.94	0.0047	0.0813	MAGED2
EFNA1	3.31	0.86	5.48	0.0047	0.0813	EFNA1
SLC25A30	4.99	4.23	1.69	0.0047	0.0813	SLC25A30
ABRACL	7.75	8.2	-1.36	0.0047	0.0813	ABRACL
RALYL	1.59	0	3	0.0047	0.0813	RALYL
CPNE9	1.08	1.86	-1.71	0.0047	0.0813	CPNE9
NDUFS1	6.09	6.43	-1.26	0.0047	0.0813	NDUFS1
ZNF814	5.93	6.76	-1.77	0.0047	0.0813	ZNF814
HTR3A	1.42	3.29	-3.66	0.0047	0.0813	HTR3A
ZNF385B	0.64	1.38	-1.66	0.0047	0.0813	ZNF385B
SCG3	4.28	6.03	-3.36	0.0047	0.0813	SCG3
RNF112	0.35	1.91	-2.95	0.0047	0.0813	RNF112
TCF24	0.35	1.34	-1.98	0.0047	0.0813	TCF24
FSCN1	10.38	7.26	8.68	0.0048	0.0813	FSCN1
DPF1	3.28	5.04	-3.38	0.0048	0.0813	DPF1
TWSG1	7.87	6	3.65	0.0048	0.0813	TWSG1
LOC100130093	0	0.89	-1.85	0.0048	0.0813	LOC100130093
DHRS1	4.01	3.01	2	0.0048	0.0813	DHRS1
MSH3	4.31	4.67	-1.28	0.0048	0.0813	MSH3
HK2	5.64	7.07	-2.7	0.0048	0.0813	HK2
NAA15	6.69	7.21	-1.44	0.0048	0.0813	NAA15
SELRC1	6	6.64	-1.56	0.0048	0.0813	SELRC1
ZNF860	0.12	2.36	-4.72	0.0048	0.0813	ZNF860
RHOB	6.39	4.4	3.99	0.0048	0.0813	RHOB
SSR2	7.94	7.06	1.85	0.0048	0.0815	SSR2
PSAT1	8.75	9.84	-2.13	0.0048	0.0815	PSAT1
GAS2L1	3.57	2.7	1.83	0.0048	0.0815	GAS2L1
ARFGEF1	5.58	6.45	-1.82	0.0048	0.0815	ARFGEF1
RGS7BP	1.14	3.43	-4.9	0.0048	0.0815	RGS7BP
TSPAN33	3.11	4.27	-2.24	0.0048	0.0817	TSPAN33
SLFN5	4	1.64	5.14	0.0048	0.0817	SLFN5
POU5F1	9.07	11.22	-4.44	0.0048	0.0817	POU5F1
VPS16	5.36	4.63	1.66	0.0048	0.0817	VPS16
KLHL22	3.48	2.8	1.6	0.0048	0.0817	KLHL22
REL	4.45	3.46	1.98	0.0048	0.0817	REL
PIGQ	5.14	4.35	1.73	0.0049	0.0818	PIGQ
TMEM181	7.22	6.56	1.57	0.0049	0.0818	TMEM181
TMX1	6.67	7.84	-2.24	0.0049	0.0819	TMX1
GREB1	6.67	4.25	5.36	0.0049	0.082	GREB1
ZBTB10	6.04	4.05	3.98	0.0049	0.082	ZBTB10
SLC16A14	0.86	2.12	-2.39	0.0049	0.0824	SLC16A14
SLC1A3	1.14	3.77	-6.18	0.0049	0.0825	SLC1A3
SZT2	4.46	3.58	1.84	0.0049	0.0825	SZT2
OAZ2	2.18	3.63	-2.73	0.0049	0.0825	OAZ2
FAM125B	4.02	3.22	1.75	0.005	0.0825	FAM125B
VAMP8	7.56	4.46	8.61	0.005	0.0825	VAMP8
LOC440434	6.13	6.63	-1.42	0.005	0.0825	LOC440434
VAV2	5.92	6.5	-1.5	0.005	0.0825	VAV2
AHNAK	2.89	0.32	5.96	0.005	0.0825	AHNAK
IGF1R	7.05	8.09	-2.05	0.005	0.0825	IGF1R
RBP4	1.56	0.32	2.36	0.005	0.0825	RBP4
TRIM71	2.14	3.86	-3.29	0.005	0.0825	TRIM71
AXL	1.25	3.7	-5.45	0.005	0.0825	AXL
CARHSP1	7.35	7.96	-1.53	0.005	0.0825	CARHSP1
LEPREL1	7.29	4.06	9.36	0.005	0.0825	LEPREL1
BSPRY	0	2.31	-4.96	0.005	0.0825	BSPRY
ACER3	3.97	4.5	-1.44	0.005	0.0825	ACER3
MYO1E	5.17	6.76	-3.02	0.005	0.0825	MYO1E
FRMD5	1.33	3.31	-3.95	0.005	0.0825	FRMD5
FBN2	8.28	4.82	11.01	0.005	0.0825	FBN2
ERAL1	6.66	6.94	-1.21	0.005	0.0825	ERAL1
GNPTAB	4.42	6.18	-3.39	0.005	0.0825	GNPTAB
MAOA	4.36	2.8	2.95	0.005	0.0825	MAOA
IFT57	5.71	3.93	3.43	0.005	0.0825	IFT57
PLCB3	5.51	6.64	-2.2	0.005	0.0825	PLCB3
KCMF1	6.68	7.5	-1.77	0.005	0.0825	KCMF1
SSBP1	8.56	9.07	-1.42	0.005	0.0825	SSBP1
CREBZF	4.21	5.33	-2.17	0.005	0.0825	CREBZF
NRP1	7.97	3.03	30.72	0.005	0.0826	NRP1
SMC2	6.62	6.32	1.24	0.005	0.0826	SMC2
CDKN1C	3.91	2.6	2.48	0.0051	0.0827	CDKN1C
TRAM2	6.92	5.84	2.12	0.0051	0.0827	TRAM2
DNMT3A	5.67	7.02	-2.54	0.0051	0.0828	DNMT3A
GRHL2	0.72	5	-19.44	0.0051	0.0828	GRHL2
ABLIM1	1.39	3.12	-3.32	0.0051	0.083	ABLIM1
IGSF9	4.32	5.82	-2.83	0.0051	0.083	IGSF9
SCNN1A	1.67	6.73	-33.33	0.0051	0.083	SCNN1A
KSR2	0.6	2.81	-4.6	0.0051	0.083	KSR2
ADH5	8.71	8.96	-1.19	0.0051	0.083	ADH5
MT1JP	0	1.73	-3.31	0.0051	0.083	MT1JP
CLK3	4.97	4.17	1.74	0.0051	0.0831	CLK3
NIN	3.96	2.83	2.19	0.0051	0.0832	NIN
STYXL1	4.9	4.16	1.67	0.0051	0.0833	STYXL1
C15orf59	4.89	3.44	2.73	0.0051	0.0834	C15orf59
CCDC92	2.8	0	6.96	0.0052	0.0834	CCDC92
ADAM17	5.65	5.06	1.51	0.0052	0.0834	ADAM17
TM4SF18	0.48	3.86	-10.34	0.0052	0.0834	TM4SF18
HIST1H4E	9.48	8.63	1.8	0.0052	0.0834	HIST1H4E
GCN1L1	6.94	7.5	-1.47	0.0052	0.0834	GCN1L1
B3GALT1	3.18	5.86	-6.44	0.0052	0.0834	B3GALT1
TGFA	4.2	1.34	7.24	0.0052	0.0834	TGFA
TTC28	5.29	4.17	2.17	0.0052	0.0834	TTC28
ZNF567	3.48	4.03	-1.47	0.0052	0.0835	ZNF567
CALB1	1.16	5.08	-15.09	0.0052	0.0837	CALB1
UAP1	6.59	5.71	1.84	0.0052	0.0837	UAP1
KLHDC2	5.54	6.25	-1.64	0.0052	0.0841	KLHDC2
TMEM104	6.31	5.57	1.67	0.0052	0.0841	TMEM104
MAN1A1	5.69	2.3	10.49	0.0053	0.0843	MAN1A1
GULP1	6.06	7.43	-2.58	0.0053	0.0843	GULP1
GLYATL1	1.34	2.77	-2.69	0.0053	0.0843	GLYATL1
MTMR1	4.85	5.98	-2.19	0.0053	0.0843	MTMR1
UPK3B	0.8	3.41	-6.08	0.0053	0.0843	UPK3B
S100A16	2.91	4.15	-2.36	0.0053	0.0843	S100A16
ADAMTS8	0.53	4.44	-15.02	0.0053	0.0843	ADAMTS8
SH3GL1	6.12	6.48	-1.29	0.0053	0.0845	SH3GL1
TBRG1	5.74	5.09	1.58	0.0053	0.0845	TBRG1
CUL2	5.16	5.74	-1.49	0.0053	0.0845	CUL2
ZNF813	4.16	4.76	-1.52	0.0053	0.0845	ZNF813
KLHDC7A	0.76	5.27	-22.66	0.0053	0.0847	KLHDC7A
DOC2A	0.55	1.75	-2.3	0.0053	0.0847	DOC2A
EXOC3L2	2.47	0	5.54	0.0053	0.0847	EXOC3L2
RSF1	4.61	5.55	-1.91	0.0053	0.0847	RSF1
KIAA1456	2.32	0.32	4.01	0.0053	0.0847	KIAA1456
PLAT	0.98	3.01	-4.07	0.0054	0.0848	PLAT
ZSCAN2	4.38	5.59	-2.31	0.0054	0.0848	ZSCAN2
TENM1	5.5	2.58	7.55	0.0054	0.085	TENM1
MAP2K7	5.91	6.28	-1.29	0.0054	0.085	MAP2K7
PTPRG	7.92	6.29	3.09	0.0054	0.085	PTPRG
CSDE1	1.49	3.38	-3.69	0.0054	0.085	CSDE1
FAM111B	5.1	6.17	-2.09	0.0054	0.0853	FAM111B
PNCK	0.55	1.82	-2.42	0.0054	0.0853	PNCK
LGR4	4.7	6.34	-3.13	0.0054	0.0855	LGR4
DNM3	0.45	1.67	-2.33	0.0055	0.0857	DNM3
BCAR3	5.02	3.17	3.6	0.0055	0.0857	BCAR3
SEMA3A	1.68	4.36	-6.39	0.0055	0.0857	SEMA3A
TNFAIP8L1	2.56	0.58	3.94	0.0055	0.0857	TNFAIP8L1
SAPCD2	3.24	4.16	-1.89	0.0055	0.0857	SAPCD2
GREB1L	4.07	0	16.78	0.0055	0.0857	GREB1L
TMEM164	5.82	5.25	1.49	0.0055	0.0857	TMEM164
RPN1	8.44	7.84	1.51	0.0055	0.0858	RPN1
MAPK6	7.6	8.09	-1.41	0.0055	0.0858	MAPK6
ORC6	7.06	6.84	1.17	0.0055	0.086	ORC6
PHF17	4.65	7.43	-6.89	0.0055	0.086	PHF17
UPF2	5.31	6.22	-1.89	0.0055	0.086	UPF2
MPDU1	5.8	6.24	-1.35	0.0055	0.086	MPDU1
SNUPN	4.62	5.52	-1.87	0.0055	0.086	SNUPN
HERC2P9	3.13	3.97	-1.79	0.0055	0.0861	HERC2P9
KCNK3	0	0.51	-1.42	0.0056	0.0863	KCNK3
POLE2	3.95	4.68	-1.65	0.0056	0.0863	POLE2
FAM70B	0	1.43	-2.7	0.0056	0.0863	FAM70B
ZNF438	1.99	0.67	2.5	0.0056	0.0863	ZNF438
ETV3	1.6	2.72	-2.17	0.0056	0.0864	ETV3
MAP7D3	4.4	5.02	-1.54	0.0056	0.0864	MAP7D3
AXIN2	6.56	4.36	4.6	0.0056	0.0864	AXIN2
SCRN1	0.72	0.12	1.52	0.0056	0.0864	SCRN1
SEPT10	6.97	6.37	1.51	0.0056	0.0864	SEPT10
ACADSB	2.72	4.1	-2.6	0.0056	0.0865	ACADSB
ELF3	0.23	2.28	-4.12	0.0056	0.0865	ELF3
CDCA4	3.98	2.99	1.99	0.0056	0.0865	CDCA4
ZNF462	6.52	7.96	-2.73	0.0056	0.0868	ZNF462
CXCR4	7.38	1.86	45.91	0.0056	0.0868	CXCR4
ADRBK1	6.38	5.69	1.6	0.0056	0.0868	ADRBK1
HAND1	6.11	0	69.19	0.0057	0.0869	HAND1
TBX6	8.56	0.82	213.73	0.0057	0.0871	TBX6
ITGA9	6.99	2.75	18.9	0.0057	0.0872	ITGA9
GABRA5	1.95	4.1	-4.43	0.0057	0.0874	GABRA5
SCIN	0	1.01	-2.01	0.0057	0.0874	SCIN
DNMT3B	5.03	8.97	-15.34	0.0057	0.0875	DNMT3B
NECAB1	0.33	3.02	-6.46	0.0057	0.0875	NECAB1
VAT1L	1.81	6.69	-29.36	0.0057	0.0876	VAT1L
P2RX1	0	1.39	-2.61	0.0057	0.0876	P2RX1
CHD7	6.64	5.97	1.59	0.0057	0.0876	CHD7
PGM1	6.81	5.39	2.68	0.0057	0.0878	PGM1
SLC29A4	3.76	2.32	2.72	0.0058	0.0878	SLC29A4
FRAT1	1.39	2.72	-2.51	0.0058	0.0878	FRAT1
PPP1R1B	1.25	3.79	-5.8	0.0058	0.0878	PPP1R1B
LOC255512	1.31	0.51	1.74	0.0058	0.0878	LOC255512
TRERF1	1.63	5.89	-19.13	0.0058	0.0878	TRERF1
SERPINB4	0	1.37	-2.58	0.0058	0.0878	SERPINB4
MTA3	6.94	8.31	-2.57	0.0058	0.0878	MTA3
CABP1	0.35	2.29	-3.84	0.0058	0.0878	CABP1
SEC24C	6.87	6.21	1.57	0.0058	0.0878	SEC24C
ELMSAN1	5.3	3.16	4.4	0.0058	0.0878	ELMSAN1
C7orf60	3.14	2.47	1.58	0.0058	0.0878	C7orf60
TRIB1	3.62	6.58	-7.79	0.0058	0.0881	TRIB1
DBNDD1	3.05	6.11	-8.37	0.0058	0.0883	DBNDD1
GABRQ	1.65	3.46	-3.5	0.0058	0.0884	GABRQ
SMYD2	4.23	2.3	3.8	0.0059	0.0884	SMYD2
UBE2DNL	0.46	0	1.37	0.0059	0.0884	UBE2DNL
ZMYND8	4.64	5.96	-2.5	0.0059	0.0884	ZMYND8
NANP	5.3	4.15	2.22	0.0059	0.0885	NANP
GPT2	4.34	5.42	-2.12	0.0059	0.0885	GPT2
UBE2L6	3.65	5.08	-2.7	0.0059	0.0885	UBE2L6
RMRP	13.8	13.24	1.47	0.0059	0.0887	RMRP
C19orf40	3.08	1.89	2.27	0.0059	0.0887	C19orf40
INPP5F	3.28	3.86	-1.49	0.0059	0.0887	INPP5F
FKBP7	3.59	2.4	2.29	0.0059	0.0887	FKBP7
ATP1A1	9.94	9.46	1.39	0.0059	0.0887	ATP1A1
PYROXD2	1.62	0.67	1.93	0.0059	0.0891	PYROXD2
GOLT1A	0	2.24	-4.71	0.006	0.0891	GOLT1A
CCT5	9.01	9.42	-1.33	0.006	0.0891	CCT5
ST7	4.37	5.17	-1.74	0.006	0.0891	ST7
PARP1	9.46	10.49	-2.03	0.006	0.0891	PARP1
PDZK1	3.9	0	14.9	0.006	0.0892	PDZK1
ZFYVE28	0.12	1.18	-2.09	0.006	0.0892	ZFYVE28
USP28	4.73	5.73	-1.99	0.006	0.0892	USP28
PAR-SN	7.55	8.98	-2.69	0.006	0.0892	PAR-SN
PPP2R4	7.17	7.68	-1.42	0.006	0.0892	PPP2R4
PLA2G16	3.92	7.21	-9.79	0.006	0.0894	PLA2G16
NLN	7.36	8.29	-1.91	0.006	0.0895	NLN
TNRC18	4.68	0.96	13.16	0.006	0.0895	TNRC18
CKAP4	6.49	5.74	1.69	0.006	0.0897	CKAP4
CDC37L1	4.47	5.29	-1.76	0.006	0.0897	CDC37L1
TPM1	6.41	8.49	-4.23	0.0061	0.0897	TPM1
EHMT1	5.7	6.27	-1.48	0.0061	0.0897	EHMT1
MALL	3.47	4.05	-1.5	0.0061	0.0897	MALL
ABCG1	2.34	0.51	3.54	0.0061	0.0897	ABCG1
RHBDL3	1.14	3.52	-5.22	0.0061	0.0898	RHBDL3
TNMD	1.42	3.45	-4.09	0.0061	0.0898	TNMD
KEAP1	5.72	6.34	-1.53	0.0061	0.0898	KEAP1
LOC100288748	0.12	1.23	-2.16	0.0061	0.0898	LOC100288748
C1orf51	1.64	3.09	-2.74	0.0061	0.0898	C1orf51
NAP1L2	1.09	3.46	-5.18	0.0061	0.0898	NAP1L2
NCOA6	5.68	4.8	1.85	0.0061	0.0898	NCOA6
C17orf96	3.5	0.66	7.17	0.0061	0.0898	C17orf96
IGSF5	1.12	3.01	-3.71	0.0061	0.0898	IGSF5
GRIN2B	0.13	2.6	-5.55	0.0061	0.0898	GRIN2B
DGKK	0.53	4.26	-13.25	0.0061	0.0898	DGKK
XPO5	6.42	6.84	-1.34	0.0061	0.0898	XPO5
CAPN6	1.26	2.87	-3.05	0.0061	0.0898	CAPN6
HIST1H3F	7.33	6.7	1.55	0.0061	0.0898	HIST1H3F
ZNF431	5.42	6.29	-1.83	0.0061	0.0898	ZNF431
SENP5	5.76	5.19	1.49	0.0061	0.0898	SENP5
UCHL3	5.18	5.75	-1.48	0.0062	0.0899	UCHL3
TMEM167A	6.89	7.84	-1.94	0.0062	0.0899	TMEM167A
NCAN	1.13	1.89	-1.69	0.0062	0.0899	NCAN
DOCK5	2.54	3.38	-1.79	0.0062	0.0899	DOCK5
CYSLTR1	0	0.51	-1.42	0.0062	0.0899	CYSLTR1
GJD3	0	0.51	-1.42	0.0062	0.0899	GJD3
LOC151475	0	0.51	-1.42	0.0062	0.0899	LOC151475
ODC1	10.78	8.4	5.17	0.0062	0.0899	ODC1
LOC100289561	1.85	1.01	1.79	0.0062	0.0899	LOC100289561
KSR1	3.88	5.25	-2.6	0.0062	0.0899	KSR1
BTF3L4	6.34	7.08	-1.68	0.0062	0.0899	BTF3L4
SLC12A4	5.31	4.38	1.91	0.0062	0.0899	SLC12A4
ARRDC1	2.61	3.66	-2.07	0.0062	0.0901	ARRDC1
GALNT3	0.73	3.57	-7.16	0.0062	0.0902	GALNT3
ANKRD13A	5.67	4.45	2.32	0.0062	0.0903	ANKRD13A
TMEM120A	4.51	3.5	2.01	0.0062	0.0903	TMEM120A
KLHL18	4.7	5.8	-2.15	0.0062	0.0903	KLHL18
AMMECR1	5.7	6.33	-1.55	0.0063	0.0904	AMMECR1
SLC22A23	2.43	5.54	-8.66	0.0063	0.0904	SLC22A23
SERPINB3	0	0.51	-1.42	0.0063	0.0907	SERPINB3
RBM47	4.6	7.6	-8.01	0.0063	0.091	RBM47
OSBPL10	4.21	6.08	-3.66	0.0063	0.091	OSBPL10
SLC27A2	0.6	3.89	-9.72	0.0063	0.091	SLC27A2
LOC286189	0.12	0.67	-1.46	0.0063	0.091	LOC286189
GLB1L3	1.85	5.16	-9.92	0.0063	0.091	GLB1L3
NEDD4L	4.25	5.75	-2.83	0.0063	0.091	NEDD4L
LOC284889	1.34	0	2.54	0.0064	0.091	LOC284889
TNRC6A	5.04	6.23	-2.29	0.0064	0.091	TNRC6A
WWOX	4.14	3.27	1.82	0.0064	0.091	WWOX
CTSB	6.1	4.04	4.16	0.0064	0.091	CTSB
LCN9	0	0.51	-1.42	0.0064	0.091	LCN9
BCS1L	5.14	4.38	1.69	0.0064	0.091	BCS1L
PRR14	5.05	4.02	2.04	0.0064	0.091	PRR14
SCN4B	0.35	1.73	-2.59	0.0064	0.091	SCN4B
MRPL53	5.79	5.44	1.28	0.0064	0.091	MRPL53
SNORA49	6.08	5.44	1.56	0.0064	0.091	SNORA49
LPL	0	3	-8.03	0.0064	0.091	LPL
DERA	5.74	4.42	2.49	0.0064	0.091	DERA
LIN28A	10.34	11.42	-2.12	0.0064	0.091	LIN28A
CD53	0	1.07	-2.09	0.0064	0.091	CD53
LEPREL2	5.76	4.83	1.91	0.0064	0.091	LEPREL2
IARS	9.09	9.27	-1.14	0.0064	0.091	IARS
SLIT2	5.7	2.36	10.13	0.0064	0.091	SLIT2
SELT	6.34	6.99	-1.56	0.0064	0.091	SELT
RAB5B	7.44	6.97	1.39	0.0064	0.091	RAB5B
PODXL2	3.74	4.84	-2.16	0.0064	0.091	PODXL2
RNF144B	0.23	1.99	-3.37	0.0064	0.091	RNF144B
ROR1	2.29	6.92	-24.78	0.0064	0.091	ROR1
CWC25	4.47	4.88	-1.33	0.0064	0.091	CWC25
COMMD4	6.42	5.98	1.36	0.0064	0.091	COMMD4
B9D1	4.62	4.05	1.48	0.0064	0.091	B9D1
LRRC3B	0	0.95	-1.93	0.0065	0.0911	LRRC3B
MSX1	7.61	0	195.43	0.0065	0.0912	MSX1
DACT1	8.19	4.14	16.59	0.0065	0.0913	DACT1
NKAIN2	3.43	0	10.8	0.0065	0.0913	NKAIN2
CSDAP1	0.84	2.07	-2.35	0.0065	0.0913	CSDAP1
AKT1	6.05	4.67	2.6	0.0065	0.0914	AKT1
ZNF84	4.63	5.51	-1.84	0.0065	0.0914	ZNF84
HOXA1	7.04	0.12	121	0.0065	0.0914	HOXA1
DNM1P46	1.37	0.2	2.24	0.0065	0.0914	DNM1P46
KCTD8	1.77	2.74	-1.95	0.0065	0.0914	KCTD8
USP32	6.45	7.34	-1.85	0.0065	0.0914	USP32
PSMD1	7.99	8.29	-1.23	0.0065	0.0915	PSMD1
EIF3D	7.62	7.37	1.19	0.0065	0.0915	EIF3D
NLRP2	5.79	7.2	-2.65	0.0065	0.0915	NLRP2
BCKDK	6.19	5.69	1.41	0.0066	0.0916	BCKDK
CCDC160	1.65	2.96	-2.48	0.0066	0.0916	CCDC160
ZNF700	3.57	4.59	-2.02	0.0066	0.0916	ZNF700
SRPX2	1.01	0	2.01	0.0066	0.0916	SRPX2
FBXO27	1.54	3.86	-4.98	0.0066	0.0921	FBXO27
ZNF33A	5.5	6.08	-1.49	0.0066	0.0924	ZNF33A
IGSF1	2.59	4.02	-2.69	0.0066	0.0924	IGSF1
PSMB8	0.79	2.91	-4.34	0.0067	0.0924	PSMB8
PDGFRA	6.57	0.88	51.59	0.0067	0.0924	PDGFRA
FGF17	8.69	0	413.53	0.0067	0.0924	FGF17
LRSAM1	2.78	3.78	-2	0.0067	0.0924	LRSAM1
PRRG4	0	1.18	-2.27	0.0067	0.0924	PRRG4
ACOT1	3.01	1.85	2.23	0.0067	0.0924	ACOT1
CTDP1	5.23	5.62	-1.31	0.0067	0.0924	CTDP1
ZAP70	3.55	0.23	10	0.0067	0.0924	ZAP70
ICMT	6.91	7.22	-1.24	0.0067	0.0924	ICMT
ANXA5	8.81	8.09	1.65	0.0067	0.0924	ANXA5
FAM83D	5.39	6.1	-1.63	0.0067	0.0924	FAM83D
MTMR14	6.03	6.69	-1.58	0.0067	0.0924	MTMR14
TNFSF9	1.45	0.46	1.99	0.0067	0.0924	TNFSF9
CXCL3	0.45	2.68	-4.71	0.0067	0.0925	CXCL3
TIFA	5.24	1.47	13.58	0.0067	0.0925	TIFA
TMEM125	1.09	3.69	-6.1	0.0067	0.0925	TMEM125
RASL12	4.25	1.26	7.93	0.0067	0.0925	RASL12
CLDN4	1.02	2.27	-2.38	0.0067	0.0925	CLDN4
CSNK1A1	8.06	8.43	-1.29	0.0067	0.0925	CSNK1A1
CYP46A1	0	0.82	-1.76	0.0067	0.0925	CYP46A1
SLC35G3	0.88	0.51	1.29	0.0067	0.0925	SLC35G3
PLEKHG4B	1.85	3.11	-2.39	0.0067	0.0925	PLEKHG4B
PTK7	8.95	7.19	3.37	0.0068	0.0925	PTK7
STMN2	4.28	0.61	12.73	0.0068	0.0925	STMN2
PPM1F	5.02	4.12	1.86	0.0068	0.0926	PPM1F
CAMK1D	2.47	3.53	-2.09	0.0068	0.0931	CAMK1D
LAMP2	7.26	6.57	1.61	0.0068	0.0932	LAMP2
BBS1	4.99	4.01	1.97	0.0068	0.0932	BBS1
RDH10	2.1	3.11	-2.01	0.0068	0.0932	RDH10
CKMT1B	4.25	5.71	-2.75	0.0068	0.0932	CKMT1B
WNT5B	4.5	0	22.57	0.0068	0.0932	WNT5B
MPPED2	0.55	2.79	-4.75	0.0068	0.0932	MPPED2
DMWD	3.08	2.13	1.94	0.0069	0.0933	DMWD
CD6	1.47	0	2.77	0.0069	0.0933	CD6
ZKSCAN5	3.77	3.23	1.46	0.0069	0.0933	ZKSCAN5
ZFC3H1	5.37	4.65	1.65	0.0069	0.0934	ZFC3H1
EZR	7.56	8.8	-2.35	0.0069	0.0934	EZR
HMGA1	10.76	11.24	-1.4	0.0069	0.0934	HMGA1
DENND2C	4.41	2.36	4.12	0.0069	0.0934	DENND2C
SH3GL2	0.94	3.82	-7.38	0.0069	0.0934	SH3GL2
ZNF582	2.44	3.56	-2.16	0.0069	0.0934	ZNF582
OTUB2	2.06	1.93	1.1	0.0069	0.0935	OTUB2
AKAP7	3.11	2.59	1.44	0.0069	0.0936	AKAP7
ERO1LB	2.72	2.44	1.22	0.007	0.0941	ERO1LB
SEMA4B	4.71	5.81	-2.14	0.007	0.0943	SEMA4B
SRR	3.77	2.02	3.36	0.007	0.0943	SRR
CDC16	5.8	6.66	-1.82	0.007	0.0943	CDC16
MAPK13	1.5	3.08	-2.98	0.007	0.0943	MAPK13
MTMR12	5.25	6.69	-2.72	0.007	0.0943	MTMR12
EMID2	4.61	6.16	-2.92	0.007	0.0943	EMID2
SEPT9	9.05	8.1	1.93	0.007	0.0943	SEPT9
CACNA1A	1.14	2.1	-1.95	0.007	0.0944	CACNA1A
TMEM132D	2.85	3.92	-2.11	0.007	0.0945	TMEM132D
ULK2	4.63	2.9	3.31	0.007	0.0945	ULK2
HAS2	8.36	3.51	28.74	0.0071	0.0945	HAS2
JAKMIP3	0.48	2.71	-4.66	0.0071	0.0945	JAKMIP3
LOC283070	1.61	2.74	-2.19	0.0071	0.0945	LOC283070
TNFRSF19	5.57	1.12	21.8	0.0071	0.0945	TNFRSF19
ESD	6.04	5.36	1.6	0.0071	0.0945	ESD
JPH3	2.58	4.19	-3.05	0.0071	0.0945	JPH3
EPN2	6.1	5.44	1.58	0.0071	0.0946	EPN2
PNMAL1	4.21	5.65	-2.71	0.0071	0.0946	PNMAL1
ATF2	5.9	5.54	1.29	0.0071	0.0946	ATF2
RECK	4.17	2.92	2.37	0.0071	0.0946	RECK
BCL7A	3.94	2.84	2.14	0.0071	0.0946	BCL7A
CLIC4	9.09	9.54	-1.37	0.0071	0.0947	CLIC4
POMC	3.6	0.66	7.66	0.0071	0.0947	POMC
STAT3	5.99	6.72	-1.66	0.0071	0.0947	STAT3
BNC2	1.2	5.36	-17.89	0.0071	0.0947	BNC2
RNASET2	2.54	4.11	-2.98	0.0071	0.0947	RNASET2
NANOG	3.26	8.47	-36.93	0.0071	0.0947	NANOG
CHD6	4.98	5.45	-1.39	0.0071	0.0947	CHD6
RHBDD2	5.82	4.5	2.49	0.0071	0.0947	RHBDD2
AMD1	7.72	8.43	-1.64	0.0071	0.0948	AMD1
C17orf49	6.72	5.83	1.85	0.0072	0.0948	C17orf49
POLR3GL	4.16	2	4.48	0.0072	0.095	POLR3GL
PAPD7	5.68	4.88	1.74	0.0072	0.095	PAPD7
SYCE3	0.55	0	1.46	0.0072	0.095	SYCE3
ACTG2	1.71	3.63	-3.78	0.0072	0.095	ACTG2
PTGFRN	5.7	4.83	1.83	0.0072	0.095	PTGFRN
RAB5A	6.04	6.95	-1.88	0.0072	0.0952	RAB5A
PHF16	5.11	5.92	-1.76	0.0072	0.0952	PHF16
MITD1	5.94	5.55	1.31	0.0072	0.0953	MITD1
HSD11B2	1.46	4.42	-7.76	0.0072	0.0955	HSD11B2
FZD5	2.07	6.64	-23.76	0.0073	0.0955	FZD5
DIO3	4.37	0.32	16.57	0.0073	0.0955	DIO3
FAM86C2P	1.72	0.95	1.71	0.0073	0.0955	FAM86C2P
FIG4	3.27	4.4	-2.19	0.0073	0.0955	FIG4
LARS	7.17	7.84	-1.59	0.0073	0.0955	LARS
MAP1A	2.1	4.11	-4.03	0.0073	0.0957	MAP1A
EIF2C1	6.15	6.76	-1.53	0.0073	0.0957	EIF2C1
EMX1	0	1.4	-2.64	0.0073	0.0959	EMX1
HSF2	5.6	4.59	2.01	0.0073	0.0959	HSF2
MCU	4.41	5.07	-1.58	0.0073	0.096	MCU
GATAD2A	7.95	8.17	-1.17	0.0073	0.096	GATAD2A
CDK16	1.11	1.7	-1.51	0.0073	0.096	CDK16
TCP1	8.39	8.86	-1.39	0.0074	0.0963	TCP1
ZXDC	3.86	4.12	-1.2	0.0074	0.0963	ZXDC
RBPMS	5.72	7.28	-2.96	0.0074	0.0963	RBPMS
EPS8L2	1.11	3.95	-7.15	0.0074	0.0963	EPS8L2
GOLM1	8	7.6	1.32	0.0074	0.0963	GOLM1
FBXO33	3.82	4.17	-1.27	0.0074	0.0965	FBXO33
SMC6	6.94	6.05	1.85	0.0074	0.0965	SMC6
UROD	7.96	6.68	2.43	0.0074	0.0966	UROD
NBEAL2	3.29	5.38	-4.27	0.0074	0.0966	NBEAL2
PCSK7	6.51	5.59	1.89	0.0074	0.0966	PCSK7
PLCB4	3.36	4.38	-2.02	0.0074	0.0966	PLCB4
MYH2	0	0.99	-1.98	0.0075	0.0966	MYH2
ACBD7	3.14	5.09	-3.88	0.0075	0.0966	ACBD7
ANXA6	8.88	6.11	6.81	0.0075	0.0966	ANXA6
SPSB1	4.25	2.03	4.65	0.0075	0.0966	SPSB1
MARK2	5.8	6.32	-1.44	0.0075	0.0966	MARK2
C20orf194	3.39	2.3	2.13	0.0075	0.0966	C20orf194
ZNF17	2.89	3.51	-1.54	0.0075	0.0966	ZNF17
SNTB1	2.38	5.71	-10.07	0.0075	0.0966	SNTB1
PTBP2	5.35	6.4	-2.07	0.0075	0.0966	PTBP2
TOX	1.08	4.62	-11.65	0.0075	0.0966	TOX
ZNF395	4.33	3.6	1.66	0.0075	0.0966	ZNF395
SRSF12	4.49	3.15	2.54	0.0075	0.0966	SRSF12
LOC283174	2.33	4.74	-5.31	0.0075	0.0966	LOC283174
KIF26B	3.41	0.32	8.5	0.0075	0.0966	KIF26B
WDR66	2.41	0.22	4.56	0.0075	0.0968	WDR66
ARC	0.41	2.8	-5.25	0.0075	0.0968	ARC
C14orf162	0	3.67	-12.69	0.0075	0.0968	C14orf162
FAM86HP	2.73	1.31	2.66	0.0075	0.0969	FAM86HP
ASTN2	1.75	3	-2.37	0.0075	0.0969	ASTN2
RHEB	7.3	7.86	-1.48	0.0076	0.0971	RHEB
TMEM169	3.26	1.58	3.21	0.0076	0.0973	TMEM169
ZSCAN12P1	0.48	1.92	-2.7	0.0076	0.0973	ZSCAN12P1
HIST1H1D	9.01	7.71	2.46	0.0076	0.0973	HIST1H1D
PLCB1	3.37	1.38	3.97	0.0076	0.0973	PLCB1
FAM96B	6.18	5.71	1.38	0.0076	0.0973	FAM96B
CCT8	9.46	9.23	1.17	0.0076	0.0973	CCT8
CHST15	3.96	3.16	1.73	0.0076	0.0973	CHST15
TECPR2	4.79	4.11	1.61	0.0076	0.0974	TECPR2
SIN3A	6.79	7.12	-1.27	0.0076	0.0974	SIN3A
NXT2	0.13	1.33	-2.31	0.0076	0.0974	NXT2
UGP2	6.2	8.53	-5.03	0.0076	0.0974	UGP2
BMPR2	5.98	4.71	2.4	0.0076	0.0974	BMPR2
MRPL44	6.12	6.27	-1.11	0.0077	0.0974	MRPL44
TRIM28	10.03	10.54	-1.42	0.0077	0.0974	TRIM28
FIGNL1	4.93	3.98	1.93	0.0077	0.0974	FIGNL1
CCNB1	7.54	7.83	-1.22	0.0077	0.0974	CCNB1
TM9SF3	8.19	7.78	1.33	0.0077	0.0975	TM9SF3
ELOVL2	4.44	1.78	6.28	0.0077	0.0975	ELOVL2
WDR96	1.01	0	2.01	0.0077	0.0975	WDR96
RHBDF1	5.55	3.89	3.16	0.0077	0.0975	RHBDF1
DISP2	0.88	1.79	-1.88	0.0077	0.0976	DISP2
PCSK1	6.79	1.06	53.16	0.0077	0.0976	PCSK1
TIPRL	6.64	5.97	1.59	0.0077	0.0976	TIPRL
TMEM41A	4.65	4.05	1.52	0.0077	0.0976	TMEM41A
C1orf85	5.86	5.09	1.71	0.0077	0.0977	C1orf85
SERBP1	9.07	9.5	-1.34	0.0077	0.0977	SERBP1
CCDC107	3.35	3.94	-1.5	0.0077	0.0977	CCDC107
POC1B	4.06	3.5	1.47	0.0077	0.0977	POC1B
ALOX5	0.35	0.82	-1.38	0.0078	0.0978	ALOX5
NRAS	8.07	7.8	1.21	0.0078	0.0978	NRAS
FAM110A	1.89	0.59	2.46	0.0078	0.0979	FAM110A
LIMK2	4.79	5.19	-1.32	0.0078	0.0981	LIMK2
ADARB2	0	1.31	-2.48	0.0078	0.0982	ADARB2
MYO10	7.19	5.6	3.02	0.0078	0.0986	MYO10
RNF182	0	0.95	-1.93	0.0079	0.0988	RNF182
SBF2-AS1	1.34	0.23	2.17	0.0079	0.0988	SBF2-AS1
ADCK3	4.01	5.26	-2.38	0.0079	0.0988	ADCK3
TRIM45	2.18	3.19	-2.02	0.0079	0.0991	TRIM45
SKIL	6.98	8.05	-2.1	0.0079	0.0992	SKIL
UXS1	5.82	6.26	-1.36	0.0079	0.0992	UXS1
RARRES2	5.37	7.71	-5.06	0.0079	0.0992	RARRES2
IER3	7.48	3.51	15.7	0.0079	0.0993	IER3
CSMD2	2.67	5.01	-5.05	0.0079	0.0993	CSMD2
C1orf172	1.06	3.52	-5.5	0.0079	0.0993	C1orf172
APOC1	6.43	6.01	1.34	0.008	0.0994	APOC1
ZBTB44	4.88	6.21	-2.51	0.008	0.0994	ZBTB44
OSTC	8.25	7.66	1.5	0.008	0.0995	OSTC
CRTAM	4.96	0.12	28.77	0.008	0.0995	CRTAM
SEPT6	5.27	6.14	-1.83	0.008	0.0995	SEPT6
HMOX1	4.35	6.35	-3.98	0.008	0.0995	HMOX1
CYP7B1	2.37	1.01	2.55	0.008	0.0995	CYP7B1
DMKN	0.13	1.71	-3	0.008	0.0995	DMKN
KAZN	1.56	0.51	2.07	0.008	0.0996	KAZN
GPAM	6.4	4.9	2.84	0.008	0.0996	GPAM
SGK223	3.93	5.36	-2.69	0.008	0.0996	SGK223
TINAGL1	0	1.94	-3.85	0.008	0.0996	TINAGL1
ERO1L	5.23	4.8	1.34	0.008	0.0996	ERO1L
PLXND1	6.02	3.39	6.2	0.008	0.0996	PLXND1
METTL21A	4.83	5.69	-1.81	0.008	0.0996	METTL21A
RBM4	6.65	7.05	-1.32	0.0081	0.0996	RBM4
FAAH2	1.08	1.97	-1.86	0.0081	0.0997	FAAH2
CADM2	1.42	3.08	-3.16	0.0081	0.0997	CADM2
IL34	0	0.93	-1.91	0.0081	0.0997	IL34
SH2D4A	1.5	2.52	-2.03	0.0081	0.0998	SH2D4A
PLSCR3	4.36	5.5	-2.2	0.0081	0.1002	PLSCR3
TMCO1	6.37	5.79	1.49	0.0081	0.1002	TMCO1
PCDH10	5.94	1.12	28.4	0.0081	0.1002	PCDH10
FAM72A	4.43	4.88	-1.36	0.0081	0.1002	FAM72A
ZFP36L2	6.33	7.17	-1.8	0.0081	0.1002	ZFP36L2
IL32	0.25	2.02	-3.41	0.0082	0.1005	IL32
NECAB3	5.15	4.07	2.11	0.0082	0.1005	NECAB3
SLCO2A1	6.48	1.37	34.57	0.0082	0.1005	SLCO2A1
PSME1	4.16	4.55	-1.31	0.0082	0.1005	PSME1
KCNH4	0	0.51	-1.42	0.0082	0.1005	KCNH4
ZNF483	4.53	7.27	-6.71	0.0082	0.1005	ZNF483
ZNF142	4.94	5.41	-1.39	0.0082	0.1005	ZNF142
EFTUD1	5.06	6.07	-2.02	0.0082	0.1007	EFTUD1
HIST1H2AH	9.07	8.19	1.85	0.0082	0.1007	HIST1H2AH
HCFC1	7.23	7.77	-1.45	0.0082	0.1007	HCFC1
GEMIN8	5.67	4.69	1.97	0.0082	0.1009	GEMIN8
MYL7	3.5	1.43	4.22	0.0083	0.101	MYL7
METTL7A	1.56	5.23	-12.75	0.0083	0.101	METTL7A
DMXL1	3.71	4.9	-2.28	0.0083	0.101	DMXL1
ATP1B2	1.81	4.83	-8.07	0.0083	0.101	ATP1B2
RP9P	1.91	0.49	2.67	0.0083	0.101	RP9P
FABP7	4.15	5.98	-3.54	0.0083	0.101	FABP7
ST3GAL1	4.69	2.08	6.09	0.0083	0.101	ST3GAL1
EOGT	5.95	4.01	3.84	0.0083	0.101	EOGT
HES3	1.06	6.4	-40.34	0.0083	0.101	HES3
UNC50	6.21	5.47	1.67	0.0083	0.101	UNC50
LRFN4	3.21	4.07	-1.82	0.0083	0.101	LRFN4
H2AFV	8.65	8.48	1.13	0.0083	0.101	H2AFV
CLCN5	5.7	4.04	3.16	0.0083	0.101	CLCN5
SLBP	6.75	5.92	1.77	0.0083	0.101	SLBP
RAB13	7.47	8.1	-1.55	0.0083	0.101	RAB13
WDR72	1.77	0.4	2.58	0.0084	0.1012	WDR72
PPARGC1A	0	1.07	-2.09	0.0084	0.1012	PPARGC1A
CDIPT	7.4	7.03	1.29	0.0084	0.1012	CDIPT
TCHP	7.1	3.6	11.31	0.0084	0.1012	TCHP
TTC39B	6.72	3.31	10.67	0.0084	0.1012	TTC39B
LAPTM4B	10.42	9.83	1.5	0.0084	0.1013	LAPTM4B
SYP	1.12	3.44	-4.96	0.0084	0.1013	SYP
FAM222B	5.71	6.63	-1.9	0.0084	0.1013	FAM222B
GGH	6.45	5.23	2.33	0.0084	0.1013	GGH
PIP4K2A	3.78	5.26	-2.8	0.0084	0.1013	PIP4K2A
KLKB1	0	0.74	-1.67	0.0084	0.1013	KLKB1
GNAL	5.88	3.88	4	0.0084	0.1013	GNAL
QPCTL	5.87	4.97	1.86	0.0084	0.1013	QPCTL
KIF21A	3.91	6.11	-4.61	0.0084	0.1013	KIF21A
SERGEF	5	5.3	-1.22	0.0084	0.1013	SERGEF
ISY1	5.45	4.66	1.74	0.0084	0.1014	ISY1
ZNF518B	3.96	2.32	3.13	0.0085	0.1014	ZNF518B
USP3	6.12	3.73	5.27	0.0085	0.1014	USP3
C21orf2	2.86	2.02	1.8	0.0085	0.1014	C21orf2
RNF165	3.47	0.89	6.02	0.0085	0.1014	RNF165
TG	1.62	0	3.07	0.0085	0.1016	TG
B3GAT1	3.36	5	-3.12	0.0085	0.1016	B3GAT1
RAB15	4.16	6.13	-3.9	0.0085	0.1016	RAB15
SYNGR2	3.53	5.66	-4.37	0.0085	0.1017	SYNGR2
PHF10	7.53	6.46	2.1	0.0085	0.1017	PHF10
NF1	5.3	4.78	1.43	0.0085	0.1017	NF1
PCDHGB6	4.06	2.61	2.73	0.0085	0.1017	PCDHGB6
SLC5A7	0	0.74	-1.67	0.0085	0.1017	SLC5A7
TMEM114	0	0.74	-1.67	0.0085	0.1017	TMEM114
LLGL1	6.3	6.62	-1.24	0.0085	0.1017	LLGL1
WDR85	1.65	2.1	-1.37	0.0086	0.1018	WDR85
FAM53B	5.13	3.22	3.78	0.0086	0.1019	FAM53B
VPS54	6.3	4.77	2.89	0.0086	0.1019	VPS54
JMJD1C	6.07	7.77	-3.23	0.0086	0.1019	JMJD1C
TRIM46	0.92	3.06	-4.4	0.0086	0.1019	TRIM46
APOL4	1.3	0	2.47	0.0086	0.102	APOL4
TIMM9	6.45	6.28	1.13	0.0086	0.102	TIMM9
PGM3	2.43	1.55	1.84	0.0086	0.102	PGM3
SSTR2	3.66	2.33	2.51	0.0086	0.102	SSTR2
FBXW9	3.5	2.62	1.84	0.0086	0.102	FBXW9
APOL3	5.46	0.2	38.21	0.0086	0.102	APOL3
C1RL	3.87	2.32	2.93	0.0086	0.102	C1RL
GNA14	0.48	3.14	-6.28	0.0086	0.102	GNA14
STC2	4.37	6.79	-5.36	0.0087	0.102	STC2
TMEM154	3	1.07	3.8	0.0087	0.102	TMEM154
TMEM179B	4.8	4.03	1.7	0.0087	0.102	TMEM179B
COL4A5	5.79	4.68	2.15	0.0087	0.102	COL4A5
SUFU	3.07	2.27	1.75	0.0087	0.102	SUFU
CD68	3.34	2.13	2.32	0.0087	0.102	CD68
FOXRED2	5.48	4.47	2.02	0.0087	0.102	FOXRED2
VWDE	1.14	3.38	-4.72	0.0087	0.102	VWDE
FBXL15	4.35	3.56	1.73	0.0087	0.102	FBXL15
PARD6B	3.81	4.85	-2.06	0.0087	0.102	PARD6B
SORBS2	0	0.8	-1.74	0.0087	0.102	SORBS2
NEDD9	5.84	2.76	8.43	0.0087	0.102	NEDD9
MX1	0.86	3.43	-5.92	0.0087	0.102	MX1
GALNT7	6.35	7.57	-2.33	0.0087	0.102	GALNT7
VWA5B1	0	0.86	-1.81	0.0087	0.102	VWA5B1
SLC16A11	3.06	0.22	7.18	0.0087	0.102	SLC16A11
MIR600HG	3.54	4.58	-2.06	0.0087	0.102	MIR600HG
PHLPP1	4.55	5.89	-2.53	0.0087	0.102	PHLPP1
DUSP18	3.47	1.75	3.29	0.0087	0.102	DUSP18
RPS29	4.76	4.29	1.38	0.0087	0.102	RPS29
GNG10	6.27	5.78	1.4	0.0087	0.102	GNG10
SPDYC	1.02	0	2.02	0.0088	0.102	SPDYC
ANKRD5	1.95	3.52	-2.95	0.0088	0.102	ANKRD5
PDK3	3.62	4.65	-2.03	0.0088	0.102	PDK3
PPAP2C	2.32	5.06	-6.68	0.0088	0.102	PPAP2C
AMH	3.62	2.52	2.15	0.0088	0.102	AMH
CXCL5	1.02	3.99	-7.83	0.0088	0.102	CXCL5
HGSNAT	4.61	3.22	2.63	0.0088	0.102	HGSNAT
TSC22D2	1.65	1.17	1.39	0.0088	0.102	TSC22D2
ATP5G1	5.17	5.78	-1.53	0.0088	0.102	ATP5G1
PHF15	1.61	3.35	-3.34	0.0088	0.102	PHF15
HBS1L	5.59	5.88	-1.22	0.0088	0.102	HBS1L
PADI2	0.13	1.58	-2.74	0.0088	0.102	PADI2
NBEA	3.48	5.4	-3.8	0.0088	0.102	NBEA
PIK3R1	5.17	4.06	2.16	0.0088	0.102	PIK3R1
ARHGAP35	6.61	7.21	-1.52	0.0088	0.102	ARHGAP35
STRA6	1.59	0.11	2.8	0.0088	0.102	STRA6
NFIC	2.83	0.11	6.59	0.0088	0.1021	NFIC
LOC100507032	2.32	0.91	2.67	0.0088	0.1021	LOC100507032
URGCP	4.05	4.87	-1.76	0.0088	0.1021	URGCP
EGLN2	6.14	6.72	-1.5	0.0088	0.1021	EGLN2
OLIG3	0.13	1.31	-2.27	0.0089	0.1022	OLIG3
CRCP	6.33	5.99	1.26	0.0089	0.1022	CRCP
SDC2	6.87	6.59	1.22	0.0089	0.1022	SDC2
MCOLN1	5.14	4.47	1.59	0.0089	0.1024	MCOLN1
GTF2A2	6.61	6.33	1.21	0.0089	0.1024	GTF2A2
CGN	1.84	4.36	-5.73	0.0089	0.1024	CGN
TTC14	5.33	4.76	1.48	0.0089	0.1024	TTC14
STC1	2.63	5.6	-7.83	0.0089	0.1024	STC1
HPS4	5.72	5.23	1.4	0.0089	0.1024	HPS4
CENPA	5.55	4.61	1.92	0.0089	0.1024	CENPA
MON1A	3.22	4.2	-1.98	0.0089	0.1024	MON1A
ZFAND6	5.55	6.32	-1.7	0.0089	0.1024	ZFAND6
SERINC2	4.91	6.19	-2.43	0.0089	0.1024	SERINC2
ARHGAP31	4.38	2.22	4.49	0.0089	0.1025	ARHGAP31
DUSP8	3.72	2.6	2.17	0.009	0.1026	DUSP8
SNURF	6.91	8.28	-2.57	0.009	0.1027	SNURF
DSCAM	0	0.94	-1.92	0.009	0.1032	DSCAM
CCDC126	4.07	2.23	3.59	0.009	0.1032	CCDC126
CTBS	3.96	2.5	2.75	0.009	0.1032	CTBS
HIST1H4B	9.09	8.38	1.63	0.009	0.1032	HIST1H4B
SCN8A	2.34	4	-3.17	0.009	0.1032	SCN8A
DRGX	1.14	0	2.2	0.009	0.1032	DRGX
RASEF	0.13	1.67	-2.91	0.009	0.1032	RASEF
PROSER1	7.21	8	-1.73	0.0091	0.1033	PROSER1
MBD6	4.34	3.51	1.78	0.0091	0.1034	MBD6
STIP1	9.12	9.3	-1.13	0.0091	0.1034	STIP1
TGFBR1	6.7	6.29	1.33	0.0091	0.1034	TGFBR1
TUBB2A	10.28	7.97	4.97	0.0091	0.1034	TUBB2A
NPC1	6.54	5.84	1.62	0.0091	0.1034	NPC1
DDRGK1	5.97	6.95	-1.97	0.0091	0.1034	DDRGK1
EID2B	2.48	1.42	2.08	0.0091	0.1034	EID2B
CXorf40B	3.94	3.26	1.6	0.0091	0.1034	CXorf40B
JUNB	3.98	2.9	2.11	0.0091	0.1034	JUNB
ABCD1	5.41	3.13	4.87	0.0091	0.1034	ABCD1
EIF3K	8.81	7.95	1.82	0.0091	0.1034	EIF3K
SHISA6	4.15	1.1	8.31	0.0091	0.1034	SHISA6
HSPA2	3	4.35	-2.55	0.0091	0.1034	HSPA2
FAM108A1	6.69	5.92	1.7	0.0092	0.1036	FAM108A1
NCOR2	6.56	6.25	1.24	0.0092	0.1037	NCOR2
BCL2L1	5.39	7.04	-3.15	0.0092	0.1037	BCL2L1
SLC44A1	5.45	6.75	-2.46	0.0092	0.1037	SLC44A1
LOC100506844	3.45	2.24	2.32	0.0092	0.1037	LOC100506844
WASF3	5.44	4.94	1.42	0.0092	0.1037	WASF3
KCTD13	4.39	3.15	2.36	0.0092	0.1037	KCTD13
MORC2	7.29	7.75	-1.38	0.0092	0.1037	MORC2
OCLN	2.51	6.11	-12.19	0.0092	0.1037	OCLN
CCDC82	4.88	4.17	1.64	0.0092	0.1037	CCDC82
IER5	5.74	4.65	2.13	0.0092	0.1037	IER5
MRPL23	7.41	6.96	1.37	0.0092	0.1037	MRPL23
RAP1GAP	4.37	2.88	2.79	0.0092	0.1037	RAP1GAP
MMP17	1.72	3.48	-3.38	0.0092	0.1037	MMP17
BVES	3.93	2.11	3.54	0.0092	0.1037	BVES
ATP6V1C1	5.45	6.16	-1.63	0.0093	0.1037	ATP6V1C1
MSGN1	7.84	0	228.89	0.0093	0.1037	MSGN1
NEUROG3	0.46	0	1.37	0.0093	0.1037	NEUROG3
TNFRSF1B	4.75	1.29	11.03	0.0093	0.1037	TNFRSF1B
PDLIM4	4.18	2.81	2.59	0.0093	0.1037	PDLIM4
SNX4	5.45	4.85	1.51	0.0093	0.1037	SNX4
ZNRF3	5.24	4.67	1.48	0.0093	0.1037	ZNRF3
GSTK1	4.96	4.01	1.93	0.0093	0.1039	GSTK1
SIRT1	5.29	6.47	-2.27	0.0093	0.1039	SIRT1
CUEDC1	5.49	2.97	5.71	0.0093	0.1039	CUEDC1
STEAP2	2.24	4.25	-4.05	0.0093	0.1039	STEAP2
REEP4	4.79	2.87	3.77	0.0093	0.1039	REEP4
ADAMTS16	1.57	3.97	-5.26	0.0093	0.1039	ADAMTS16
PAQR5	1.75	4.4	-6.29	0.0093	0.1039	PAQR5
KIAA1161	3.39	2.02	2.6	0.0093	0.1039	KIAA1161
GSKIP	4.99	5.55	-1.47	0.0094	0.1041	GSKIP
NTAN1	5.01	4.45	1.48	0.0094	0.1041	NTAN1
PPM1D	4.62	5.01	-1.31	0.0094	0.1043	PPM1D
C9orf41	3.69	4.7	-2.01	0.0094	0.1043	C9orf41
MPC2	5.09	5.73	-1.56	0.0094	0.1046	MPC2
PTMA	11.85	12.17	-1.24	0.0094	0.1048	PTMA
ACTG1	13.06	12.62	1.36	0.0095	0.1051	ACTG1
MRPS6	7.11	7.7	-1.51	0.0095	0.1051	MRPS6
POLK	3.49	2.36	2.19	0.0095	0.1052	POLK
TES	6.09	5.15	1.92	0.0095	0.1053	TES
ZNF630	0.22	1.32	-2.14	0.0095	0.1053	ZNF630
SNORA14B	2.34	3.08	-1.67	0.0095	0.1054	SNORA14B
BCL2L13	5.09	4.62	1.39	0.0095	0.1054	BCL2L13
HAPLN4	3.07	5.08	-4.02	0.0095	0.1054	HAPLN4
REPS1	5.95	6.54	-1.5	0.0095	0.1054	REPS1
MCM5	7.29	8.26	-1.96	0.0095	0.1054	MCM5
EFCAB7	2.84	1.64	2.3	0.0096	0.1054	EFCAB7
INADL	3.92	5.6	-3.2	0.0096	0.1054	INADL
EIF4E	8.12	8.5	-1.3	0.0096	0.1054	EIF4E
SFMBT1	4.07	4.52	-1.36	0.0096	0.1054	SFMBT1
RIN3	4.03	2.29	3.35	0.0096	0.1054	RIN3
SERTAD2	4.19	1.99	4.59	0.0096	0.1054	SERTAD2
GRAP	1.64	0.43	2.32	0.0096	0.1054	GRAP
SUCLG1	5.34	4.78	1.48	0.0096	0.1054	SUCLG1
SH3D19	7.5	6.42	2.11	0.0096	0.1054	SH3D19
CALD1	6.87	7.24	-1.3	0.0096	0.1054	CALD1
MGST1	8.92	9.85	-1.91	0.0096	0.1054	MGST1
NOTCH3	5.7	6.81	-2.16	0.0096	0.1054	NOTCH3
CETN3	5.13	4.71	1.33	0.0096	0.1054	CETN3
TIGD7	1.32	2.25	-1.91	0.0096	0.1054	TIGD7
NPY5R	0.35	1.33	-1.97	0.0096	0.1054	NPY5R
CEP85L	4.91	2.81	4.27	0.0096	0.1054	CEP85L
FAM227B	2.68	1.82	1.81	0.0096	0.1054	FAM227B
MGC2889	0	0.81	-1.75	0.0096	0.1054	MGC2889
LHX5	0.35	0.93	-1.5	0.0096	0.1054	LHX5
ROR2	6.56	1.75	27.95	0.0096	0.1054	ROR2
OR5E1P	3.11	0	8.65	0.0097	0.1055	OR5E1P
NFKBIZ	2.7	4.4	-3.25	0.0097	0.1055	NFKBIZ
MAP4	7.35	6.91	1.36	0.0097	0.1056	MAP4
ATOH8	1.96	0.32	3.11	0.0097	0.1057	ATOH8
RGS2	3.38	3.97	-1.5	0.0097	0.1057	RGS2
HIST1H4H	10.2	9.48	1.65	0.0097	0.1057	HIST1H4H
ARHGAP18	1.34	3.54	-4.57	0.0097	0.1057	ARHGAP18
TMSB10	11.45	9.77	3.21	0.0097	0.1057	TMSB10
ZNF318	5.59	5.07	1.44	0.0097	0.1057	ZNF318
NSMCE4A	5.6	6.02	-1.34	0.0097	0.1059	NSMCE4A
RASD2	0.22	2.43	-4.62	0.0097	0.1059	RASD2
CYFIP1	7.27	6.76	1.42	0.0097	0.1059	CYFIP1
SAMD12	1	3.04	-4.12	0.0098	0.1059	SAMD12
PDE6B	0.41	1.52	-2.15	0.0098	0.1059	PDE6B
HIST1H2BC	6.88	6.32	1.48	0.0098	0.1061	HIST1H2BC
STAT6	5.32	3.34	3.96	0.0098	0.1062	STAT6
GRID2	1.93	3.84	-3.78	0.0098	0.1062	GRID2
PIDD	4.49	3.52	1.96	0.0098	0.1062	PIDD
TMEM134	4.87	4	1.83	0.0098	0.1063	TMEM134
MPP6	6.5	7.36	-1.82	0.0098	0.1063	MPP6
LDLR	8.38	8.18	1.15	0.0098	0.1063	LDLR
PPP1R14C	3.56	0.39	9.02	0.0098	0.1063	PPP1R14C
PKIG	3.43	2.1	2.51	0.0098	0.1063	PKIG
HSPBAP1	3.63	4.29	-1.59	0.0099	0.1064	HSPBAP1
C19orf25	4.35	4.91	-1.48	0.0099	0.1064	C19orf25
ZNF862	2.21	0.92	2.44	0.0099	0.1065	ZNF862
NME3	2.66	4.68	-4.08	0.0099	0.1065	NME3
PRDX6	8.23	8.8	-1.48	0.0099	0.1065	PRDX6
PRRC2A	8.12	8.53	-1.32	0.0099	0.1065	PRRC2A
GRHL1	1.3	2.5	-2.29	0.0099	0.1065	GRHL1
GRIK5	4.71	6.83	-4.34	0.0099	0.1065	GRIK5
ATP8A2	2.21	3.99	-3.44	0.0099	0.1065	ATP8A2
TTC3	4.77	3.42	2.55	0.0099	0.1065	TTC3
FKBP9	5.31	2.99	5	0.0099	0.1066	FKBP9
SLC6A11	1.24	2.8	-2.96	0.0099	0.1066	SLC6A11
CNPY3	7.04	7.34	-1.23	0.0099	0.1066	CNPY3
PAR5	6.33	7.56	-2.35	0.0099	0.1066	PAR5
CELF2	1.91	4.11	-4.58	0.01	0.1067	CELF2
USP43	1.14	2.66	-2.87	0.01	0.1071	USP43
ZBTB38	6.69	3.79	7.46	0.01	0.1072	ZBTB38
DYNC2LI1	3.46	2.73	1.66	0.01	0.1072	DYNC2LI1
FZD10	6.19	0.59	48.46	0.01	0.1073	FZD10
LOC728743	1.85	3.89	-4.11	0.0101	0.1075	LOC728743
MAPK12	5.7	4.57	2.2	0.0101	0.1076	MAPK12
RBMS2	4.71	3.06	3.16	0.0101	0.1076	RBMS2
PTCHD4	2.11	0.11	4.02	0.0101	0.1076	PTCHD4
GSN	5.82	4.63	2.27	0.0101	0.1076	GSN
TRMT12	4.7	5.08	-1.3	0.0101	0.1076	TRMT12
ZNF702P	3.67	1.67	4	0.0101	0.1076	ZNF702P
ZBTB9	5.2	5.63	-1.34	0.0101	0.1076	ZBTB9
PRR19	1.65	3.25	-3.03	0.0101	0.1078	PRR19
ARHGEF19	4.39	5.62	-2.34	0.0101	0.1078	ARHGEF19
PRSS16	1.61	3.36	-3.36	0.0101	0.1078	PRSS16
FADS3	3.27	4.67	-2.64	0.0101	0.1078	FADS3
NT5M	3.34	2.59	1.68	0.0101	0.1078	NT5M
SCRN3	3.07	1.63	2.73	0.0101	0.1078	SCRN3
IRX3	5.04	0.33	26.28	0.0102	0.1081	IRX3
GALE	2.33	1.01	2.5	0.0102	0.1081	GALE
COL4A3BP	5.53	6.29	-1.7	0.0102	0.1082	COL4A3BP
TMEM191B	0.55	2.14	-3.02	0.0102	0.1082	TMEM191B
ESRP1	3.11	7.1	-15.85	0.0102	0.1082	ESRP1
HLA-E	6.37	5.03	2.52	0.0102	0.1082	HLA-E
MAP3K5	1.2	2.29	-2.13	0.0102	0.1082	MAP3K5
CRYBA4	1.02	1.72	-1.62	0.0102	0.1082	CRYBA4
FARP2	1.69	1.47	1.17	0.0102	0.1082	FARP2
PLLP	0.33	2.23	-3.73	0.0102	0.1082	PLLP
NPEPPS	6.91	7.45	-1.46	0.0102	0.1082	NPEPPS
AGMAT	2.71	4.08	-2.59	0.0103	0.1082	AGMAT
PRPF4B	6.03	6.56	-1.45	0.0103	0.1082	PRPF4B
ZDHHC3	6.07	6.43	-1.28	0.0103	0.1082	ZDHHC3
HEXB	5.76	5.02	1.67	0.0103	0.1082	HEXB
SELK	5.55	4.8	1.69	0.0103	0.1082	SELK
ASNS	6.41	7.58	-2.26	0.0103	0.1082	ASNS
EDEM1	5.43	4.56	1.82	0.0103	0.1083	EDEM1
AFF3	3.73	0.88	7.17	0.0103	0.1084	AFF3
SP8	4.17	0.74	10.78	0.0103	0.1085	SP8
C9orf163	0.35	1.52	-2.24	0.0103	0.1085	C9orf163
NME7	4.02	3.88	1.11	0.0104	0.1086	NME7
MED18	5.11	3.93	2.26	0.0104	0.1086	MED18
PQLC2	5.26	4.87	1.31	0.0104	0.1086	PQLC2
THYN1	4.96	5.66	-1.63	0.0104	0.1086	THYN1
VIL1	1.12	3.86	-6.71	0.0104	0.1086	VIL1
PVRL3	4.72	6.2	-2.78	0.0104	0.1086	PVRL3
PRKAG2	1.37	0.22	2.22	0.0104	0.1086	PRKAG2
FAM177A1	4.84	4.37	1.38	0.0104	0.1086	FAM177A1
CDH1	4.22	8.01	-13.77	0.0104	0.1086	CDH1
SNORA71D	7.54	6.51	2.05	0.0104	0.1086	SNORA71D
MCF2L	1.77	3.68	-3.76	0.0104	0.1086	MCF2L
RILPL1	4.2	2.13	4.21	0.0104	0.1086	RILPL1
ATP8B1	0.45	1.75	-2.46	0.0104	0.1086	ATP8B1
MSANTD3	4.74	5.32	-1.49	0.0104	0.1086	MSANTD3
WBP5	8.09	6.86	2.36	0.0104	0.1086	WBP5
CXCL16	0	0.81	-1.76	0.0104	0.1086	CXCL16
ZFP42	6.74	7.81	-2.09	0.0104	0.1086	ZFP42
ELK3	6.11	3.82	4.87	0.0104	0.1086	ELK3
[truncated: 18,801 more rows]

## Sheet: d3 vs d0
ID	APEL@2+GSKi Day 3 Avg (log2)	Day 0 Avg (log2)	Fold Change	P-val	FDR P-val	Gene Symbol							#%result_name=hiPSC LPM Diff Time-Course
TYMS	8.22	7.07	2.23	6.65e-07	0.0061	TYMS							#%array_type=hg19_AmpliSeq_Transcriptome_21K_v1
FGF16	0	1.82	-3.54	2.23e-06	0.0061	FGF16							#%annotation=hg19_AmpliSeq_Transcriptome_21K_v1.transcript.csv
VAV3	0.97	3.26	-4.91	2.29e-06	0.0061	VAV3							#%comparison=APEL@2+GSKi Day 3 vs Day 0
FSCN2	1.13	0	2.18	3.22e-06	0.0061	FSCN2
IRF6	0.84	3.82	-7.9	3.62e-06	0.0061	IRF6
NPDC1	1.06	4.6	-11.62	4.81e-06	0.0061	NPDC1
OLFM2	4.16	5.68	-2.86	4.86e-06	0.0061	OLFM2
FAM20C	2.07	5.15	-8.42	4.9e-06	0.0061	FAM20C
OGN	0.48	0	1.39	5.67e-06	0.0061	OGN
LOC100505918	0.48	0	1.39	5.67e-06	0.0061	LOC100505918
CAMK2N2	0.66	2.48	-3.51	5.84e-06	0.0061	CAMK2N2
C7orf45	0.26	0	1.2	7.06e-06	0.0061	C7orf45
CCKAR	0.26	0	1.2	7.06e-06	0.0061	CCKAR
CD59	0.26	0	1.2	7.06e-06	0.0061	CD59
CYSLTR2	0.26	0	1.2	7.06e-06	0.0061	CYSLTR2
FAM71D	0.26	0	1.2	7.06e-06	0.0061	FAM71D
IFNW1	0.26	0	1.2	7.06e-06	0.0061	IFNW1
LOC100129620	0.26	0	1.2	7.06e-06	0.0061	LOC100129620
LYZL1	0.26	0	1.2	7.06e-06	0.0061	LYZL1
OLFM4	0.26	0	1.2	7.06e-06	0.0061	OLFM4
PSORS1C1	0.26	0	1.2	7.06e-06	0.0061	PSORS1C1
PTPN22	0.26	0	1.2	7.06e-06	0.0061	PTPN22
REG1A	0.26	0	1.2	7.06e-06	0.0061	REG1A
SOST	0.26	0	1.2	7.06e-06	0.0061	SOST
BLOC1S2	5.27	6.61	-2.53	7.64e-06	0.0063	BLOC1S2
DIO2	1.57	0.42	2.22	7.88e-06	0.0063	DIO2
SLC9A7	1.79	5.67	-14.71	9.29e-06	0.0072	SLC9A7
VWA3A	0.26	0	1.2	1.1e-05	0.0082	VWA3A
PIANP	1.83	3.3	-2.76	1.45e-05	0.0104	PIANP
LOC441601	0.26	0	1.2	1.56e-05	0.0104	LOC441601
RHOXF1	0.26	0	1.2	1.56e-05	0.0104	RHOXF1
WSCD1	0.13	4.35	-18.58	1.64e-05	0.0104	WSCD1
HTR1A	0	4.21	-18.54	1.66e-05	0.0104	HTR1A
PRKAR2B	3.12	5.9	-6.87	1.79e-05	0.011	PRKAR2B
MGC57346	3.59	4.96	-2.59	1.94e-05	0.0115	MGC57346
CTTNBP2	2.33	4.76	-5.38	2.46e-05	0.013	CTTNBP2
MUC4	0	0.75	-1.68	2.6e-05	0.013	MUC4
VENTX	4.98	1.28	12.99	2.87e-05	0.013	VENTX
CADPS2	1.52	5.45	-15.28	2.97e-05	0.013	CADPS2
KRT17	0	0.59	-1.51	3.22e-05	0.013	KRT17
FLVCR2	4.82	3.58	2.36	3.31e-05	0.013	FLVCR2
SSTR3	0	0.95	-1.93	3.71e-05	0.013	SSTR3
POU5F1P3	1.19	6.13	-30.61	3.89e-05	0.013	POU5F1P3
GAD2	0	0.42	-1.34	3.95e-05	0.013	GAD2
PRR7-AS1	0	0.42	-1.34	3.95e-05	0.013	PRR7-AS1
CR2	0	2.27	-4.81	3.99e-05	0.013	CR2
PCDHGB7	5.19	2.99	4.58	4.14e-05	0.013	PCDHGB7
ZIC5	1.18	5.9	-26.39	4.19e-05	0.013	ZIC5
LSMD1	7.3	5.13	4.52	4.26e-05	0.013	LSMD1
ASIC5	0	0.23	-1.17	4.3e-05	0.013	ASIC5
AGXT	0	0.23	-1.17	4.3e-05	0.013	AGXT
C1orf186	0	0.23	-1.17	4.3e-05	0.013	C1orf186
CD300A	0	0.23	-1.17	4.3e-05	0.013	CD300A
CNTN3	0	0.23	-1.17	4.3e-05	0.013	CNTN3
H2BFM	0	0.23	-1.17	4.3e-05	0.013	H2BFM
HCAR3	0	0.23	-1.17	4.3e-05	0.013	HCAR3
KCNA1	0	0.23	-1.17	4.3e-05	0.013	KCNA1
KRIT1	0	0.23	-1.17	4.3e-05	0.013	KRIT1
LINC00029	0	0.23	-1.17	4.3e-05	0.013	LINC00029
NRCAM	0	0.23	-1.17	4.3e-05	0.013	NRCAM
OR2Y1	0	0.23	-1.17	4.3e-05	0.013	OR2Y1
OR4D1	0	0.23	-1.17	4.3e-05	0.013	OR4D1
PNPLA1	0	0.23	-1.17	4.3e-05	0.013	PNPLA1
PRSS3	0	0.23	-1.17	4.3e-05	0.013	PRSS3
RAPGEF1	0	0.23	-1.17	4.3e-05	0.013	RAPGEF1
SFTA2	0	0.23	-1.17	4.3e-05	0.013	SFTA2
UNC45B	0	0.23	-1.17	4.3e-05	0.013	UNC45B
LOC100507463	0	0.23	-1.17	4.3e-05	0.013	LOC100507463
TMEM30B	0.24	5.22	-31.47	4.33e-05	0.013	TMEM30B
RND2	4.89	8.3	-10.67	4.44e-05	0.013	RND2
FBXL16	0.67	2.41	-3.33	4.45e-05	0.013	FBXL16
SPATA6L	0	0.42	-1.34	4.52e-05	0.0131	SPATA6L
CALCB	0	2.59	-6	4.81e-05	0.0137	CALCB
SCAMP5	1.66	5.7	-16.52	4.94e-05	0.0139	SCAMP5
MATN3	4.19	2.09	4.29	5e-05	0.0139	MATN3
LOC100287482	0	0.42	-1.34	5.07e-05	0.0139	LOC100287482
DNAJB6	7	8.29	-2.43	5.34e-05	0.0144	DNAJB6
THBS2	1.21	4.84	-12.4	5.57e-05	0.0149	THBS2
CUZD1	0.24	4.46	-18.52	5.73e-05	0.0151	CUZD1
CHD3	7.15	4.45	6.48	6.05e-05	0.0157	CHD3
TNFSF11	0.37	3.95	-11.95	6.21e-05	0.016	TNFSF11
TAP2	2.52	4.26	-3.35	6.59e-05	0.0166	TAP2
PYCARD	0.99	4.47	-11.17	6.66e-05	0.0166	PYCARD
SMAD6	5.45	1.84	12.19	6.78e-05	0.0166	SMAD6
AP1M1	6.83	5.8	2.05	6.98e-05	0.0166	AP1M1
NCAM2	0	0.23	-1.17	7.06e-05	0.0166	NCAM2
ACTN3	0.75	4.6	-14.37	7.06e-05	0.0166	ACTN3
SALL2	0	2.99	-7.95	7.09e-05	0.0166	SALL2
TNPO1	5.07	6.31	-2.37	7.12e-05	0.0166	TNPO1
ALX1	2.88	0.48	5.28	7.39e-05	0.0169	ALX1
MRC2	8.18	4.36	14.13	7.4e-05	0.0169	MRC2
BAHCC1	4.1	0.23	14.67	7.45e-05	0.0169	BAHCC1
RASL11A	0	2.08	-4.22	7.63e-05	0.017	RASL11A
SNORD15B	7.94	6.7	2.36	7.68e-05	0.017	SNORD15B
KIF1C	6.92	7.42	-1.42	8.03e-05	0.0175	KIF1C
MARVELD2	1.87	5.46	-12.01	8.06e-05	0.0175	MARVELD2
SLC25A4	5	6.74	-3.33	8.49e-05	0.0182	SLC25A4
RAB11FIP4	3.59	5.59	-4	8.64e-05	0.0183	RAB11FIP4
BCL6B	3.79	1.54	4.76	8.72e-05	0.0183	BCL6B
LPIN1	6.25	3.34	7.5	9.06e-05	0.0188	LPIN1
SIGIRR	0	5.24	-37.75	9.23e-05	0.019	SIGIRR
C5orf51	6.62	5.85	1.71	9.8e-05	0.0199	C5orf51
MCTP1	0	1.68	-3.21	9.83e-05	0.0199	MCTP1
FOXI3	0.34	4.7	-20.51	0.0001	0.0201	FOXI3
CBFB	6.35	5.29	2.09	0.0001	0.0201	CBFB
CHRNB4	0.13	1.89	-3.39	0.0001	0.0201	CHRNB4
FAM53C	6.23	6.96	-1.65	0.0001	0.0201	FAM53C
TNKS2	6.04	6.82	-1.72	0.0001	0.0201	TNKS2
IGDCC3	6.54	4.65	3.72	0.0001	0.0201	IGDCC3
SEMA6B	1.28	6.05	-27.21	0.0001	0.0201	SEMA6B
ALDOC	4.86	6.34	-2.79	0.0001	0.0201	ALDOC
CYP2S1	3.6	8.87	-38.63	0.0001	0.0201	CYP2S1
UGGT2	3.73	2.48	2.37	0.0001	0.0201	UGGT2
DGKI	0	1.79	-3.45	0.0001	0.0201	DGKI
SETD7	6.48	3.15	10.03	0.0001	0.0201	SETD7
NRXN2	0	2.24	-4.73	0.0001	0.0201	NRXN2
EPHB4	7.05	7.36	-1.24	0.0001	0.0201	EPHB4
CBLC	0.26	2.96	-6.5	0.0001	0.0201	CBLC
ARX	0	0.81	-1.76	0.0001	0.0201	ARX
NPAS1	0	0.81	-1.76	0.0001	0.0201	NPAS1
RHD	0	0.81	-1.76	0.0001	0.0201	RHD
RGS2	6.6	3.97	6.21	0.0001	0.0201	RGS2
ZEB2	6.53	0.72	56.11	0.0001	0.0201	ZEB2
TNFRSF10A	1.19	3.7	-5.69	0.0001	0.0201	TNFRSF10A
CEBPZ	5.87	7.29	-2.68	0.0001	0.0201	CEBPZ
GPR176	3.89	7.92	-16.34	0.0001	0.0201	GPR176
MAD2L2	5.71	7.45	-3.34	0.0001	0.0201	MAD2L2
FAN1	4.77	5.14	-1.29	0.0001	0.0201	FAN1
TNFRSF11B	8.38	1	166.39	0.0001	0.0207	TNFRSF11B
SMAD2	5.73	6.16	-1.34	0.0001	0.0208	SMAD2
PRDX1	0.13	2.42	-4.88	0.0001	0.0208	PRDX1
CYLD	2.66	4.37	-3.27	0.0001	0.0208	CYLD
PNPLA5	0	2.75	-6.75	0.0001	0.0209	PNPLA5
ARRB2	5.12	6.35	-2.34	0.0001	0.0209	ARRB2
ERBB3	1.5	5.74	-18.85	0.0001	0.0209	ERBB3
FAM110C	0	3.15	-8.86	0.0001	0.0209	FAM110C
UBE2G1	7.19	7.84	-1.56	0.0001	0.0213	UBE2G1
MXRA8	5.2	1.6	12.12	0.0001	0.0218	MXRA8
FHL2	4.47	5.84	-2.59	0.0001	0.022	FHL2
RAI1	4.51	0.12	21.06	0.0002	0.023	RAI1
CCDC120	1.62	2.9	-2.42	0.0002	0.023	CCDC120
TENM4	7.38	2.87	22.66	0.0002	0.023	TENM4
SSFA2	5.13	2.59	5.83	0.0002	0.023	SSFA2
TACC2	0.76	2.83	-4.2	0.0002	0.023	TACC2
LOC100506013	0.34	5.49	-35.52	0.0002	0.023	LOC100506013
GPSM1	5.58	3.08	5.67	0.0002	0.023	GPSM1
CPZ	0.24	2.78	-5.81	0.0002	0.023	CPZ
SFRP2	3.93	8.84	-30.14	0.0002	0.023	SFRP2
ATAD2B	4.22	3.84	1.3	0.0002	0.023	ATAD2B
NRARP	1.87	5.68	-14.02	0.0002	0.023	NRARP
DNAAF3	1.12	2.08	-1.94	0.0002	0.023	DNAAF3
NIPSNAP1	6.38	7.31	-1.91	0.0002	0.023	NIPSNAP1
MT2A	0.63	7.4	-109	0.0002	0.0233	MT2A
SNX12	4.93	5.14	-1.15	0.0002	0.0233	SNX12
IGFBP2	6.5	8.36	-3.63	0.0002	0.0233	IGFBP2
FOXD3	0	5.88	-58.75	0.0002	0.0233	FOXD3
FARP2	2.36	1.47	1.85	0.0002	0.0234	FARP2
ANP32B	9.41	6.35	8.32	0.0002	0.0234	ANP32B
BEND4	1.12	5.69	-23.63	0.0002	0.0238	BEND4
FOXA3	2.36	4.1	-3.32	0.0002	0.0239	FOXA3
TSPAN3	7.52	6.82	1.63	0.0002	0.024	TSPAN3
MALL	2.15	4.05	-3.71	0.0002	0.024	MALL
COX7C	8.04	9.43	-2.62	0.0002	0.024	COX7C
ZNF488	0.57	4.46	-14.78	0.0002	0.024	ZNF488
GLS2	0	2.99	-7.94	0.0002	0.024	GLS2
TBX3	7.66	0	202.15	0.0002	0.024	TBX3
DDR1	4.91	7.8	-7.42	0.0002	0.024	DDR1
SYT7	2.12	3.64	-2.87	0.0002	0.024	SYT7
ACOT7	5.7	6.79	-2.13	0.0002	0.024	ACOT7
FERMT1	0.57	4.7	-17.46	0.0002	0.024	FERMT1
MMP24	0.13	5.2	-33.59	0.0002	0.024	MMP24
HNRNPM	8.66	9.02	-1.29	0.0002	0.024	HNRNPM
COL14A1	1.25	4.81	-11.84	0.0002	0.024	COL14A1
MKL2	5	4.37	1.55	0.0002	0.024	MKL2
COL1A1	6.85	5.32	2.89	0.0002	0.0242	COL1A1
PLEKHA7	0.5	3.98	-11.13	0.0002	0.0243	PLEKHA7
CCDC6	6.2	7.38	-2.25	0.0002	0.0247	CCDC6
BTBD17	0.13	4.18	-16.48	0.0002	0.0247	BTBD17
HSDL2	5.55	4.66	1.86	0.0002	0.0249	HSDL2
XYLT1	2.84	5.86	-8.11	0.0002	0.0249	XYLT1
SOHLH2	1.79	0.33	2.76	0.0002	0.0249	SOHLH2
NEAT1	6.08	2.55	11.56	0.0002	0.025	NEAT1
NKD1	10.83	2.54	311.78	0.0002	0.0251	NKD1
KIAA1244	0.24	5.14	-29.82	0.0002	0.0251	KIAA1244
IRF2BPL	4.1	6.72	-6.13	0.0002	0.0251	IRF2BPL
GRAP2	7.13	0	140.5	0.0002	0.0251	GRAP2
C1S	0.24	2.84	-6.02	0.0002	0.0252	C1S
ZNF671	2.75	3.81	-2.09	0.0002	0.0252	ZNF671
ALOX12P2	1.55	3.84	-4.89	0.0002	0.0252	ALOX12P2
MGST2	5.63	3.25	5.18	0.0002	0.0252	MGST2
MPV17L	0.74	4.82	-16.92	0.0002	0.0252	MPV17L
LHFPL4	0.24	3.76	-11.44	0.0002	0.0252	LHFPL4
FAM111A	1.85	5.11	-9.61	0.0002	0.0252	FAM111A
TMEM57	5.15	4.32	1.78	0.0002	0.0252	TMEM57
BAMBI	8.47	4.36	17.26	0.0002	0.0252	BAMBI
FAM89A	5.69	0.2	44.98	0.0002	0.0254	FAM89A
DDX25	0.13	3.23	-8.6	0.0002	0.0259	DDX25
UGT8	3.02	5.61	-6.02	0.0002	0.0261	UGT8
H3F3A	9.38	9.88	-1.41	0.0003	0.0261	H3F3A
RASAL1	0	2.32	-4.98	0.0003	0.0261	RASAL1
KHDRBS2	0.82	3.45	-6.19	0.0003	0.0261	KHDRBS2
EPB41L5	5.91	4.25	3.17	0.0003	0.0261	EPB41L5
MEX3C	5.83	6.74	-1.87	0.0003	0.0261	MEX3C
L1TD1	4.48	10.14	-50.43	0.0003	0.0261	L1TD1
PPAP2A	3.78	5.63	-3.61	0.0003	0.0261	PPAP2A
PRPF18	3.97	3.78	1.14	0.0003	0.0262	PRPF18
USP25	5.73	6.37	-1.57	0.0003	0.0262	USP25
CELSR2	1.48	5	-11.46	0.0003	0.0262	CELSR2
UG0898H09	1.95	0.51	2.71	0.0003	0.0262	UG0898H09
MED23	4.4	3.5	1.86	0.0003	0.0264	MED23
RAMP3	0	1.12	-2.18	0.0003	0.0264	RAMP3
TMEM132D	0.66	3.92	-9.58	0.0003	0.0265	TMEM132D
RIMKLA	0	3.24	-9.45	0.0003	0.0265	RIMKLA
RABEP1	6.16	5.55	1.52	0.0003	0.0265	RABEP1
S100PBP	4.51	5.51	-2	0.0003	0.0265	S100PBP
WEE1	6.48	7.58	-2.15	0.0003	0.0265	WEE1
ST14	0.37	5.16	-27.57	0.0003	0.0265	ST14
MRPL44	5.81	6.27	-1.37	0.0003	0.0265	MRPL44
C8orf42	2.26	5.02	-6.78	0.0003	0.0265	C8orf42
RFK	5.04	4.43	1.53	0.0003	0.0265	RFK
TMEM131	5.83	5.18	1.57	0.0003	0.0265	TMEM131
CDX2	8.83	0	456.19	0.0003	0.0265	CDX2
ZNF510	3.63	4.45	-1.76	0.0003	0.0265	ZNF510
LINC00086	0.37	3.74	-10.33	0.0003	0.0265	LINC00086
SOX15	0	1.24	-2.36	0.0003	0.0265	SOX15
HHIPL2	6.92	0.23	103.47	0.0003	0.0265	HHIPL2
MEX3A	7.03	5.92	2.15	0.0003	0.0265	MEX3A
GYPC	6.95	4.85	4.29	0.0003	0.0265	GYPC
RAB19	0	3.43	-10.81	0.0003	0.0265	RAB19
CHST4	0.13	4.48	-20.41	0.0003	0.0265	CHST4
BSN	0.13	1.68	-2.92	0.0003	0.0265	BSN
NOVA2	0.74	5.58	-28.57	0.0003	0.0265	NOVA2
SFXN5	4.08	5.32	-2.36	0.0003	0.0265	SFXN5
WNT5A	8.57	2.28	78.5	0.0003	0.0265	WNT5A
POU5F1	5.74	11.22	-44.79	0.0003	0.0265	POU5F1
CLDN3	0.43	3.82	-10.5	0.0003	0.0265	CLDN3
ITPK1	5.8	7.67	-3.67	0.0003	0.0265	ITPK1
ARHGEF17	5.89	3.19	6.51	0.0003	0.0265	ARHGEF17
TNFRSF8	0.9	5.9	-31.98	0.0003	0.0265	TNFRSF8
TRPM3	0.13	4.71	-23.89	0.0003	0.0265	TRPM3
PKN1	5.17	6.6	-2.69	0.0003	0.0265	PKN1
DPP4	0.24	2.04	-3.47	0.0003	0.0265	DPP4
DENND5A	7.5	6.79	1.63	0.0003	0.0265	DENND5A
STEAP3	2.44	5.39	-7.69	0.0003	0.0265	STEAP3
DAB2	6.9	2.69	18.5	0.0003	0.0265	DAB2
SPPL3	5.75	5.92	-1.12	0.0003	0.0265	SPPL3
PRKAA2	1.41	3.15	-3.34	0.0003	0.0265	PRKAA2
PRPH	3.51	0.75	6.79	0.0003	0.0265	PRPH
DPY19L1	6.94	5.25	3.22	0.0003	0.0265	DPY19L1
TIMP4	0.98	5.1	-17.37	0.0003	0.0265	TIMP4
SATB2	5.83	2.31	11.49	0.0003	0.0265	SATB2
SNTG2	0	4.52	-22.87	0.0003	0.0265	SNTG2
LRRC16A	2.56	5.23	-6.37	0.0003	0.0265	LRRC16A
SHROOM3	2.42	5.53	-8.63	0.0003	0.0265	SHROOM3
TUBB4A	0.24	4.74	-22.6	0.0003	0.0265	TUBB4A
USP44	2.63	7.96	-40.16	0.0003	0.0266	USP44
XKR6	1.19	2.52	-2.52	0.0003	0.0266	XKR6
ATP13A2	4.51	5.76	-2.39	0.0003	0.0266	ATP13A2
CLDN9	0.13	1.75	-3.07	0.0003	0.0266	CLDN9
EXOSC10	6.98	6.53	1.37	0.0003	0.0267	EXOSC10
BTG2	5.22	2.36	7.3	0.0003	0.0268	BTG2
CHRDL1	1.23	5.27	-16.35	0.0003	0.0268	CHRDL1
CNTN2	0	1.78	-3.43	0.0003	0.0268	CNTN2
SUMO1	5.53	6.31	-1.72	0.0003	0.027	SUMO1
GALNT1	7.28	6.91	1.29	0.0003	0.027	GALNT1
C8orf47	0.26	2.95	-6.47	0.0003	0.0272	C8orf47
SPINT1	4.06	7.24	-9.03	0.0003	0.0272	SPINT1
SRSF4	6.95	6.65	1.23	0.0004	0.0272	SRSF4
HIP1	5.78	7.15	-2.6	0.0004	0.0273	HIP1
BAIAP3	0	1.75	-3.35	0.0004	0.0276	BAIAP3
IDO1	0	5.6	-48.39	0.0004	0.0277	IDO1
C16orf5	6.18	6.8	-1.54	0.0004	0.0279	C16orf5
FBRS	4.91	3.06	3.59	0.0004	0.0279	FBRS
TARS	8.52	9.79	-2.41	0.0004	0.0279	TARS
TTK	6.11	6.82	-1.64	0.0004	0.0279	TTK
PSME1	3.42	4.55	-2.2	0.0004	0.0279	PSME1
CLU	4.13	8.02	-14.83	0.0004	0.0279	CLU
RHOBTB3	5.98	3.2	6.87	0.0004	0.0279	RHOBTB3
SHANK2	0.13	3.54	-10.64	0.0004	0.0279	SHANK2
PRDM14	1.4	7.96	-94.28	0.0004	0.0279	PRDM14
TXN2	7.16	6.83	1.25	0.0004	0.028	TXN2
RNF125	2.6	4.14	-2.9	0.0004	0.0281	RNF125
GPC4	5.69	10.13	-21.79	0.0004	0.0281	GPC4
TMEM98	8.09	6.68	2.64	0.0004	0.0281	TMEM98
SORL1	3.12	6.35	-9.36	0.0004	0.0281	SORL1
ACOT13	4.77	5.98	-2.32	0.0004	0.0281	ACOT13
PDE5A	4.12	5.18	-2.07	0.0004	0.0281	PDE5A
MGC23284	4.89	3.97	1.89	0.0004	0.0282	MGC23284
FRMD4B	3.3	1.01	4.9	0.0004	0.0282	FRMD4B
SUDS3	5.14	5.96	-1.76	0.0004	0.0283	SUDS3
RBP1	9.87	5.88	15.84	0.0004	0.0283	RBP1
LOC401164	0.55	1.81	-2.39	0.0004	0.0283	LOC401164
FAM135A	5.46	6.19	-1.66	0.0004	0.0283	FAM135A
TRIML2	0	4.51	-22.75	0.0004	0.0284	TRIML2
C11orf49	6.01	4.72	2.44	0.0004	0.0284	C11orf49
CCDC64B	0	1.93	-3.8	0.0004	0.0288	CCDC64B
PARD3	5.85	6.31	-1.38	0.0004	0.029	PARD3
FAM129A	0.66	5.36	-26.11	0.0004	0.029	FAM129A
GATSL3	3.71	2.45	2.39	0.0004	0.029	GATSL3
EEF1A2	0.76	3.59	-7.14	0.0004	0.029	EEF1A2
SUZ12	7.22	6.87	1.27	0.0004	0.029	SUZ12
CYR61	4.69	6.14	-2.73	0.0004	0.029	CYR61
KRT7	0	3.69	-12.87	0.0004	0.029	KRT7
BRSK2	1.67	4.91	-9.46	0.0004	0.029	BRSK2
JMY	1.73	4.4	-6.34	0.0004	0.0294	JMY
TJP2	2.88	6.92	-16.42	0.0004	0.0294	TJP2
SCG3	2.09	6.03	-15.35	0.0004	0.0294	SCG3
AACS	5.8	6.49	-1.61	0.0004	0.0294	AACS
IGSF9B	1.23	5.34	-17.22	0.0004	0.0294	IGSF9B
CDS1	0.93	4.05	-8.68	0.0004	0.0294	CDS1
WFDC2	2.88	4.77	-3.69	0.0004	0.0294	WFDC2
COLEC10	2.27	0	4.82	0.0004	0.0294	COLEC10
LMNB2	8.39	8.15	1.19	0.0004	0.0294	LMNB2
KLC3	0.37	1.38	-2.01	0.0004	0.0294	KLC3
TRNP1	2.53	5.08	-5.85	0.0004	0.0295	TRNP1
RMI2	4.58	5.65	-2.09	0.0004	0.0295	RMI2
THSD7B	0	1.47	-2.78	0.0004	0.0295	THSD7B
FOXF2	3.68	0	12.77	0.0005	0.0295	FOXF2
TIMM9	6.76	6.28	1.4	0.0005	0.0295	TIMM9
EIF2AK4	4.67	6.02	-2.56	0.0005	0.0295	EIF2AK4
MET	0.26	4.39	-17.5	0.0005	0.0295	MET
TRIM59	4.95	5.86	-1.88	0.0005	0.0295	TRIM59
TUBA4A	2.01	5.75	-13.35	0.0005	0.0295	TUBA4A
DPPA4	4.82	8.46	-12.51	0.0005	0.0295	DPPA4
PPP1R21	4.03	4.6	-1.49	0.0005	0.0295	PPP1R21
HOOK1	0.43	4.25	-14.13	0.0005	0.0295	HOOK1
NFE2L3	1.66	6.35	-25.71	0.0005	0.0296	NFE2L3
AIM1	0.13	3.95	-14.11	0.0005	0.0296	AIM1
MCCC2	5.98	6.77	-1.73	0.0005	0.0296	MCCC2
GRTP1	1.71	3.83	-4.35	0.0005	0.0298	GRTP1
PRTG	11.48	2.41	539.57	0.0005	0.0298	PRTG
B3GNT5	2.79	0.89	3.74	0.0005	0.0298	B3GNT5
SLC38A4	1.25	4.72	-11.03	0.0005	0.0299	SLC38A4
CHD8	6.35	6.85	-1.41	0.0005	0.03	CHD8
SEMA4A	2.25	4.68	-5.4	0.0005	0.0302	SEMA4A
S100A16	1.36	4.15	-6.9	0.0005	0.0302	S100A16
CKMT1B	2.12	5.71	-12.03	0.0005	0.0302	CKMT1B
TLCD1	2.12	4.39	-4.83	0.0005	0.0302	TLCD1
SALL1	8.47	6.19	4.87	0.0005	0.0302	SALL1
EPB41	6.07	6.85	-1.72	0.0005	0.0303	EPB41
PTCHD1	0.24	3.79	-11.64	0.0005	0.0306	PTCHD1
GAD1	4.84	0.12	26.36	0.0005	0.0306	GAD1
VASH2	3.44	6.52	-8.46	0.0005	0.0306	VASH2
SHISA9	1.73	5.34	-12.21	0.0005	0.0306	SHISA9
S100A11	10.15	7.42	6.65	0.0005	0.0306	S100A11
RBM27	6.43	6.81	-1.3	0.0005	0.0306	RBM27
SATB1	4.12	5.29	-2.25	0.0005	0.0306	SATB1
ARHGEF35	2.79	4.22	-2.69	0.0005	0.0306	ARHGEF35
UNC5C	7.12	0.4	104.88	0.0005	0.0306	UNC5C
RCL1	4.02	5.12	-2.15	0.0005	0.0306	RCL1
STK3	5.14	4.31	1.77	0.0005	0.0306	STK3
FNDC3B	7.38	6.41	1.95	0.0005	0.0306	FNDC3B
SERGEF	4.54	5.3	-1.69	0.0005	0.0306	SERGEF
TLE1	4.24	6.42	-4.53	0.0005	0.0306	TLE1
GPM6B	4.28	6.91	-6.22	0.0005	0.0306	GPM6B
LRRC16B	0.37	2.56	-4.58	0.0005	0.0306	LRRC16B
FMN1	5.69	2.08	12.26	0.0005	0.0306	FMN1
KAT6A	5.8	5	1.74	0.0005	0.0306	KAT6A
KIF23	4.7	5.21	-1.43	0.0005	0.0306	KIF23
SLC15A3	0.57	3.17	-6.03	0.0005	0.0306	SLC15A3
ZSCAN10	3.76	8.09	-20.2	0.0005	0.0306	ZSCAN10
SLC45A1	0	1.38	-2.61	0.0005	0.0306	SLC45A1
ACTA1	0.13	3.93	-13.95	0.0005	0.0306	ACTA1
SEMA5B	0.24	4.52	-19.34	0.0005	0.0306	SEMA5B
PIKFYVE	6.16	5.43	1.66	0.0005	0.0306	PIKFYVE
TTC39A	0	2.18	-4.54	0.0005	0.0306	TTC39A
C1GALT1	5.15	6.46	-2.47	0.0005	0.0306	C1GALT1
LPHN1	4.83	6.69	-3.62	0.0005	0.0306	LPHN1
LOC100134229	1.57	0.11	2.76	0.0005	0.0306	LOC100134229
SP5	6.39	0.31	67.82	0.0005	0.0307	SP5
LRRN4	5.48	0.55	30.59	0.0006	0.0309	LRRN4
KCNJ11	0	2.11	-4.3	0.0006	0.0309	KCNJ11
CDH11	10.42	3.69	105.71	0.0006	0.0309	CDH11
SFT2D2	6.7	5.33	2.58	0.0006	0.0309	SFT2D2
CCDC28B	3.6	4.57	-1.95	0.0006	0.0309	CCDC28B
HID1	0.24	2.25	-4.02	0.0006	0.0309	HID1
PEBP1	7.45	8.5	-2.08	0.0006	0.031	PEBP1
PARG	5.27	5.57	-1.24	0.0006	0.031	PARG
PODXL2	2.3	4.84	-5.82	0.0006	0.0311	PODXL2
ASB1	5.28	4.86	1.33	0.0006	0.0311	ASB1
LARS2	5.28	6.54	-2.39	0.0006	0.0311	LARS2
WDR48	4.97	5.99	-2.03	0.0006	0.0312	WDR48
ABCA11P	4.41	5.96	-2.93	0.0006	0.0312	ABCA11P
EIF2AK2	5.27	6.1	-1.77	0.0006	0.0312	EIF2AK2
DENND1C	0.99	4.1	-8.64	0.0006	0.0312	DENND1C
TRAF3	4.93	4.37	1.48	0.0006	0.0312	TRAF3
SNORA9	6.84	6.03	1.75	0.0006	0.0312	SNORA9
LRRC1	2.31	4.09	-3.45	0.0006	0.0312	LRRC1
MBD1	5.47	5.04	1.34	0.0006	0.0312	MBD1
RBPMS2	7.61	8.83	-2.32	0.0006	0.0312	RBPMS2
MID1	3.94	0.8	8.84	0.0006	0.0312	MID1
SNX27	5.65	6.79	-2.21	0.0006	0.0312	SNX27
MIXL1	8.08	1.24	114.78	0.0006	0.0312	MIXL1
LAMB1	7.09	5.41	3.2	0.0006	0.0313	LAMB1
GXYLT1	3.77	3.17	1.52	0.0006	0.0314	GXYLT1
EPRS	7.16	7.88	-1.64	0.0006	0.0317	EPRS
EGFLAM	7.38	0.23	142.48	0.0006	0.0319	EGFLAM
NCCRP1	0.24	2.94	-6.54	0.0006	0.0319	NCCRP1
POU3F1	0.57	4.3	-13.2	0.0006	0.0319	POU3F1
TCEA1	6.85	7.54	-1.62	0.0006	0.0319	TCEA1
PDK1	5.41	3.02	5.22	0.0006	0.032	PDK1
SMAD5	7.22	6.16	2.08	0.0006	0.032	SMAD5
H6PD	3.59	1.72	3.66	0.0006	0.032	H6PD
ZNF434	2.18	2.6	-1.34	0.0006	0.0321	ZNF434
TMEFF2	0.76	2.9	-4.41	0.0006	0.0321	TMEFF2
ANKMY2	4.81	3.93	1.84	0.0006	0.0321	ANKMY2
GMDS	2.53	4.09	-2.96	0.0006	0.0321	GMDS
AP1M2	0.43	5.48	-33.09	0.0006	0.0321	AP1M2
SULF2	4.62	2.62	4	0.0006	0.0321	SULF2
MTCH1	3.23	3.58	-1.27	0.0006	0.0321	MTCH1
TSPAN33	1.95	4.27	-5.02	0.0006	0.0321	TSPAN33
ZNF814	5.12	6.76	-3.11	0.0006	0.0321	ZNF814
ASXL1	5.48	4.15	2.53	0.0006	0.0321	ASXL1
SART3	6.8	7.41	-1.52	0.0006	0.0321	SART3
CHMP3	6.33	5.44	1.85	0.0006	0.0322	CHMP3
PIP5K1B	0.81	3.6	-6.94	0.0006	0.0322	PIP5K1B
LOC100131138	0.41	2.78	-5.15	0.0006	0.0322	LOC100131138
TSC1	5.94	5.51	1.34	0.0006	0.0322	TSC1
SFMBT1	3.4	4.52	-2.17	0.0006	0.0322	SFMBT1
GALNT10	5.82	4.24	2.99	0.0007	0.0322	GALNT10
TXLNG	6.49	7.93	-2.7	0.0007	0.0322	TXLNG
NCAN	0.26	1.89	-3.09	0.0007	0.0322	NCAN
FGFBP3	2.41	6.69	-19.44	0.0007	0.0324	FGFBP3
MARVELD3	0	3.77	-13.66	0.0007	0.0324	MARVELD3
PTPRF	6.35	7.08	-1.66	0.0007	0.0324	PTPRF
CCNI	9.63	8.77	1.81	0.0007	0.0324	CCNI
PNMA2	1.48	4.03	-5.84	0.0007	0.0324	PNMA2
IGFBP3	0.43	4.25	-14.19	0.0007	0.0326	IGFBP3
CDCP1	0.13	4.48	-20.41	0.0007	0.0326	CDCP1
JAGN1	7.12	6.38	1.67	0.0007	0.0326	JAGN1
LAMP5	0.13	1.98	-3.61	0.0007	0.0328	LAMP5
SCAMP3	6.77	6.2	1.49	0.0007	0.0328	SCAMP3
SOX2	0.43	7.98	-187.41	0.0007	0.0328	SOX2
PPP1R9B	6.83	4.15	6.43	0.0007	0.0328	PPP1R9B
PCDHAC2	1.18	4.47	-9.81	0.0007	0.0328	PCDHAC2
PCNXL2	4.56	6.89	-5.05	0.0007	0.0331	PCNXL2
CDX1	7.05	0	132.6	0.0007	0.0331	CDX1
CPNE9	0.37	1.86	-2.8	0.0007	0.0331	CPNE9
PCBP4	7.31	3.88	10.8	0.0007	0.0332	PCBP4
SRI	6.26	7.11	-1.8	0.0007	0.0332	SRI
TMEM178B	0.76	3.94	-9.07	0.0007	0.0332	TMEM178B
DPYSL3	5.86	10.16	-19.79	0.0007	0.0332	DPYSL3
NME7	4.24	3.88	1.29	0.0007	0.0332	NME7
PDPN	4.49	7.56	-8.37	0.0007	0.0332	PDPN
KAT6B	2.29	3.98	-3.23	0.0007	0.0332	KAT6B
LOC283299	4.46	0.4	16.61	0.0007	0.0332	LOC283299
MBP	0.13	2.9	-6.83	0.0007	0.0332	MBP
VAMP5	4.74	0.58	17.91	0.0007	0.0332	VAMP5
SAMHD1	1.15	5.48	-20.11	0.0007	0.0332	SAMHD1
CAMKV	1.36	5.65	-19.47	0.0007	0.0332	CAMKV
IGBP1	6.75	6.17	1.5	0.0007	0.0332	IGBP1
FGFRL1	3.05	1.01	4.14	0.0007	0.0333	FGFRL1
MANSC1	0.34	2.79	-5.45	0.0007	0.0333	MANSC1
DLG3	0	2.4	-5.28	0.0007	0.0333	DLG3
C8orf31	4.11	0.75	10.3	0.0007	0.0333	C8orf31
DBC1	0.13	3.48	-10.22	0.0007	0.0333	DBC1
ATP5B	9.43	9.87	-1.36	0.0007	0.0333	ATP5B
B4GALT5	5.9	6.95	-2.08	0.0007	0.0333	B4GALT5
ATP2A3	1.25	3.75	-5.64	0.0007	0.0333	ATP2A3
CCDC91	4.6	5.56	-1.94	0.0007	0.0333	CCDC91
ZNF800	4.49	2.89	3.02	0.0007	0.0333	ZNF800
HAPLN3	2.98	6.55	-11.89	0.0007	0.0333	HAPLN3
NR3C2	0	1.75	-3.38	0.0007	0.0333	NR3C2
ZNF584	4.02	2.86	2.23	0.0007	0.0333	ZNF584
ZNF282	5.19	5.76	-1.49	0.0007	0.0333	ZNF282
ZNF181	3.38	4.24	-1.82	0.0007	0.0333	ZNF181
S100A1	3.9	0.51	10.5	0.0007	0.0333	S100A1
CALN1	0.24	4.42	-18.21	0.0008	0.0333	CALN1
PGPEP1	1.37	4.56	-9.12	0.0008	0.0333	PGPEP1
KIAA1551	8.03	6.61	2.67	0.0008	0.0333	KIAA1551
C1orf115	0.24	3.19	-7.71	0.0008	0.0333	C1orf115
FAM48B2	0	2.61	-6.09	0.0008	0.0333	FAM48B2
CRYBA4	0	1.72	-3.29	0.0008	0.0333	CRYBA4
PCCB	5.4	6.26	-1.81	0.0008	0.0334	PCCB
TRIM22	0.26	4.23	-15.63	0.0008	0.0335	TRIM22
APLN	0.13	1.51	-2.6	0.0008	0.0335	APLN
CNR1	1.91	0.32	3.01	0.0008	0.0335	CNR1
GLT25D1	7.4	6.23	2.25	0.0008	0.0335	GLT25D1
PDGFRL	0.13	2.83	-6.48	0.0008	0.0335	PDGFRL
KCTD8	0.74	2.74	-4	0.0008	0.0335	KCTD8
TMEM63A	1.25	2.83	-2.98	0.0008	0.0335	TMEM63A
RASSF2	0.81	3.06	-4.77	0.0008	0.0335	RASSF2
FAR2	3.05	3.87	-1.76	0.0008	0.0335	FAR2
KIF13A	4.07	5.74	-3.18	0.0008	0.0335	KIF13A
BACE1	5.78	3.13	6.25	0.0008	0.0335	BACE1
ARSE	6.81	2.19	24.48	0.0008	0.0335	ARSE
KCND2	0	3.9	-14.91	0.0008	0.0335	KCND2
APOE	9.22	10.07	-1.8	0.0008	0.0335	APOE
MATK	0.13	4.23	-17.19	0.0008	0.0335	MATK
RYR1	0.5	4.97	-22.11	0.0008	0.0335	RYR1
COL9A1	1.12	4.04	-7.54	0.0008	0.0336	COL9A1
CAMK1D	1.31	3.53	-4.66	0.0008	0.0336	CAMK1D
EMD	6.02	6.88	-1.81	0.0008	0.0336	EMD
SPTSSB	0.13	3.11	-7.87	0.0008	0.0337	SPTSSB
SLC8A3	5.29	0.12	35.98	0.0008	0.0337	SLC8A3
DDHD2	5.7	4.05	3.15	0.0008	0.0337	DDHD2
C15orf57	4.76	3.66	2.14	0.0008	0.0337	C15orf57
MPRIP	7.53	6.92	1.53	0.0008	0.0337	MPRIP
FZD4	2.96	1.7	2.4	0.0008	0.0337	FZD4
RELL2	0.92	3.95	-8.19	0.0008	0.0337	RELL2
CCDC146	0.92	0	1.89	0.0008	0.0337	CCDC146
CEP290	3.67	2.19	2.8	0.0008	0.0338	CEP290
ESPN	0.57	4.23	-12.57	0.0008	0.0338	ESPN
GDAP1L1	1.3	3.19	-3.71	0.0008	0.0338	GDAP1L1
SLC16A10	1.64	4.13	-5.61	0.0008	0.0339	SLC16A10
ZIK1	4.46	6.05	-3.01	0.0008	0.034	ZIK1
FGD3	0.24	1.43	-2.27	0.0008	0.034	FGD3
DCLK1	0.7	4.32	-12.27	0.0008	0.0341	DCLK1
MYO5B	1.13	3.5	-5.19	0.0008	0.0344	MYO5B
ARHGAP29	6.64	1.92	26.31	0.0008	0.0344	ARHGAP29
AP1G1	6.53	6.84	-1.24	0.0008	0.0344	AP1G1
ZNF589	4.91	6.47	-2.96	0.0008	0.0344	ZNF589
HMCN1	4.31	2.21	4.28	0.0008	0.0344	HMCN1
CYFIP2	2.04	6.51	-22.04	0.0008	0.0344	CYFIP2
GGNBP2	5.88	5.29	1.51	0.0009	0.0344	GGNBP2
GAL3ST3	2.44	4.98	-5.82	0.0009	0.0344	GAL3ST3
SLC16A3	6.86	1.3	47.1	0.0009	0.0345	SLC16A3
AHSP	0	1.13	-2.19	0.0009	0.0345	AHSP
FMOD	7.93	0	244.58	0.0009	0.0345	FMOD
NOS1AP	1.91	5.14	-9.34	0.0009	0.0345	NOS1AP
ICMT	6.6	7.22	-1.54	0.0009	0.0345	ICMT
CCDC88C	2.64	5	-5.16	0.0009	0.0345	CCDC88C
OVOL2	1.05	3.84	-6.94	0.0009	0.0345	OVOL2
CDC123	8.2	8.62	-1.34	0.0009	0.0345	CDC123
B4GALT1	5.38	4.11	2.42	0.0009	0.0345	B4GALT1
RANGAP1	6.36	6.89	-1.45	0.0009	0.0345	RANGAP1
ALG9	5.85	5.05	1.74	0.0009	0.0346	ALG9
WLS	8.03	0.87	143.19	0.0009	0.0346	WLS
MRPL53	6.14	5.44	1.63	0.0009	0.0346	MRPL53
MSX2	8.72	0.87	230.84	0.0009	0.0346	MSX2
VGLL3	0.81	4.54	-13.31	0.0009	0.0346	VGLL3
BPTF	6.33	7.78	-2.73	0.0009	0.0346	BPTF
GYLTL1B	1.18	6.1	-30.18	0.0009	0.0346	GYLTL1B
RRM1	7.42	6.63	1.74	0.0009	0.0346	RRM1
TERT	0.67	3.37	-6.5	0.0009	0.0347	TERT
FRAT2	2.93	6.44	-11.42	0.0009	0.0348	FRAT2
FAM46B	1.35	4.86	-11.44	0.0009	0.0349	FAM46B
HBP1	4.02	5.87	-3.59	0.0009	0.0349	HBP1
ABLIM1	0	3.12	-8.71	0.0009	0.0349	ABLIM1
ABRACL	7.41	8.2	-1.72	0.0009	0.0349	ABRACL
ZNF749	3.32	4.98	-3.16	0.0009	0.035	ZNF749
H2AFY	8.23	6.78	2.73	0.0009	0.035	H2AFY
CAPG	5.36	4.33	2.04	0.0009	0.0352	CAPG
KLF11	5.39	4.01	2.6	0.0009	0.0352	KLF11
STX18	6.49	5.71	1.71	0.0009	0.0352	STX18
GRAMD3	0.47	3.5	-8.15	0.0009	0.0352	GRAMD3
AMMECR1	5.11	6.33	-2.34	0.0009	0.0352	AMMECR1
PPM1B	5.49	7.2	-3.27	0.0009	0.0352	PPM1B
PRRT4	4.38	0	20.75	0.0009	0.0353	PRRT4
NFU1	5.13	4.98	1.11	0.0009	0.0353	NFU1
DNMT3B	1.65	8.97	-159.21	0.0009	0.0354	DNMT3B
LAPTM4A	8.29	8.69	-1.32	0.0009	0.0356	LAPTM4A
FKBP14	5.83	4.5	2.51	0.0009	0.0357	FKBP14
SYNE3	3.29	0	9.79	0.001	0.0357	SYNE3
TFDP2	5.28	6.56	-2.42	0.001	0.0357	TFDP2
KPNA2	9.69	10.38	-1.62	0.001	0.0357	KPNA2
PRKRA	6.43	5.85	1.5	0.001	0.0357	PRKRA
SYT9	0.37	3.07	-6.49	0.001	0.0357	SYT9
ITM2B	7.01	7.59	-1.5	0.001	0.0357	ITM2B
HIST1H2BM	7.81	7.2	1.53	0.001	0.0357	HIST1H2BM
PAIP2B	3.5	5.85	-5.1	0.001	0.0357	PAIP2B
SUN2	4.47	2.51	3.88	0.001	0.0357	SUN2
ENPP5	0.37	2.71	-5.05	0.001	0.0358	ENPP5
FABP3	3.46	6.68	-9.27	0.001	0.0358	FABP3
STAT3	5.27	6.72	-2.73	0.001	0.0359	STAT3
USO1	5.56	7.34	-3.44	0.001	0.0359	USO1
MST4	7.37	8.22	-1.8	0.001	0.0359	MST4
LEF1-AS1	1.06	0.12	1.92	0.001	0.0359	LEF1-AS1
VSNL1	1.91	5.81	-14.96	0.001	0.0359	VSNL1
INTS6	3.64	5	-2.57	0.001	0.0363	INTS6
ACAD8	4.97	6.4	-2.69	0.001	0.0363	ACAD8
STAC	1.65	2.96	-2.47	0.001	0.0363	STAC
C6orf223	3.96	1.78	4.53	0.001	0.0363	C6orf223
FGD4	2.66	5.76	-8.54	0.001	0.0363	FGD4
PIGX	5.39	4.27	2.18	0.001	0.0363	PIGX
TMEM51	5.29	3.23	4.16	0.001	0.0363	TMEM51
IGSF8	3.44	5.06	-3.07	0.001	0.0363	IGSF8
KIT	1.19	4.06	-7.31	0.001	0.0363	KIT
SRPX2	1.91	0	3.76	0.001	0.0363	SRPX2
TCTN3	6.86	6.2	1.59	0.001	0.0363	TCTN3
GNL1	7.46	6.87	1.51	0.001	0.0363	GNL1
NUAK1	6.59	4.47	4.33	0.001	0.0363	NUAK1
NRIP3	0.26	3.49	-9.4	0.001	0.0363	NRIP3
COX20	4.54	6.01	-2.78	0.001	0.0363	COX20
STRBP	5.76	7.16	-2.65	0.001	0.0363	STRBP
WDR44	5.26	6.77	-2.84	0.001	0.0363	WDR44
PPL	0.55	4.19	-12.43	0.001	0.0363	PPL
HPS1	5.17	4.05	2.17	0.001	0.0363	HPS1
ZFAND6	4.71	6.32	-3.06	0.001	0.0363	ZFAND6
KDELR1	9.97	9.04	1.9	0.001	0.0363	KDELR1
LRAT	1.92	6.54	-24.51	0.001	0.0363	LRAT
ECM1	5.43	0.66	27.31	0.001	0.0363	ECM1
CHGB	0	1.68	-3.21	0.001	0.0363	CHGB
SLC26A6	4.94	5.32	-1.3	0.001	0.0363	SLC26A6
FAM165B	3.96	4.5	-1.45	0.001	0.0363	FAM165B
MMP14	8.57	5.46	8.68	0.001	0.0365	MMP14
GAS2L1	4.16	2.7	2.76	0.001	0.0366	GAS2L1
AUH	3.47	4.69	-2.32	0.0011	0.0366	AUH
SOAT1	6.68	3.82	7.26	0.0011	0.0366	SOAT1
ERBB2	4.63	7.87	-9.45	0.0011	0.0367	ERBB2
BAZ1A	4.89	3.97	1.9	0.0011	0.0367	BAZ1A
AK3	6.69	5.31	2.6	0.0011	0.0367	AK3
PPP1R1A	0.57	2.83	-4.76	0.0011	0.0367	PPP1R1A
JAM3	7.03	5.61	2.66	0.0011	0.0367	JAM3
LRRC41	5.05	4.36	1.62	0.0011	0.0368	LRRC41
NOTUM	7.13	0	140.47	0.0011	0.037	NOTUM
AEBP2	4.68	6.06	-2.6	0.0011	0.037	AEBP2
EIF2C1	5.58	6.76	-2.27	0.0011	0.037	EIF2C1
FAM198A	0.13	2.66	-5.78	0.0011	0.037	FAM198A
IER3IP1	6.51	5.73	1.72	0.0011	0.037	IER3IP1
WNK3	4.88	5.88	-2	0.0011	0.037	WNK3
ZDHHC22	1.33	5.54	-18.52	0.0011	0.037	ZDHHC22
YLPM1	5.07	5.8	-1.65	0.0011	0.037	YLPM1
RAP1GAP2	1.25	6.06	-27.99	0.0011	0.037	RAP1GAP2
C21orf59	6.01	7.05	-2.05	0.0011	0.037	C21orf59
RMST	1.62	4.92	-9.85	0.0011	0.037	RMST
CHAC1	3.21	5.75	-5.83	0.0011	0.037	CHAC1
EGLN1	5.38	4.17	2.3	0.0011	0.037	EGLN1
SNORA50	4.93	3.4	2.87	0.0011	0.037	SNORA50
RPS14	7.33	8.34	-2.01	0.0011	0.037	RPS14
NCOA6	6.39	4.8	3.02	0.0011	0.037	NCOA6
ISL1	4.31	0.48	14.24	0.0011	0.037	ISL1
SLC29A1	4.77	7.76	-7.97	0.0011	0.037	SLC29A1
CUL7	5.41	3.8	3.07	0.0011	0.037	CUL7
MRPL40	5.96	4.99	1.97	0.0011	0.0371	MRPL40
CGGBP1	6.27	5.9	1.29	0.0011	0.0371	CGGBP1
NPEPL1	4.16	4.67	-1.42	0.0011	0.0371	NPEPL1
FRMD5	0	3.31	-9.9	0.0011	0.0371	FRMD5
AKIRIN1	7.98	9.18	-2.3	0.0011	0.0372	AKIRIN1
DYRK3	4.92	3.72	2.3	0.0011	0.0373	DYRK3
ROCK2	7.64	6.17	2.77	0.0011	0.0373	ROCK2
SEZ6L	5.02	0.32	25.91	0.0011	0.0373	SEZ6L
ETV1	3.87	6.03	-4.46	0.0011	0.0373	ETV1
ATXN7L1	2.47	5.22	-6.77	0.0011	0.0373	ATXN7L1
SCARF2	5.33	3.37	3.89	0.0011	0.0373	SCARF2
LYST	1.91	0.12	3.46	0.0011	0.0373	LYST
WWC1	2.71	5.52	-7.01	0.0011	0.0373	WWC1
ARHGEF4	1.18	2.77	-3.01	0.0011	0.0373	ARHGEF4
IP6K3	1.89	0.11	3.44	0.0011	0.0373	IP6K3
LIX1L	6.16	2.56	12.16	0.0012	0.0373	LIX1L
DPY30	7.02	7.54	-1.43	0.0012	0.0373	DPY30
BHLHB9	3.07	4.95	-3.68	0.0012	0.0373	BHLHB9
H2AFY2	7.46	4.61	7.18	0.0012	0.0373	H2AFY2
FAM210B	5.25	3.34	3.77	0.0012	0.0374	FAM210B
HTR3A	0.26	3.29	-8.19	0.0012	0.0374	HTR3A
TMEM14B	4.73	5.81	-2.12	0.0012	0.0374	TMEM14B
PIM2	4.2	9.08	-29.45	0.0012	0.0374	PIM2
ZNF75A	3.94	4.88	-1.92	0.0012	0.0374	ZNF75A
PLAGL1	6.65	1.23	42.77	0.0012	0.0374	PLAGL1
AMHR2	3.49	0	11.24	0.0012	0.0374	AMHR2
MMP2	9.49	6.34	8.88	0.0012	0.0374	MMP2
RUNX1T1	0.58	2.27	-3.22	0.0012	0.0375	RUNX1T1
FOXF1	6.35	0	81.42	0.0012	0.0375	FOXF1
R3HDM2	4.49	3.86	1.55	0.0012	0.0376	R3HDM2
CNTNAP3B	0.5	3.41	-7.48	0.0012	0.0376	CNTNAP3B
GPR26	0	1.52	-2.86	0.0012	0.0376	GPR26
ANKRD36BP1	7.03	5.58	2.73	0.0012	0.0378	ANKRD36BP1
CECR6	2.06	3.76	-3.26	0.0012	0.0379	CECR6
GPRC5C	5.8	2.69	8.68	0.0012	0.038	GPRC5C
TSHZ1	2.06	0.11	3.85	0.0012	0.038	TSHZ1
LMF1	4.49	2.32	4.52	0.0012	0.0382	LMF1
PION	0	0.82	-1.76	0.0012	0.0383	PION
TSPAN6	7.19	6.8	1.31	0.0012	0.0383	TSPAN6
TTC26	4.63	3.91	1.65	0.0012	0.0383	TTC26
SMPDL3B	0.5	6.87	-82.75	0.0012	0.0383	SMPDL3B
TMEM63C	0.75	2.6	-3.61	0.0012	0.0383	TMEM63C
AKAP1	4.09	5.64	-2.91	0.0012	0.0383	AKAP1
JARID2	6.21	8.34	-4.4	0.0012	0.0384	JARID2
SLCO3A1	2.54	4.72	-4.51	0.0012	0.0384	SLCO3A1
TRPC4	0.9	4.68	-13.75	0.0012	0.0384	TRPC4
CHCHD6	2.87	3.58	-1.64	0.0012	0.0386	CHCHD6
NRSN2	6.17	4.94	2.36	0.0012	0.0386	NRSN2
TESC	0.34	3.88	-11.59	0.0012	0.0386	TESC
FLJ22184	0.63	5.83	-36.61	0.0012	0.0386	FLJ22184
GSPT2	3.26	4.87	-3.05	0.0013	0.0386	GSPT2
AXIN2	8.03	4.36	12.72	0.0013	0.0387	AXIN2
LRFN5	4.25	0.57	12.88	0.0013	0.0388	LRFN5
LECT1	2.25	6.86	-24.4	0.0013	0.0388	LECT1
RHPN2	3.12	5.6	-5.57	0.0013	0.0389	RHPN2
SLC7A1	7.07	7.82	-1.68	0.0013	0.039	SLC7A1
CD83	1.3	3.2	-3.73	0.0013	0.039	CD83
PSIP1	6.71	8.8	-4.26	0.0013	0.0392	PSIP1
C1orf233	1.83	4.34	-5.69	0.0013	0.0392	C1orf233
SLC16A14	0.13	2.12	-3.97	0.0013	0.0392	SLC16A14
RARRES2	3.34	7.71	-20.61	0.0013	0.0392	RARRES2
ZNF284	1.52	2.24	-1.64	0.0013	0.0392	ZNF284
WIPF1	6.02	2.02	16.05	0.0013	0.0392	WIPF1
DOCK5	1.94	3.38	-2.7	0.0013	0.0392	DOCK5
REL	5.01	3.46	2.91	0.0013	0.0392	REL
USP9X	7.03	8.4	-2.58	0.0013	0.0392	USP9X
N4BP3	0.81	3.3	-5.62	0.0013	0.0392	N4BP3
CACNA1B	0.87	4.04	-8.98	0.0013	0.0392	CACNA1B
PYGO1	5.04	1.56	11.18	0.0013	0.0392	PYGO1
KCNH6	0	0.75	-1.68	0.0013	0.0392	KCNH6
KIAA1217	1.4	3.02	-3.08	0.0013	0.0392	KIAA1217
FAM111B	4.44	6.17	-3.31	0.0013	0.0392	FAM111B
TIAM1	5.41	4.17	2.36	0.0013	0.0392	TIAM1
TP53	7.43	8.64	-2.3	0.0013	0.0394	TP53
VAV2	5.59	6.5	-1.89	0.0013	0.0394	VAV2
NEDD4L	3.18	5.75	-5.93	0.0013	0.0394	NEDD4L
ITGA2	0.26	2.91	-6.29	0.0013	0.0394	ITGA2
COLEC12	8.67	1.8	117.04	0.0013	0.0394	COLEC12
CPXM1	7.66	4.92	6.69	0.0013	0.0394	CPXM1
COMMD8	4.27	2.67	3.05	0.0013	0.0394	COMMD8
STXBP2	4.83	5.92	-2.14	0.0013	0.0394	STXBP2
CEP89	4.31	3.35	1.94	0.0013	0.0394	CEP89
VWCE	4.3	2.61	3.22	0.0013	0.0394	VWCE
PLD5	0.24	3.46	-9.3	0.0013	0.0394	PLD5
LIMK2	4.45	5.19	-1.67	0.0013	0.0394	LIMK2
EMP2	6.62	5.26	2.56	0.0014	0.0395	EMP2
SELRC1	5.66	6.64	-1.98	0.0014	0.0395	SELRC1
H2AFV	8.8	8.48	1.25	0.0014	0.0395	H2AFV
FAM115A	5.98	4.05	3.83	0.0014	0.0395	FAM115A
TBC1D9	4.43	2.02	5.32	0.0014	0.0396	TBC1D9
EZR	6.64	8.8	-4.45	0.0014	0.0396	EZR
FUT2	0	1.96	-3.88	0.0014	0.0396	FUT2
DBNDD2	3.12	5.42	-4.92	0.0014	0.0396	DBNDD2
RBM4	6.31	7.05	-1.66	0.0014	0.0396	RBM4
KIF26B	5.87	0.32	46.74	0.0014	0.0396	KIF26B
HLA-DPB2	0	3.7	-13	0.0014	0.0396	HLA-DPB2
C11orf80	3.09	4.46	-2.59	0.0014	0.0396	C11orf80
SKA3	5.41	6.67	-2.39	0.0014	0.0397	SKA3
ACTG2	0.24	3.63	-10.42	0.0014	0.0398	ACTG2
ATF6	6.01	4.63	2.61	0.0014	0.0398	ATF6
CLK3	5.42	4.17	2.37	0.0014	0.0398	CLK3
ZNF165	1.42	4.76	-10.1	0.0014	0.0398	ZNF165
TMEM151B	0	3.05	-8.28	0.0014	0.0398	TMEM151B
SLC16A9	3.87	5.71	-3.59	0.0014	0.0398	SLC16A9
MAOA	5.22	2.8	5.34	0.0014	0.0398	MAOA
B3GAT1	1.95	5	-8.33	0.0014	0.0398	B3GAT1
MAP7	2.82	8.01	-36.4	0.0014	0.0398	MAP7
SNAPC3	7.2	5.63	2.98	0.0014	0.0398	SNAPC3
ZNF385B	0.26	1.38	-2.17	0.0014	0.0398	ZNF385B
TGFBR1	7.07	6.29	1.71	0.0014	0.0399	TGFBR1
CARHSP1	7.02	7.96	-1.92	0.0014	0.0399	CARHSP1
GNAS	1.12	4.77	-12.52	0.0014	0.0401	GNAS
PRSS8	5.27	7.59	-4.99	0.0014	0.0401	PRSS8
GNG3	0.83	3.46	-6.19	0.0014	0.0401	GNG3
ZFHX2	0.76	4.97	-18.51	0.0014	0.0403	ZFHX2
SORCS3	0.24	1.81	-2.97	0.0014	0.0403	SORCS3
DCAF10	4.65	3.82	1.78	0.0014	0.0404	DCAF10
HSDL1	6.64	5.82	1.76	0.0014	0.0406	HSDL1
IRF2BP2	6.96	6.15	1.75	0.0015	0.0407	IRF2BP2
CRBN	5.14	5.56	-1.34	0.0015	0.0407	CRBN
CNTN1	0.24	3.26	-8.07	0.0015	0.0407	CNTN1
FER1L5	0	0.95	-1.93	0.0015	0.0407	FER1L5
CSMD2	0.82	5.01	-18.25	0.0015	0.0407	CSMD2
MT1H	0.24	6.34	-68.63	0.0015	0.0407	MT1H
TNMD	0.13	3.45	-9.96	0.0015	0.0407	TNMD
PPP1R12C	6.38	5.99	1.31	0.0015	0.0407	PPP1R12C
RND1	0.37	4.13	-13.59	0.0015	0.0407	RND1
MPDU1	5.55	6.24	-1.61	0.0015	0.0407	MPDU1
SOGA2	4.84	6.21	-2.58	0.0015	0.0407	SOGA2
PITHD1	4.94	5.65	-1.63	0.0015	0.0407	PITHD1
PFN1	9.83	10.28	-1.36	0.0015	0.0407	PFN1
PIPOX	0.24	4.76	-22.93	0.0015	0.0407	PIPOX
ATP8A2	0.55	3.99	-10.83	0.0015	0.0407	ATP8A2
OSBPL5	4.31	2.88	2.7	0.0015	0.0407	OSBPL5
TMPRSS11E	4.22	1.01	9.21	0.0015	0.0407	TMPRSS11E
TTBK1	0	2.96	-7.77	0.0015	0.0407	TTBK1
MSANTD3	4.19	5.32	-2.19	0.0015	0.0407	MSANTD3
DNAJC19	5.97	6.52	-1.46	0.0015	0.0407	DNAJC19
GRIK3	0.57	2.72	-4.43	0.0015	0.0407	GRIK3
LOC283070	0.81	2.74	-3.81	0.0015	0.0407	LOC283070
ALOX5	0	0.82	-1.76	0.0015	0.0407	ALOX5
SEC11C	4.56	6.47	-3.76	0.0015	0.0407	SEC11C
FAM83F	3.35	4.72	-2.57	0.0015	0.0407	FAM83F
ZNF425	2.12	2.76	-1.55	0.0015	0.0407	ZNF425
GATA3	3.74	0.11	12.39	0.0015	0.0407	GATA3
GREB1L	6.33	0	80.43	0.0015	0.0407	GREB1L
ORMDL3	4.43	5.64	-2.31	0.0015	0.0407	ORMDL3
MGAT3	1.25	0.23	2.03	0.0015	0.0407	MGAT3
ZAP70	5.77	0.23	46.57	0.0015	0.0407	ZAP70
WWP1	6.44	5.61	1.78	0.0015	0.0407	WWP1
ENO2	4.24	5.87	-3.1	0.0015	0.0407	ENO2
GNB5	3.28	4.41	-2.19	0.0015	0.0407	GNB5
WDFY2	5.55	6.81	-2.4	0.0015	0.0407	WDFY2
RHOB	7.35	4.4	7.74	0.0015	0.0407	RHOB
SERINC2	3.83	6.19	-5.13	0.0015	0.0407	SERINC2
CCNJL	3.64	5.66	-4.04	0.0015	0.0407	CCNJL
LITAF	5.47	7.37	-3.71	0.0015	0.0407	LITAF
AHNAK	4.17	0.32	14.4	0.0015	0.0407	AHNAK
LINC00167	1.88	0.65	2.35	0.0015	0.0407	LINC00167
ZFP3	1.19	2.16	-1.96	0.0015	0.0407	ZFP3
TRMT12	4.35	5.08	-1.66	0.0015	0.0407	TRMT12
SLC30A3	0.48	3.68	-9.2	0.0015	0.0407	SLC30A3
ACBD7	1.73	5.09	-10.3	0.0015	0.0407	ACBD7
CRELD1	4.73	3.02	3.27	0.0015	0.0407	CRELD1
DEK	7.44	8.12	-1.6	0.0016	0.0407	DEK
C19orf66	0.33	3.7	-10.35	0.0016	0.0407	C19orf66
SHKBP1	6.41	5.72	1.61	0.0016	0.0407	SHKBP1
TLE3	6.84	5.48	2.56	0.0016	0.0407	TLE3
RAB31	7.18	5.2	3.96	0.0016	0.0407	RAB31
ITGAE	4.25	4.77	-1.44	0.0016	0.0407	ITGAE
STK11IP	2.75	3.78	-2.04	0.0016	0.0407	STK11IP
SPTLC3	2.94	0.42	5.75	0.0016	0.0407	SPTLC3
NDRG1	3.95	1.98	3.9	0.0016	0.0407	NDRG1
SERPINF1	1.52	4.35	-7.07	0.0016	0.0407	SERPINF1
UPF2	4.81	6.22	-2.66	0.0016	0.0407	UPF2
MLLT6	4.18	2.34	3.59	0.0016	0.0407	MLLT6
NLRP2	4.89	7.2	-4.93	0.0016	0.0407	NLRP2
PARP8	3.95	4.66	-1.63	0.0016	0.0407	PARP8
NVL	4.9	5.51	-1.52	0.0016	0.0407	NVL
HESX1	0.62	5.69	-33.52	0.0016	0.0407	HESX1
FKBP7	4.28	2.4	3.7	0.0016	0.0407	FKBP7
SIT1	0	2.59	-6.01	0.0016	0.0407	SIT1
HJURP	6.72	7.11	-1.31	0.0016	0.0407	HJURP
PTPRZ1	2.7	7.11	-21.26	0.0016	0.0407	PTPRZ1
DHX34	4.6	5.35	-1.68	0.0016	0.0407	DHX34
ARF1	9.97	9.43	1.46	0.0016	0.0407	ARF1
PSPH	4.87	6.07	-2.31	0.0016	0.0407	PSPH
TMEM180	1.91	3.65	-3.33	0.0016	0.0407	TMEM180
ACTR1A	7	6.31	1.61	0.0016	0.0409	ACTR1A
NAMPT	8.06	7.6	1.38	0.0016	0.0411	NAMPT
CTSD	7.49	7.98	-1.4	0.0016	0.0411	CTSD
WBSCR16	5.76	6.45	-1.62	0.0016	0.0411	WBSCR16
MYCBP2	4.1	4.67	-1.48	0.0016	0.0411	MYCBP2
KDM6B	6.51	1.91	24.24	0.0016	0.0411	KDM6B
WNK2	2.63	5.12	-5.61	0.0016	0.0411	WNK2
MTERF	3.62	4.18	-1.47	0.0016	0.0412	MTERF
GGCT	5.62	6.77	-2.21	0.0016	0.0412	GGCT
ZC3H7B	6.52	7.05	-1.44	0.0016	0.0412	ZC3H7B
GABRQ	0.66	3.46	-6.97	0.0016	0.0413	GABRQ
STC2	2.48	6.79	-19.79	0.0016	0.0413	STC2
ARFGEF1	5.2	6.45	-2.38	0.0016	0.0413	ARFGEF1
FTO	7.3	6.39	1.87	0.0016	0.0413	FTO
BPGM	3.66	3.37	1.22	0.0016	0.0413	BPGM
PHC1	5.47	8.46	-7.94	0.0016	0.0413	PHC1
DNAJC28	0.58	1.34	-1.69	0.0016	0.0413	DNAJC28
HOOK2	3.88	6.14	-4.79	0.0017	0.0414	HOOK2
WDR26	4.84	5.73	-1.86	0.0017	0.0414	WDR26
SFT2D1	6.92	6.67	1.18	0.0017	0.0414	SFT2D1
USP10	7.37	7.87	-1.42	0.0017	0.0414	USP10
TPST1	3.75	2.15	3.03	0.0017	0.0414	TPST1
KIAA1456	3.31	0.32	7.93	0.0017	0.0416	KIAA1456
CSNK2A1	6.98	7.53	-1.46	0.0017	0.0417	CSNK2A1
GPR126	4.75	1.96	6.95	0.0017	0.0417	GPR126
PRRX1	2.25	0	4.77	0.0017	0.0417	PRRX1
SNTB1	0.13	5.71	-47.75	0.0017	0.0417	SNTB1
MED20	5.4	5.7	-1.23	0.0017	0.0418	MED20
CLDN7	2.18	6.62	-21.76	0.0017	0.0418	CLDN7
HUNK	7.01	4.48	5.78	0.0017	0.0418	HUNK
ITGA6	4.08	7.58	-11.24	0.0017	0.0421	ITGA6
SPRED2	6.57	4.88	3.22	0.0017	0.0422	SPRED2
FAM150B	0	1.81	-3.51	0.0017	0.0424	FAM150B
GRID2	0.34	3.84	-11.33	0.0017	0.0424	GRID2
ZNF780A	4.78	4.04	1.67	0.0017	0.0424	ZNF780A
C1QTNF6	2.9	1.28	3.06	0.0017	0.0424	C1QTNF6
KCP	2.3	0.12	4.53	0.0017	0.0424	KCP
TNNT2	0.26	2.71	-5.46	0.0017	0.0424	TNNT2
SEPHS1	7.37	10.29	-7.56	0.0017	0.0425	SEPHS1
MAL2	1.6	6.75	-35.6	0.0017	0.0425	MAL2
RPL37	6.61	7.32	-1.64	0.0017	0.0425	RPL37
SPINT2	4.69	8.13	-10.84	0.0017	0.0426	SPINT2
EAF2	0.9	2.81	-3.75	0.0018	0.0426	EAF2
C2orf44	4.04	4.55	-1.43	0.0018	0.0426	C2orf44
OTUD7A	0.37	2.11	-3.34	0.0018	0.0426	OTUD7A
RBM47	2.94	7.6	-25.38	0.0018	0.0426	RBM47
ADAMTS5	0.13	1.92	-3.48	0.0018	0.0426	ADAMTS5
SYT2	1.92	4.9	-7.89	0.0018	0.0426	SYT2
DIS3L2	5.14	4.57	1.49	0.0018	0.0426	DIS3L2
GNA12	6.93	7.69	-1.7	0.0018	0.0426	GNA12
PDE3A	0.98	3.66	-6.38	0.0018	0.0426	PDE3A
SNHG16	7.88	7.42	1.37	0.0018	0.0426	SNHG16
PCLO	1.11	2.91	-3.49	0.0018	0.0426	PCLO
SNORA49	6.44	5.44	2	0.0018	0.0426	SNORA49
SEL1L3	1.3	5.51	-18.5	0.0018	0.0426	SEL1L3
SLC41A3	5.27	4.28	1.99	0.0018	0.0426	SLC41A3
GTF2E1	5.44	6.42	-1.97	0.0018	0.0426	GTF2E1
SLC15A1	0	1.01	-2.01	0.0018	0.0426	SLC15A1
NLRP12	0	0.75	-1.68	0.0018	0.0426	NLRP12
MFAP3	5.98	4.86	2.17	0.0018	0.0426	MFAP3
GSTA4	5.2	3.76	2.7	0.0018	0.0426	GSTA4
C2orf15	0.13	3.53	-10.61	0.0018	0.0426	C2orf15
MEG8	0	0.51	-1.42	0.0018	0.0426	MEG8
PRM1	0	0.51	-1.42	0.0018	0.0426	PRM1
ANAPC4	4.27	5.3	-2.04	0.0018	0.0426	ANAPC4
HOMER2	3.07	4.78	-3.26	0.0018	0.0426	HOMER2
ACSL6	3.15	0.61	5.83	0.0018	0.0426	ACSL6
MCU	4	5.07	-2.09	0.0018	0.0426	MCU
TMEM88	7.37	0.59	109.24	0.0018	0.0426	TMEM88
KHK	0.63	3.64	-8.03	0.0018	0.0426	KHK
AZIN1	8.46	9.38	-1.89	0.0018	0.0426	AZIN1
IGF1R	6.62	8.09	-2.75	0.0018	0.0426	IGF1R
NAA15	6.48	7.21	-1.66	0.0018	0.0427	NAA15
NCS1	6.94	6.09	1.8	0.0018	0.0428	NCS1
MAP2	0	2.9	-7.48	0.0018	0.0428	MAP2
ANAPC13	6.39	5.82	1.49	0.0018	0.0428	ANAPC13
KCNK3	1.25	0.51	1.67	0.0018	0.0428	KCNK3
PCDH1	0.74	7.2	-88.13	0.0018	0.0428	PCDH1
ZBTB9	4.86	5.63	-1.71	0.0018	0.0428	ZBTB9
RPS29	5.1	4.29	1.75	0.0018	0.0428	RPS29
LGALS3BP	2.1	5.54	-10.86	0.0018	0.0428	LGALS3BP
DSP	8.83	5.9	7.6	0.0018	0.0428	DSP
FAM22F	0	0.51	-1.42	0.0018	0.0428	FAM22F
GRIN1	0	0.51	-1.42	0.0018	0.0428	GRIN1
HSH2D	0	0.51	-1.42	0.0018	0.0428	HSH2D
ATCAY	2.94	5.88	-7.67	0.0019	0.043	ATCAY
PLS3	8.34	9.73	-2.62	0.0019	0.043	PLS3
RGS7BP	0.26	3.43	-9.03	0.0019	0.043	RGS7BP
ICOSLG	0	2.37	-5.15	0.0019	0.043	ICOSLG
INO80D	4.11	5.59	-2.8	0.0019	0.043	INO80D
SERINC3	7.51	5.68	3.56	0.0019	0.043	SERINC3
CDKN1C	4.44	2.6	3.59	0.0019	0.043	CDKN1C
STX6	5.29	6.58	-2.46	0.0019	0.0432	STX6
SLBP	7.3	5.92	2.6	0.0019	0.0432	SLBP
GRHL1	0.37	2.5	-4.36	0.0019	0.0432	GRHL1
RCHY1	4.86	5.79	-1.9	0.0019	0.0432	RCHY1
TRPV4	3.42	0.2	9.3	0.0019	0.0432	TRPV4
MBNL2	5	2.13	7.28	0.0019	0.0432	MBNL2
TFE3	5.37	7.4	-4.06	0.0019	0.0432	TFE3
ERO1L	5.5	4.8	1.62	0.0019	0.0432	ERO1L
HAND1	8.9	0	477.84	0.0019	0.0432	HAND1
CADM2	0.34	3.08	-6.67	0.0019	0.0432	CADM2
JHDM1D	6.25	4.46	3.45	0.0019	0.0433	JHDM1D
ADAMTSL2	6.24	0.32	60.46	0.0019	0.0433	ADAMTSL2
RSPO2	0	1.38	-2.61	0.0019	0.0433	RSPO2
ASAP1	6.74	5.74	2	0.0019	0.0434	ASAP1
FAM131B	1.44	5.72	-19.51	0.0019	0.0434	FAM131B
IFT81	2.64	1.28	2.57	0.0019	0.0434	IFT81
SNRNP25	4.02	4.89	-1.82	0.0019	0.0435	SNRNP25
CLDN4	0.34	2.27	-3.8	0.0019	0.0436	CLDN4
FHDC1	1.42	5.49	-16.8	0.0019	0.0436	FHDC1
MFGE8	7.11	9.63	-5.74	0.0019	0.0436	MFGE8
GLYATL1	0.76	2.77	-4.04	0.0019	0.0436	GLYATL1
AIF1L	6.44	8.21	-3.42	0.0019	0.0436	AIF1L
BAIAP2	5.58	4.84	1.67	0.0019	0.0436	BAIAP2
TRPV3	1.82	0.23	3.01	0.002	0.0439	TRPV3
HTR1D	0	4.8	-27.79	0.002	0.0439	HTR1D
TTL	6.68	5.7	1.98	0.002	0.044	TTL
CHST7	3.22	5.71	-5.63	0.002	0.0441	CHST7
ADH5	8.61	8.96	-1.28	0.002	0.0441	ADH5
EIF3D	7.75	7.37	1.3	0.002	0.0441	EIF3D
NAA25	6.2	6.71	-1.42	0.002	0.0441	NAA25
ODF2	4.75	2.82	3.81	0.002	0.0441	ODF2
KCMF1	6.37	7.5	-2.2	0.002	0.0442	KCMF1
NREP	7.04	8.36	-2.5	0.002	0.0443	NREP
TADA1	4.31	4.99	-1.6	0.002	0.0444	TADA1
TRIM9	0.37	1.67	-2.47	0.002	0.0444	TRIM9
NUDT14	2.61	4.19	-2.98	0.002	0.0444	NUDT14
CNKSR2	2.91	4.96	-4.15	0.002	0.0444	CNKSR2
ASNS	5.51	7.58	-4.2	0.002	0.0445	ASNS
KIF1A	3.44	8.56	-34.82	0.002	0.0445	KIF1A
CSNK1A1	7.87	8.43	-1.48	0.002	0.0445	CSNK1A1
OVOL1	0.13	1.92	-3.48	0.002	0.0445	OVOL1
SLC29A4	4.39	2.32	4.21	0.002	0.0446	SLC29A4
PARP4	4.67	5.09	-1.34	0.002	0.0447	PARP4
PLA2G16	2.43	7.21	-27.46	0.002	0.0447	PLA2G16
FAM92A1	5.73	3.8	3.8	0.002	0.0449	FAM92A1
BST2	2.68	5.61	-7.57	0.0021	0.045	BST2
CACNG8	0	2.47	-5.55	0.0021	0.0451	CACNG8
NABP1	4.11	1.4	6.54	0.0021	0.0451	NABP1
LOC100506451	3.13	2.02	2.15	0.0021	0.0451	LOC100506451
EPHA1	1.68	6.16	-22.32	0.0021	0.0451	EPHA1
RAB13	7.08	8.1	-2.03	0.0021	0.0451	RAB13
CSNK1D	7.61	7.87	-1.2	0.0021	0.0453	CSNK1D
CSDAP1	0.24	2.07	-3.54	0.0021	0.0453	CSDAP1
BNIP3	7.32	6.07	2.39	0.0021	0.0454	BNIP3
F11R	5.89	8.74	-7.2	0.0021	0.0454	F11R
GCLC	4.29	6.02	-3.32	0.0021	0.0454	GCLC
TMEM104	6.58	5.57	2.01	0.0021	0.0454	TMEM104
ZSCAN2	3.92	5.59	-3.19	0.0021	0.0454	ZSCAN2
ALAS1	3.58	4.46	-1.84	0.0021	0.0455	ALAS1
PICK1	3.73	5.14	-2.65	0.0021	0.0455	PICK1
C2orf18	6.62	3.87	6.71	0.0021	0.0455	C2orf18
GPT2	3.89	5.42	-2.9	0.0021	0.0456	GPT2
ATP5H	7.59	8.43	-1.8	0.0021	0.0457	ATP5H
PLEKHG6	0.63	3.64	-8.02	0.0021	0.0457	PLEKHG6
CRYAB	1.15	0.2	1.93	0.0021	0.0457	CRYAB
KCNJ6	0	1.39	-2.61	0.0021	0.0457	KCNJ6
MARCH2	2.46	4.2	-3.33	0.0021	0.0457	MARCH2
MT1F	0	4.14	-17.6	0.0021	0.0457	MT1F
FAM227B	3.26	1.82	2.71	0.0021	0.0458	FAM227B
KCTD20	6.42	5.33	2.12	0.0021	0.0459	KCTD20
FAM5B	0	2	-4	0.0022	0.0459	FAM5B
KCNIP2	0.58	1.34	-1.69	0.0022	0.046	KCNIP2
SPIB	0.13	4.65	-23.03	0.0022	0.046	SPIB
DISP2	0.37	1.79	-2.66	0.0022	0.046	DISP2
ADRA2C	6.14	2.54	12.15	0.0022	0.046	ADRA2C
MIAT	0	3.96	-15.53	0.0022	0.046	MIAT
MREG	2.36	4.49	-4.37	0.0022	0.046	MREG
ATG14	3.71	4.55	-1.79	0.0022	0.046	ATG14
DAXX	7.01	7.45	-1.36	0.0022	0.0461	DAXX
APPL1	4.72	5.23	-1.42	0.0022	0.0461	APPL1
PARD6A	0	2.42	-5.36	0.0022	0.0461	PARD6A
TMCO3	6.6	6.16	1.36	0.0022	0.0461	TMCO3
VGF	0.37	3.36	-7.93	0.0022	0.0461	VGF
RHBDL3	0.13	3.52	-10.46	0.0022	0.0461	RHBDL3
USP12	4.79	5.32	-1.44	0.0022	0.0461	USP12
IL1RAPL2	0.13	1.01	-1.84	0.0022	0.0461	IL1RAPL2
RET	1.08	3.74	-6.35	0.0022	0.0461	RET
POLR2D	5.9	6.28	-1.3	0.0022	0.0461	POLR2D
MDK	10.06	8.79	2.42	0.0022	0.0461	MDK
ADAMTS14	0	0.81	-1.76	0.0022	0.0461	ADAMTS14
GRIK5	3.26	6.83	-11.91	0.0022	0.0461	GRIK5
ARHGEF19	3.53	5.62	-4.25	0.0022	0.0462	ARHGEF19
CAMK2G	1.89	3.3	-2.65	0.0022	0.0462	CAMK2G
URGCP	3.55	4.87	-2.49	0.0022	0.0462	URGCP
FAM120B	5.09	4.24	1.81	0.0022	0.0462	FAM120B
SKIL	6.39	8.05	-3.17	0.0022	0.0462	SKIL
HIRA	6.66	7.14	-1.39	0.0022	0.0462	HIRA
TMEM120A	4.94	3.5	2.71	0.0022	0.0462	TMEM120A
PRR14	5.5	4.02	2.78	0.0022	0.0462	PRR14
ATP10A	0.46	2.81	-5.1	0.0022	0.0463	ATP10A
PTPRN	0.13	2.63	-5.64	0.0022	0.0463	PTPRN
ZNF703	4.68	0.42	19.16	0.0022	0.0463	ZNF703
IQSEC2	1.35	5.47	-17.39	0.0022	0.0465	IQSEC2
PAX2	3.34	0	10.12	0.0023	0.0466	PAX2
POLR1C	4.44	5.07	-1.54	0.0023	0.0466	POLR1C
RGL3	0.91	3.59	-6.37	0.0023	0.0466	RGL3
ARHGAP8	2.35	5.79	-10.86	0.0023	0.0466	ARHGAP8
FAM19A4	0.34	3.1	-6.76	0.0023	0.0467	FAM19A4
TNFAIP8	0.83	2.59	-3.37	0.0023	0.0467	TNFAIP8
FAM57B	0.74	3.68	-7.7	0.0023	0.0467	FAM57B
ZMAT4	0.67	3.56	-7.42	0.0023	0.0467	ZMAT4
CD9	4.33	8.02	-12.85	0.0023	0.0467	CD9
LMX1B	2.15	0.23	3.8	0.0023	0.0468	LMX1B
COL6A1	9.08	7.2	3.68	0.0023	0.0468	COL6A1
C17orf104	0.37	2.13	-3.38	0.0023	0.0468	C17orf104
ANTXR2	5.84	1.79	16.5	0.0023	0.0468	ANTXR2
FADS1	9.34	8.15	2.28	0.0023	0.0468	FADS1
SYK	0.55	1.81	-2.4	0.0023	0.0468	SYK
KANK3	0	0.51	-1.42	0.0023	0.0468	KANK3
PLCB1	4.39	1.38	8.05	0.0023	0.0468	PLCB1
DENND6A	4.9	4.07	1.77	0.0023	0.0468	DENND6A
MAFK	1.79	3.6	-3.51	0.0023	0.0468	MAFK
PSMA5	7.01	7.4	-1.31	0.0023	0.0468	PSMA5
PSMB9	0.13	1.24	-2.16	0.0023	0.0469	PSMB9
LRRN1	4.46	7.6	-8.8	0.0023	0.0469	LRRN1
TBL2	5.02	3.82	2.3	0.0023	0.0469	TBL2
FAM83D	5.08	6.1	-2.03	0.0023	0.0469	FAM83D
APLNR	10.26	0	1226.31	0.0023	0.0469	APLNR
COL12A1	0.63	3.38	-6.72	0.0023	0.0469	COL12A1
OSBPL10	3.43	6.08	-6.25	0.0023	0.0469	OSBPL10
LONP2	5.4	4.73	1.59	0.0023	0.047	LONP2
NEFL	1.04	3.71	-6.35	0.0023	0.047	NEFL
SLC15A4	4.66	5.2	-1.45	0.0023	0.047	SLC15A4
D21S2088E	1.37	5.58	-18.45	0.0024	0.0471	D21S2088E
IPW	6.83	8.48	-3.15	0.0024	0.0473	IPW
PPP1R16B	0	4.29	-19.55	0.0024	0.0473	PPP1R16B
LGR4	4.15	6.34	-4.57	0.0024	0.0473	LGR4
LINC00092	0.57	0	1.49	0.0024	0.0474	LINC00092
LOC100133669	0.57	0	1.49	0.0024	0.0474	LOC100133669
MLPH	0.13	0.95	-1.76	0.0024	0.0474	MLPH
MED12L	3.1	4.68	-2.98	0.0024	0.0475	MED12L
PRH1	0.67	0	1.59	0.0024	0.0476	PRH1
IGSF1	1.99	4.02	-4.09	0.0024	0.0476	IGSF1
SCMH1	6.19	4.44	3.36	0.0024	0.0476	SCMH1
PAWR	5.6	7.09	-2.81	0.0024	0.0477	PAWR
ADAMTS16	0.13	3.97	-14.28	0.0024	0.0477	ADAMTS16
DOK6	2	0.23	3.42	0.0024	0.0477	DOK6
TTLL6	0	2.01	-4.03	0.0024	0.0477	TTLL6
PPP1R1B	0.37	3.79	-10.71	0.0024	0.0479	PPP1R1B
KLHL14	0.34	2.48	-4.4	0.0024	0.0483	KLHL14
SEPP1	2.98	5.41	-5.36	0.0025	0.0483	SEPP1
TTYH1	0	3.02	-8.11	0.0025	0.0485	TTYH1
CES2	5.42	4.25	2.24	0.0025	0.0485	CES2
SOX6	1.64	0	3.12	0.0025	0.0485	SOX6
AP1S2	6.07	7.48	-2.66	0.0025	0.0485	AP1S2
PHLDB2	5.51	3.74	3.42	0.0025	0.0485	PHLDB2
LINC00467	2.82	3.73	-1.88	0.0025	0.0485	LINC00467
STAMBPL1	0.37	3	-6.21	0.0025	0.0485	STAMBPL1
SEMA6A	4.19	7.87	-12.78	0.0025	0.0488	SEMA6A
GPAA1	6.94	5.95	1.99	0.0025	0.0488	GPAA1
OCIAD1	6.35	6.76	-1.33	0.0025	0.0488	OCIAD1
CNTNAP3	0.37	3.83	-10.99	0.0025	0.0488	CNTNAP3
ELAC2	6.76	7.32	-1.47	0.0025	0.0488	ELAC2
AMFR	6.53	5.04	2.81	0.0025	0.0488	AMFR
CES1	4.76	0.11	25.18	0.0025	0.0488	CES1
PRKCZ	3.1	4.97	-3.64	0.0025	0.0488	PRKCZ
FBXO2	1.26	3.74	-5.6	0.0025	0.0488	FBXO2
ADAMTS9	4.55	0.82	13.3	0.0025	0.0488	ADAMTS9
LIX1	7.37	0	165.84	0.0025	0.0488	LIX1
PARP12	0.57	2.94	-5.17	0.0025	0.0488	PARP12
TCF21	2.7	0	6.48	0.0025	0.0488	TCF21
ZNF101	3.58	4.71	-2.19	0.0025	0.0488	ZNF101
MARK2	5.56	6.32	-1.69	0.0025	0.0488	MARK2
CKMT1A	2.44	5.71	-9.62	0.0025	0.0488	CKMT1A
CNTFR	6.23	1.29	30.75	0.0025	0.0488	CNTFR
NOG	0.67	0	1.59	0.0025	0.0488	NOG
ELOVL1	6.04	5.03	2.01	0.0025	0.0488	ELOVL1
PROM1	3.16	5.95	-6.93	0.0025	0.0488	PROM1
PQLC2	5.51	4.87	1.56	0.0025	0.0488	PQLC2
CELF2	0.58	4.11	-11.55	0.0025	0.0488	CELF2
PCDHGC3	4.23	1.86	5.2	0.0026	0.0489	PCDHGC3
HGSNAT	5.36	3.22	4.41	0.0026	0.0491	HGSNAT
UNC5A	0.13	1.8	-3.18	0.0026	0.0491	UNC5A
RPS6KA2	1.72	4.42	-6.47	0.0026	0.0491	RPS6KA2
KSR1	3.39	5.25	-3.64	0.0026	0.0491	KSR1
MYO1E	4.76	6.76	-4.01	0.0026	0.0493	MYO1E
MXI1	4.85	3.66	2.29	0.0026	0.0493	MXI1
TSC22D2	1.9	1.17	1.66	0.0026	0.0493	TSC22D2
PLCB3	5.22	6.64	-2.69	0.0026	0.0493	PLCB3
FAM72A	4.21	4.88	-1.59	0.0026	0.0493	FAM72A
ACOXL	1.16	3.38	-4.64	0.0026	0.0493	ACOXL
FUNDC2	5.98	5.24	1.68	0.0026	0.0493	FUNDC2
CHRNB2	0.13	2.37	-4.7	0.0026	0.0493	CHRNB2
SLC25A26	3.82	4.77	-1.93	0.0026	0.0493	SLC25A26
TXNL4A	6.44	6.87	-1.35	0.0026	0.0493	TXNL4A
SNURF	6.18	8.28	-4.27	0.0026	0.0494	SNURF
FBN3	3.7	4.65	-1.94	0.0026	0.0494	FBN3
BMP4	8.69	2.83	58	0.0026	0.0494	BMP4
CAMSAP2	5.97	5.75	1.16	0.0026	0.0494	CAMSAP2
ANO2	0.24	1.89	-3.14	0.0026	0.0494	ANO2
PQLC1	3.49	1.6	3.71	0.0026	0.0495	PQLC1
MSH2	7.01	8.2	-2.28	0.0026	0.0495	MSH2
LOC440925	4.8	0.22	24.01	0.0026	0.0495	LOC440925
SYNGAP1	6.22	7.06	-1.8	0.0026	0.0496	SYNGAP1
NIN	4.25	2.83	2.67	0.0026	0.0496	NIN
CALB1	0.13	5.08	-30.83	0.0026	0.0496	CALB1
LIPG	8.19	4.66	11.59	0.0027	0.0496	LIPG
CDH1	1.92	8.01	-68.14	0.0027	0.0496	CDH1
PAPD5	4.3	4.8	-1.41	0.0027	0.0496	PAPD5
CKAP4	6.74	5.74	2	0.0027	0.0496	CKAP4
PSMB8	0	2.91	-7.51	0.0027	0.0496	PSMB8
NBPF10	5.93	4.37	2.94	0.0027	0.0497	NBPF10
FRAT1	0.99	2.72	-3.33	0.0027	0.0497	FRAT1
AQP11	0	1.18	-2.27	0.0027	0.0497	AQP11
FANCD2	5.59	6.38	-1.73	0.0027	0.0497	FANCD2
AFF3	5.43	0.88	23.38	0.0027	0.0498	AFF3
PPAP2C	0.93	5.06	-17.58	0.0027	0.0498	PPAP2C
FIG4	2.8	4.4	-3.02	0.0027	0.0498	FIG4
CD151	7.54	6.72	1.76	0.0027	0.0499	CD151
EFCAB1	1.36	0	2.57	0.0027	0.0499	EFCAB1
BTBD3	5	5.87	-1.82	0.0027	0.0499	BTBD3
MAP7D3	4.22	5.02	-1.74	0.0027	0.0499	MAP7D3
SDK2	6.22	2.62	12.09	0.0027	0.0499	SDK2
PDGFA	2	5.16	-8.97	0.0027	0.0499	PDGFA
SLC15A2	0	2.68	-6.43	0.0027	0.0499	SLC15A2
MAMDC2	0.62	3.43	-7.04	0.0027	0.0499	MAMDC2
ARHGAP10	5.56	2.93	6.18	0.0027	0.0501	ARHGAP10
DPCD	5.26	4.74	1.43	0.0027	0.0502	DPCD
PLCB2	2.77	0.89	3.69	0.0027	0.0502	PLCB2
CXCL12	2.6	5.85	-9.51	0.0027	0.0502	CXCL12
THBS4	1.47	3.06	-3.02	0.0027	0.0502	THBS4
PRKCB	0.47	3.32	-7.2	0.0027	0.0502	PRKCB
NRAS	8.19	7.8	1.31	0.0027	0.0503	NRAS
PCDHGA10	3.73	2.02	3.27	0.0028	0.0503	PCDHGA10
DNAJC15	6.06	4.03	4.09	0.0028	0.0503	DNAJC15
GCN1L1	6.81	7.5	-1.61	0.0028	0.0504	GCN1L1
FAM102A	4.08	4.91	-1.78	0.0028	0.0504	FAM102A
SNAI2	6.78	0.71	67.28	0.0028	0.0504	SNAI2
THTPA	2.38	3.58	-2.31	0.0028	0.0504	THTPA
CHD6	4.79	5.45	-1.58	0.0028	0.0504	CHD6
LOC728739	0	0.67	-1.59	0.0028	0.0504	LOC728739
GPR20	3.82	1.44	5.2	0.0028	0.0504	GPR20
DENND2D	0.13	1.07	-1.92	0.0028	0.0504	DENND2D
KIAA0101	7.56	6.99	1.48	0.0028	0.0505	KIAA0101
SRRM4	0.26	1.68	-2.68	0.0028	0.0505	SRRM4
ARHGEF16	2.25	4.28	-4.1	0.0028	0.0505	ARHGEF16
PREX1	5.79	2.85	7.67	0.0028	0.0506	PREX1
ID2	7.96	3.73	18.74	0.0028	0.0506	ID2
MYLPF	0.37	1.18	-1.75	0.0028	0.0508	MYLPF
GABARAPL2	7.03	6.6	1.34	0.0028	0.0508	GABARAPL2
MARC2	0	3.17	-8.98	0.0028	0.0508	MARC2
GABRA5	1.37	4.1	-6.66	0.0028	0.0508	GABRA5
MGST1	8.43	9.85	-2.69	0.0028	0.0508	MGST1
MPP1	7.03	3.47	11.8	0.0028	0.0508	MPP1
APRT	7.18	7.66	-1.39	0.0028	0.0508	APRT
ACLY	9.56	10.08	-1.44	0.0028	0.0508	ACLY
CCT8	9.56	9.23	1.25	0.0028	0.0508	CCT8
SPAG5	6.16	6.66	-1.41	0.0028	0.0508	SPAG5
GULP1	5.73	7.43	-3.23	0.0028	0.0508	GULP1
GLI2	3.7	6.19	-5.63	0.0028	0.0508	GLI2
NBPF15	4.78	2.95	3.56	0.0028	0.0508	NBPF15
ZIC2	2.44	7.54	-34.25	0.0028	0.0508	ZIC2
PRKCDBP	4.57	5.5	-1.91	0.0029	0.0508	PRKCDBP
WHSC1L1	5.78	5.1	1.6	0.0029	0.0508	WHSC1L1
SLC38A2	7.48	8.37	-1.85	0.0029	0.0508	SLC38A2
LY6G6F	0.76	0	1.69	0.0029	0.0508	LY6G6F
FAM155B	0.83	3.99	-8.89	0.0029	0.0508	FAM155B
C15orf38	4.29	2.83	2.75	0.0029	0.0508	C15orf38
LARP7	2.6	0.74	3.63	0.0029	0.0508	LARP7
IRS2	3.93	5.26	-2.51	0.0029	0.0508	IRS2
DOC2A	0.26	1.75	-2.8	0.0029	0.0508	DOC2A
PRDM2	3.09	1.01	4.23	0.0029	0.0508	PRDM2
TOM1L2	4.07	2.67	2.65	0.0029	0.0508	TOM1L2
FAM212B	1.06	3.23	-4.5	0.0029	0.0509	FAM212B
LMTK2	5.35	5.82	-1.39	0.0029	0.0509	LMTK2
PARD6G	4.79	3.8	1.99	0.0029	0.0509	PARD6G
ZNF33A	5.31	6.08	-1.7	0.0029	0.0511	ZNF33A
KSR2	0.13	2.81	-6.38	0.0029	0.0512	KSR2
TOMM40L	3.68	4.57	-1.85	0.0029	0.0512	TOMM40L
VIM	10.67	7.42	9.49	0.0029	0.0512	VIM
CDC42BPA	4.61	5.68	-2.1	0.0029	0.0514	CDC42BPA
USH1G	0	1.01	-2.01	0.0029	0.0514	USH1G
ZNF232	3.57	4.88	-2.48	0.0029	0.0515	ZNF232
HRK	0.13	2.46	-5.01	0.0029	0.0515	HRK
DOCK11	7.74	5.59	4.46	0.0029	0.0515	DOCK11
HAPLN1	8.51	0.55	249.82	0.003	0.0515	HAPLN1
FOXO4	1.86	5.92	-16.65	0.003	0.0515	FOXO4
KLRG2	2.24	3.78	-2.92	0.003	0.0515	KLRG2
HIF1A	7.24	7.87	-1.55	0.003	0.0515	HIF1A
DHRS2	0.43	2.91	-5.6	0.003	0.0515	DHRS2
RAB5B	7.59	6.97	1.54	0.003	0.0515	RAB5B
LYPD3	0.13	1.75	-3.08	0.003	0.0515	LYPD3
F2RL1	1.87	4.8	-7.62	0.003	0.0515	F2RL1
LOC100132832	3.96	4.45	-1.41	0.003	0.0515	LOC100132832
MAF1	6.81	7.65	-1.79	0.003	0.0515	MAF1
ZFYVE16	5.67	4.44	2.35	0.003	0.0515	ZFYVE16
TNRC6A	4.68	6.23	-2.93	0.003	0.0515	TNRC6A
STRA6	2.28	0.11	4.5	0.003	0.0515	STRA6
GPX1	7.66	8.41	-1.68	0.003	0.0517	GPX1
KCNG3	0	2.74	-6.67	0.003	0.0518	KCNG3
TYRO3	5.4	6.52	-2.16	0.003	0.0523	TYRO3
SMG5	7.18	7.65	-1.38	0.003	0.0525	SMG5
SH3BGRL	5.87	6.35	-1.4	0.003	0.0525	SH3BGRL
MAN1C1	0.47	2.42	-3.86	0.003	0.0525	MAN1C1
VPS33B	5.12	4.49	1.55	0.0031	0.0525	VPS33B
KEAP1	5.56	6.34	-1.72	0.0031	0.0525	KEAP1
GPR27	2.56	3.74	-2.27	0.0031	0.0527	GPR27
LOC100506054	3.24	3.99	-1.68	0.0031	0.0528	LOC100506054
GRB7	0.83	4.73	-14.88	0.0031	0.0528	GRB7
CDK2	6.65	5.95	1.63	0.0031	0.0528	CDK2
CCDC92	3.34	0	10.13	0.0031	0.0528	CCDC92
TMEM74B	2.15	0.23	3.8	0.0031	0.0528	TMEM74B
KLHL36	1.98	3.4	-2.68	0.0031	0.0528	KLHL36
YIF1B	7.19	6.44	1.67	0.0031	0.0528	YIF1B
GPR1	0	0.67	-1.59	0.0031	0.0528	GPR1
STIM2	6.69	5.25	2.71	0.0031	0.0529	STIM2
PHF16	4.83	5.92	-2.13	0.0031	0.0529	PHF16
SLC35G3	0.99	0.51	1.4	0.0031	0.053	SLC35G3
ADAR	8.14	9.01	-1.83	0.0031	0.053	ADAR
OSBP2	1.66	2.67	-2.02	0.0031	0.053	OSBP2
APLF	6.01	3.63	5.22	0.0031	0.053	APLF
KCNMB1	0.13	0.89	-1.69	0.0031	0.053	KCNMB1
CHST9	0.5	3.49	-7.94	0.0031	0.053	CHST9
FAM96B	6.35	5.71	1.55	0.0031	0.053	FAM96B
FBN2	8.89	4.82	16.78	0.0031	0.053	FBN2
IDH2	6.46	5.23	2.36	0.0031	0.053	IDH2
C10orf57	4.79	5.1	-1.24	0.0031	0.053	C10orf57
TOPBP1	6.18	5.68	1.41	0.0031	0.053	TOPBP1
CYP2B6	0	2.52	-5.73	0.0031	0.053	CYP2B6
ANKRD26	4.6	3.54	2.08	0.0031	0.053	ANKRD26
LOC283174	1.48	4.74	-9.55	0.0031	0.053	LOC283174
METTL21B	2.87	0.88	3.98	0.0032	0.053	METTL21B
CAPN1	4.65	6.45	-3.47	0.0032	0.053	CAPN1
RAD23A	6.5	5.78	1.64	0.0032	0.053	RAD23A
ARHGAP6	3.9	1.07	7.12	0.0032	0.053	ARHGAP6
HOMER3	6.64	5.14	2.83	0.0032	0.053	HOMER3
STMN4	0	0.95	-1.93	0.0032	0.053	STMN4
SLC6A11	0.47	2.8	-5.04	0.0032	0.053	SLC6A11
STMN2	5.38	0.61	27.3	0.0032	0.053	STMN2
MOCOS	0.91	3.74	-7.09	0.0032	0.053	MOCOS
ADIPOR2	6.29	6.01	1.22	0.0032	0.053	ADIPOR2
TAOK3	2	3.55	-2.91	0.0032	0.053	TAOK3
NDNF	5.04	0.42	24.62	0.0032	0.053	NDNF
TTC3	5.43	3.42	4.02	0.0032	0.053	TTC3
LDHD	0	1.51	-2.85	0.0032	0.053	LDHD
MAST1	0.66	3.4	-6.65	0.0032	0.053	MAST1
BMPR1A	5.52	6.44	-1.89	0.0032	0.053	BMPR1A
NID1	6.36	3.99	5.18	0.0032	0.053	NID1
AKR7A2	5.21	4.54	1.59	0.0032	0.053	AKR7A2
VPS16	5.47	4.63	1.79	0.0032	0.053	VPS16
DYSF	0.63	3.44	-7.03	0.0032	0.0531	DYSF
SBF2-AS1	1.75	0.23	2.88	0.0032	0.0531	SBF2-AS1
PLXNA2	8.26	2.04	74.53	0.0032	0.0532	PLXNA2
GNPTAB	4.13	6.18	-4.14	0.0032	0.0532	GNPTAB
SNORA24	8.19	7.1	2.14	0.0032	0.0532	SNORA24
SLC40A1	4.04	0.11	15.28	0.0032	0.0532	SLC40A1
DACT3	3.74	1.55	4.54	0.0032	0.0532	DACT3
APH1B	2.47	4.65	-4.52	0.0032	0.0532	APH1B
LARS	6.95	7.84	-1.85	0.0032	0.0532	LARS
MYEF2	3.96	6.17	-4.64	0.0032	0.0532	MYEF2
GOPC	5.72	4.89	1.78	0.0032	0.0533	GOPC
SSR3	8.66	8.03	1.55	0.0032	0.0533	SSR3
NRP1	8.78	3.03	53.82	0.0032	0.0533	NRP1
FAM160A1	2.61	5.56	-7.68	0.0033	0.0533	FAM160A1
SLC44A1	4.88	6.75	-3.65	0.0033	0.0533	SLC44A1
UCHL1	5.98	9.23	-9.49	0.0033	0.0533	UCHL1
LHX8	1.31	0.2	2.15	0.0033	0.0533	LHX8
FLNC	8.41	5.34	8.41	0.0033	0.0533	FLNC
ZBTB44	4.39	6.21	-3.52	0.0033	0.0533	ZBTB44
PAPLN	0	3.75	-13.48	0.0033	0.0533	PAPLN
CCDC82	5.2	4.17	2.04	0.0033	0.0533	CCDC82
LMTK3	1.31	3.43	-4.36	0.0033	0.0533	LMTK3
MTMR2	7.34	6.72	1.53	0.0033	0.0533	MTMR2
LOXL2	5.94	4.8	2.21	0.0033	0.0534	LOXL2
AHCYL1	8.22	7.63	1.51	0.0033	0.0534	AHCYL1
PROKR2	0	2.16	-4.46	0.0033	0.0534	PROKR2
NRXN1	0.13	2.41	-4.86	0.0033	0.0534	NRXN1
STXBP5L	0.93	2.66	-3.32	0.0033	0.0534	STXBP5L
SCN4B	0	1.73	-3.31	0.0033	0.0534	SCN4B
FAM222B	5.35	6.63	-2.43	0.0033	0.0534	FAM222B
SETD6	4.03	5.17	-2.22	0.0033	0.0535	SETD6
CXCL6	0.66	3.58	-7.56	0.0033	0.0535	CXCL6
BANF1	5.79	6.07	-1.22	0.0033	0.0535	BANF1
ZNF567	3.38	4.03	-1.57	0.0033	0.0535	ZNF567
ANK1	0.13	2.37	-4.71	0.0033	0.0535	ANK1
PRR12	5.85	6.88	-2.04	0.0033	0.0535	PRR12
ERAL1	6.62	6.94	-1.25	0.0033	0.0535	ERAL1
RXRB	3.18	3.85	-1.58	0.0033	0.0535	RXRB
TMCO1	6.58	5.79	1.73	0.0033	0.0535	TMCO1
PRR14L	6.57	6.8	-1.18	0.0033	0.0535	PRR14L
WBSCR17	1.52	5.56	-16.42	0.0033	0.0535	WBSCR17
KIAA1644	1.1	3.44	-5.05	0.0033	0.0535	KIAA1644
BCR	6.3	6.88	-1.49	0.0033	0.0535	BCR
AIM1L	1.11	2.97	-3.65	0.0033	0.0535	AIM1L
LLGL1	6.18	6.62	-1.35	0.0034	0.0535	LLGL1
ESD	6.24	5.36	1.84	0.0034	0.0535	ESD
SOCS7	4.93	5.26	-1.26	0.0034	0.0535	SOCS7
ADAMTS18	3.07	0	8.39	0.0034	0.0535	ADAMTS18
MAPK13	1.04	3.08	-4.1	0.0034	0.0535	MAPK13
RBPJ	6.19	7.31	-2.17	0.0034	0.0535	RBPJ
SNUPN	4.45	5.52	-2.11	0.0034	0.0535	SNUPN
PRPF19	8.39	7.97	1.34	0.0034	0.0536	PRPF19
SHOX	0	0.74	-1.67	0.0034	0.0536	SHOX
NANOG	1.72	8.47	-107.7	0.0034	0.0536	NANOG
PITPNM1	6.18	5.25	1.91	0.0034	0.0536	PITPNM1
C1QL3	0.37	1.89	-2.87	0.0034	0.0536	C1QL3
CACNG4	1.46	2.6	-2.2	0.0034	0.0536	CACNG4
MMP17	0.99	3.48	-5.62	0.0034	0.0536	MMP17
CYB5D1	6.07	3.38	6.47	0.0034	0.0536	CYB5D1
ZHX1	3.33	1.42	3.78	0.0034	0.0536	ZHX1
P2RX5	0.55	3.25	-6.52	0.0034	0.0536	P2RX5
CAMSAP3	3.06	5.56	-5.65	0.0034	0.0536	CAMSAP3
HSD11B2	0.57	4.42	-14.39	0.0034	0.0536	HSD11B2
LOC100132077	4.18	2.93	2.37	0.0034	0.0536	LOC100132077
ZEB1	4.51	0.59	15.1	0.0034	0.0536	ZEB1
DEGS1	5.54	6.25	-1.63	0.0034	0.0536	DEGS1
FAM71E1	2.34	3.5	-2.25	0.0034	0.0536	FAM71E1
BMP1	4.65	1.54	8.65	0.0034	0.0536	BMP1
ATL1	1.36	3.37	-4.02	0.0034	0.0536	ATL1
HIC2	5.05	3.87	2.26	0.0034	0.0536	HIC2
ZNF17	2.7	3.51	-1.76	0.0034	0.0536	ZNF17
IMPA2	4.03	5.45	-2.66	0.0034	0.0536	IMPA2
PI4KB	4.35	4.76	-1.33	0.0034	0.0536	PI4KB
SELT	6.19	6.99	-1.74	0.0034	0.0536	SELT
GREB1	6.99	4.25	6.68	0.0034	0.0536	GREB1
TBX2	2.8	0	6.98	0.0034	0.0536	TBX2
NADK	0	3.07	-8.42	0.0034	0.0536	NADK
CMC2	6.23	5.85	1.31	0.0034	0.0536	CMC2
POMT2	5.25	4.74	1.43	0.0034	0.0536	POMT2
CAPN6	0.9	2.87	-3.9	0.0034	0.0536	CAPN6
APCDD1	7.91	1.64	77.31	0.0034	0.0537	APCDD1
ESRP1	1.27	7.1	-57	0.0034	0.0537	ESRP1
FAM178A	7.16	5.16	3.99	0.0035	0.0537	FAM178A
KIF5A	1.41	4.99	-11.96	0.0035	0.0537	KIF5A
ACAP1	2.47	4	-2.89	0.0035	0.0538	ACAP1
ARHGEF10L	4.61	5.4	-1.72	0.0035	0.0538	ARHGEF10L
TMEM181	7.3	6.56	1.66	0.0035	0.0538	TMEM181
CETN3	5.3	4.71	1.51	0.0035	0.0539	CETN3
MXD3	3.82	2.48	2.53	0.0035	0.0539	MXD3
FZD1	4.05	1.34	6.54	0.0035	0.0539	FZD1
PAQR5	0.66	4.4	-13.38	0.0035	0.0539	PAQR5
RPA2	5.56	6.35	-1.73	0.0035	0.054	RPA2
CENPVP2	1.57	3.1	-2.89	0.0035	0.054	CENPVP2
HIST1H2AJ	8.85	8.07	1.71	0.0035	0.054	HIST1H2AJ
FEZ2	6.43	5.32	2.16	0.0035	0.054	FEZ2
TERF1	3.84	6.73	-7.44	0.0035	0.054	TERF1
OCLN	1.06	6.11	-33.25	0.0035	0.054	OCLN
NCOR2	5.81	6.25	-1.36	0.0035	0.054	NCOR2
GABRR1	0	0.74	-1.67	0.0035	0.0541	GABRR1
ZNF84	4.43	5.51	-2.12	0.0035	0.0541	ZNF84
ABCA5	1.91	3.74	-3.55	0.0035	0.0542	ABCA5
LOC647859	1.25	3.77	-5.73	0.0035	0.0542	LOC647859
TAF9B	4.6	5.08	-1.39	0.0035	0.0542	TAF9B
DBNDD1	2.46	6.11	-12.53	0.0035	0.0542	DBNDD1
C9orf135	0.13	2.86	-6.67	0.0035	0.0542	C9orf135
CD200	4.4	6.1	-3.25	0.0035	0.0542	CD200
CDH2	8.26	5.14	8.69	0.0035	0.0542	CDH2
TMEM167A	6.68	7.84	-2.23	0.0035	0.0542	TMEM167A
RAB15	3.47	6.13	-6.33	0.0036	0.0542	RAB15
WDPCP	2.59	4.71	-4.33	0.0036	0.0542	WDPCP
DHCR7	8.37	8.89	-1.44	0.0036	0.0542	DHCR7
MYBL2	7.8	8.38	-1.5	0.0036	0.0542	MYBL2
WDR43	6.61	7.18	-1.49	0.0036	0.0542	WDR43
DACH1	4.26	0.51	13.5	0.0036	0.0543	DACH1
PPCDC	2.01	3.31	-2.46	0.0036	0.0543	PPCDC
RSPO4	3.74	2.64	2.15	0.0036	0.0543	RSPO4
CDC26	5.69	6.25	-1.48	0.0036	0.0543	CDC26
LOC286189	0	0.67	-1.59	0.0036	0.0544	LOC286189
ADSS	5.31	6.34	-2.04	0.0036	0.0544	ADSS
EXOC3L2	2.83	0	7.12	0.0036	0.0545	EXOC3L2
WIF1	0.33	3.15	-7.06	0.0036	0.0545	WIF1
SLC26A2	4.01	2.84	2.25	0.0036	0.0545	SLC26A2
PEX6	3.6	2.08	2.88	0.0036	0.0546	PEX6
CERCAM	4	1.31	6.46	0.0036	0.0546	CERCAM
TBPL1	5.06	5.8	-1.66	0.0036	0.0546	TBPL1
ZBED4	4.56	3.94	1.54	0.0036	0.0546	ZBED4
NQO2	4.26	5.24	-1.98	0.0036	0.0547	NQO2
CHST15	4.19	3.16	2.03	0.0036	0.0549	CHST15
H19	9.07	3.71	40.85	0.0036	0.0549	H19
GALE	2.91	1.01	3.71	0.0037	0.0549	GALE
MYL3	2.05	0.58	2.77	0.0037	0.055	MYL3
HMOX1	3.73	6.35	-6.13	0.0037	0.055	HMOX1
DENND2A	4.12	3.15	1.96	0.0037	0.055	DENND2A
PTPDC1	2.38	1.78	1.51	0.0037	0.055	PTPDC1
ESRP2	0.7	4.74	-16.5	0.0037	0.055	ESRP2
SMPD1	3.96	1.79	4.52	0.0037	0.055	SMPD1
FAM86C2P	1.93	0.95	1.97	0.0037	0.0551	FAM86C2P
SSBP3	7.06	7.77	-1.63	0.0037	0.0552	SSBP3
HEATR6	4.44	4.72	-1.21	0.0037	0.0552	HEATR6
ESYT3	0.13	2.66	-5.8	0.0037	0.0552	ESYT3
RPS6KA3	6.54	5.32	2.33	0.0037	0.0552	RPS6KA3
MT1G	0.34	4	-12.59	0.0037	0.0553	MT1G
GDPD1	0.99	2.32	-2.51	0.0037	0.0553	GDPD1
HIST1H2BC	7.11	6.32	1.73	0.0037	0.0553	HIST1H2BC
CLDN11	5.76	1.11	25.19	0.0037	0.0554	CLDN11
RSF1	4.49	5.55	-2.08	0.0037	0.0556	RSF1
TDGF1	3.48	8.67	-36.55	0.0037	0.0557	TDGF1
GPSM3	3.13	0.67	5.51	0.0038	0.0557	GPSM3
SH3GL2	0.26	3.82	-11.8	0.0038	0.0557	SH3GL2
ZNF398	4.69	6.81	-4.32	0.0038	0.0557	ZNF398
SCNN1A	1.11	6.73	-49.23	0.0038	0.0557	SCNN1A
PLEKHA2	0.26	3.7	-10.84	0.0038	0.0557	PLEKHA2
RNLS	1.99	3.59	-3.03	0.0038	0.0557	RNLS
PGF	4.54	1.18	10.25	0.0038	0.0557	PGF
TAGLN2	8.54	6.58	3.89	0.0038	0.0557	TAGLN2
ZXDC	3.79	4.12	-1.25	0.0038	0.0557	ZXDC
PCDHB5	0.48	1.39	-1.87	0.0038	0.0557	PCDHB5
LEPREL2	5.95	4.83	2.17	0.0038	0.0557	LEPREL2
SNORA12	5.95	5.17	1.72	0.0038	0.0557	SNORA12
CLCN5	6.22	4.04	4.55	0.0038	0.0557	CLCN5
ZFC3H1	5.54	4.65	1.85	0.0038	0.0557	ZFC3H1
FAM83G	3.65	4.98	-2.52	0.0038	0.0558	FAM83G
PLIN2	7.9	5.42	5.57	0.0038	0.0559	PLIN2
ACOT8	3.53	4.63	-2.14	0.0038	0.0559	ACOT8
CECR2	6.57	7.82	-2.38	0.0038	0.0559	CECR2
LOXL1	4.02	2.39	3.11	0.0038	0.0559	LOXL1
MEIS2	5.31	0.11	36.66	0.0038	0.0559	MEIS2
BNIPL	0.13	0.89	-1.69	0.0038	0.0559	BNIPL
TM4SF1	0.37	2.36	-3.97	0.0038	0.0559	TM4SF1
PDGFRB	6.98	2.93	16.57	0.0038	0.0559	PDGFRB
MCM5	6.93	8.26	-2.52	0.0038	0.0559	MCM5
ZNF91	6.17	5.59	1.5	0.0038	0.0559	ZNF91
RNF112	0.24	1.91	-3.2	0.0038	0.0559	RNF112
PPDPF	7.63	7.22	1.32	0.0038	0.0559	PPDPF
LHX5	0.13	0.93	-1.75	0.0038	0.0559	LHX5
LTBP4	4.29	2.64	3.14	0.0038	0.056	LTBP4
FOXN2	3.51	4.58	-2.11	0.0039	0.056	FOXN2
LOC387647	4.87	3.9	1.96	0.0039	0.0561	LOC387647
MTMR14	5.89	6.69	-1.74	0.0039	0.0562	MTMR14
GAS6	2.19	4.37	-4.55	0.0039	0.0563	GAS6
FAM71F1	0	1.88	-3.67	0.0039	0.0563	FAM71F1
TAGLN3	3.94	1.89	4.13	0.0039	0.0563	TAGLN3
XPO5	6.34	6.84	-1.41	0.0039	0.0563	XPO5
ZC3H11A	6.62	6.29	1.26	0.0039	0.0563	ZC3H11A
DUSP16	5.13	6.51	-2.61	0.0039	0.0563	DUSP16
CPLX2	0.13	1.34	-2.31	0.0039	0.0563	CPLX2
SCN8A	1.77	4	-4.71	0.0039	0.0563	SCN8A
APOC1	6.55	6.01	1.46	0.0039	0.0563	APOC1
TCF7L1	3.58	6.19	-6.12	0.0039	0.0564	TCF7L1
CFDP1	7.07	6.35	1.65	0.0039	0.0564	CFDP1
JPH3	2.21	4.19	-3.93	0.0039	0.0564	JPH3
HOXA2	0.83	0	1.78	0.0039	0.0564	HOXA2
SLC25A24	7	5.64	2.57	0.0039	0.0564	SLC25A24
GBP4	1.12	0	2.17	0.0039	0.0564	GBP4
C1GALT1C1	5.06	5.45	-1.31	0.0039	0.0564	C1GALT1C1
DAD1	8.6	7.84	1.7	0.0039	0.0564	DAD1
SAMD4B	7.12	6.66	1.38	0.0039	0.0564	SAMD4B
PARVB	4.92	3.19	3.32	0.0039	0.0564	PARVB
TRIM24	5.06	7.1	-4.1	0.0039	0.0564	TRIM24
GALNT3	0.24	3.57	-10.05	0.0039	0.0564	GALNT3
LZTR1	5.83	4.8	2.05	0.0039	0.0564	LZTR1
METTL21A	4.59	5.69	-2.14	0.0039	0.0564	METTL21A
SCNN1G	0	1.11	-2.15	0.0039	0.0564	SCNN1G
ETV3	1.46	2.72	-2.4	0.004	0.0564	ETV3
TMEM125	0.55	3.69	-8.81	0.004	0.0564	TMEM125
ITGA7	2.26	4.86	-6.04	0.004	0.0564	ITGA7
ACAA2	7.8	7.53	1.21	0.004	0.0565	ACAA2
MRPL23	7.56	6.96	1.52	0.004	0.0565	MRPL23
SLC38A5	2.27	4.49	-4.66	0.004	0.0565	SLC38A5
ACADSB	2.55	4.1	-2.94	0.004	0.0565	ACADSB
PHGDH	8.34	9.51	-2.25	0.004	0.0565	PHGDH
MSRB3	2.51	0.67	3.58	0.004	0.0565	MSRB3
C1orf94	0.34	3.07	-6.64	0.004	0.0566	C1orf94
RHEB	7.16	7.86	-1.63	0.004	0.0566	RHEB
ICAM3	0	1.52	-2.87	0.004	0.0567	ICAM3
MAPK8IP1	4.36	6.09	-3.32	0.004	0.0567	MAPK8IP1
RAB33A	1.12	4.36	-9.46	0.004	0.0567	RAB33A
TCEAL8	6.9	7.23	-1.26	0.004	0.0567	TCEAL8
PHF15	1.06	3.35	-4.89	0.004	0.0568	PHF15
SNORA63	9.83	8.92	1.88	0.004	0.0568	SNORA63
LOC284889	1.57	0	2.97	0.004	0.0569	LOC284889
KIAA1737	4.41	5.46	-2.06	0.004	0.0569	KIAA1737
LMAN1	5.73	4.93	1.75	0.004	0.0569	LMAN1
WNT5B	5.4	0	42.15	0.004	0.0569	WNT5B
BEND3	4.45	6.05	-3.02	0.004	0.0569	BEND3
NLGN3	2.07	5.4	-10.08	0.0041	0.0569	NLGN3
ANKRD5	1.47	3.52	-4.13	0.0041	0.0569	ANKRD5
UGP2	5.62	8.53	-7.51	0.0041	0.0569	UGP2
TMEM204	1.19	0.11	2.11	0.0041	0.0569	TMEM204
USP27X	4.62	3.61	2.03	0.0041	0.0569	USP27X
GALNT7	5.97	7.57	-3.02	0.0041	0.0569	GALNT7
KIAA1671	3.58	5.08	-2.82	0.0041	0.0569	KIAA1671
RMRP	13.88	13.24	1.55	0.0041	0.0571	RMRP
NF2	5.77	5.95	-1.13	0.0041	0.0571	NF2
JAKMIP2-AS1	0	5.88	-59.05	0.0041	0.0571	JAKMIP2-AS1
PPM1D	4.49	5.01	-1.43	0.0041	0.0573	PPM1D
NECAB1	0	3.02	-8.11	0.0041	0.0573	NECAB1
SYP	0.47	3.44	-7.82	0.0041	0.0573	SYP
NDUFB7	5.38	5.96	-1.49	0.0041	0.0574	NDUFB7
SEPT6	5.04	6.14	-2.14	0.0041	0.0574	SEPT6
OAZ2	2.09	3.63	-2.91	0.0041	0.0574	OAZ2
SEMG1	0	2.29	-4.91	0.0041	0.0574	SEMG1
TENM3	4.97	6.07	-2.15	0.0041	0.0574	TENM3
MSN	9.28	8.23	2.07	0.0041	0.0575	MSN
FABP7	3.65	5.98	-5.01	0.0041	0.0575	FABP7
HOXB8	5.52	0	45.74	0.0042	0.0576	HOXB8
TMEM253	0	0.59	-1.51	0.0042	0.0576	TMEM253
TNRC18	5.18	0.96	18.72	0.0042	0.0576	TNRC18
SNORA71D	7.94	6.51	2.7	0.0042	0.0576	SNORA71D
C19orf25	4.15	4.91	-1.7	0.0042	0.0576	C19orf25
NMRAL1	3.65	5.08	-2.69	0.0042	0.0576	NMRAL1
TNK1	1.04	2.13	-2.13	0.0042	0.0576	TNK1
ACYP1	4.21	3.05	2.24	0.0042	0.0576	ACYP1
HCFC2	3.07	1.4	3.18	0.0042	0.0576	HCFC2
MGAT5B	0.76	1.29	-1.44	0.0042	0.0576	MGAT5B
TBCC	4.77	5.29	-1.43	0.0042	0.0576	TBCC
GRHL2	0.43	5	-23.76	0.0042	0.0576	GRHL2
COL5A1	6.64	2.45	18.31	0.0042	0.0576	COL5A1
TM4SF18	0.24	3.86	-12.3	0.0042	0.0576	TM4SF18
ACSF2	4.3	2.42	3.7	0.0042	0.0576	ACSF2
UGT3A2	3.98	5.13	-2.22	0.0042	0.0576	UGT3A2
RUNDC3A	0.37	2.96	-6.03	0.0042	0.0576	RUNDC3A
PDCD2L	3.45	4.78	-2.51	0.0042	0.0576	PDCD2L
AGMAT	2.2	4.08	-3.67	0.0042	0.0576	AGMAT
FOSL2	4.9	1.89	8.07	0.0042	0.0576	FOSL2
RTN4R	2.56	4.61	-4.16	0.0042	0.0576	RTN4R
NBEAL2	2.83	5.38	-5.87	0.0042	0.0576	NBEAL2
NUP210	2.22	6.13	-15.09	0.0042	0.0576	NUP210
OVCH2	3.35	0	10.17	0.0042	0.0576	OVCH2
CIB1	4.62	4.21	1.32	0.0042	0.0576	CIB1
GPR180	3.36	4.13	-1.71	0.0042	0.0576	GPR180
MINK1	4.45	5	-1.46	0.0042	0.0576	MINK1
PYGM	0.48	2.47	-3.98	0.0042	0.0576	PYGM
SRRM3	0	1.42	-2.68	0.0042	0.0576	SRRM3
SLC35D1	3.34	2.58	1.7	0.0042	0.0577	SLC35D1
B3GALT1	2.98	5.86	-7.35	0.0042	0.0577	B3GALT1
QRFPR	2.03	0.33	3.26	0.0042	0.0577	QRFPR
ATP1A3	2.77	5.1	-5.02	0.0042	0.0577	ATP1A3
NTSR1	0.75	1.93	-2.25	0.0043	0.0577	NTSR1
NAP1L3	4.37	6.5	-4.38	0.0043	0.0577	NAP1L3
UFSP2	4.28	4.83	-1.47	0.0043	0.0577	UFSP2
MBOAT1	1.52	3.57	-4.15	0.0043	0.0578	MBOAT1
SNAPC2	5.81	4.93	1.84	0.0043	0.0578	SNAPC2
TDP1	4.42	5.48	-2.08	0.0043	0.0578	TDP1
C1orf210	0.66	3.63	-7.84	0.0043	0.0578	C1orf210
TAP1	0.37	3.6	-9.37	0.0043	0.0578	TAP1
PGM2	3.55	4.28	-1.66	0.0043	0.0578	PGM2
EFNA1	3.39	0.86	5.79	0.0043	0.0578	EFNA1
SLIT2	6.21	2.36	14.38	0.0043	0.0578	SLIT2
EPHX3	1.92	5.83	-15.12	0.0043	0.0578	EPHX3
TRERF1	1.17	5.89	-26.33	0.0043	0.0579	TRERF1
SLC27A2	0.13	3.89	-13.48	0.0043	0.0579	SLC27A2
TNPO3	7.26	7.89	-1.54	0.0043	0.0579	TNPO3
ZNF142	4.82	5.41	-1.51	0.0043	0.0581	ZNF142
C14orf119	5.6	5.22	1.3	0.0043	0.0581	C14orf119
MPZ	0	1.28	-2.43	0.0043	0.0581	MPZ
LOC100507194	1.83	0.12	3.28	0.0043	0.0581	LOC100507194
TPM1	6.15	8.49	-5.04	0.0044	0.0583	TPM1
SETD8	3.31	2.07	2.37	0.0044	0.0584	SETD8
GCLM	3.46	5.11	-3.14	0.0044	0.0584	GCLM
STC1	1.79	5.6	-14.02	0.0044	0.0585	STC1
KIAA1468	3.47	4.97	-2.83	0.0044	0.0585	KIAA1468
SLC16A11	3.84	0.22	12.29	0.0044	0.0585	SLC16A11
C1orf21	3.73	6.49	-6.81	0.0044	0.0588	C1orf21
OFD1	4.82	5.3	-1.39	0.0044	0.0588	OFD1
CACNB2	0.13	1.01	-1.84	0.0044	0.0588	CACNB2
PTN	4.31	6.13	-3.51	0.0044	0.0588	PTN
FLJ31485	3.81	0	14.02	0.0044	0.0589	FLJ31485
ZNF649	3.57	5.47	-3.72	0.0044	0.059	ZNF649
TRH	1.58	0	2.99	0.0044	0.059	TRH
NBEA	2.96	5.4	-5.46	0.0044	0.059	NBEA
ZDHHC3	5.95	6.43	-1.4	0.0044	0.059	ZDHHC3
G3BP2	8.29	9.18	-1.85	0.0044	0.059	G3BP2
ZFP42	6.37	7.81	-2.7	0.0044	0.0591	ZFP42
SUMF2	6.79	5.81	1.98	0.0045	0.0592	SUMF2
B3GAT3	4.09	2.92	2.25	0.0045	0.0592	B3GAT3
TSPAN7	3.02	4.76	-3.35	0.0045	0.0592	TSPAN7
DTX3L	1.02	3.51	-5.65	0.0045	0.0592	DTX3L
RNASET2	2.26	4.11	-3.6	0.0045	0.0593	RNASET2
TIMM21	6.74	6	1.67	0.0045	0.0594	TIMM21
SOWAHD	0.66	2.99	-5.01	0.0045	0.0594	SOWAHD
SMYD2	4.41	2.3	4.32	0.0045	0.0594	SMYD2
LOC100506844	3.8	2.24	2.95	0.0045	0.0594	LOC100506844
ESRG	1.59	8.6	-129.27	0.0045	0.0594	ESRG
ZWILCH	6.62	7.31	-1.61	0.0045	0.0594	ZWILCH
ZNF410	5.4	4.54	1.82	0.0045	0.0596	ZNF410
GRID2IP	1.91	0.42	2.8	0.0045	0.0596	GRID2IP
SH3YL1	2.55	4.08	-2.9	0.0045	0.0596	SH3YL1
MPP2	2.64	4.17	-2.9	0.0045	0.0596	MPP2
FADS3	2.81	4.67	-3.63	0.0045	0.0596	FADS3
LOC100288748	0	1.23	-2.35	0.0045	0.0596	LOC100288748
GRAP	2.01	0.43	2.99	0.0045	0.0596	GRAP
CACNA1A	0.99	2.1	-2.17	0.0045	0.0596	CACNA1A
NLN	7.26	8.29	-2.04	0.0045	0.0596	NLN
HIBADH	5.57	4.77	1.73	0.0046	0.0596	HIBADH
PTBP1	9.71	10.15	-1.36	0.0046	0.0596	PTBP1
ARRDC1	2.49	3.66	-2.24	0.0046	0.0596	ARRDC1
CPE	3.12	4.35	-2.35	0.0046	0.0596	CPE
IQCK	2.98	1.82	2.24	0.0046	0.0596	IQCK
WDFY1	5.31	6.51	-2.3	0.0046	0.0596	WDFY1
CBWD2	5.87	5.52	1.28	0.0046	0.0596	CBWD2
GPR160	1.04	4.01	-7.8	0.0046	0.0596	GPR160
TRAP1	6.41	7.15	-1.66	0.0046	0.0598	TRAP1
ETS1	0.63	6.42	-55.41	0.0046	0.0599	ETS1
PRSS16	1.05	3.36	-4.95	0.0046	0.0599	PRSS16
NOTO	0	0.67	-1.59	0.0046	0.06	NOTO
ADAMTS8	0.34	4.44	-17.11	0.0046	0.06	ADAMTS8
THY1	5.81	9.49	-12.74	0.0046	0.06	THY1
CHAD	0	1.22	-2.33	0.0046	0.06	CHAD
ATF2	5.96	5.54	1.34	0.0046	0.06	ATF2
COL19A1	0.58	0	1.49	0.0046	0.06	COL19A1
ZNF549	2.49	3.7	-2.32	0.0046	0.06	ZNF549
REP15	2.59	1.11	2.79	0.0046	0.06	REP15
GSKIP	4.84	5.55	-1.64	0.0046	0.06	GSKIP
TMEM110	3.9	4.95	-2.08	0.0046	0.06	TMEM110
RANBP2	6.43	6.93	-1.41	0.0046	0.06	RANBP2
ANXA9	0	1.64	-3.11	0.0046	0.06	ANXA9
PPP1R9A	1.4	4.36	-7.78	0.0047	0.0601	PPP1R9A
ZNF629	5.74	5.19	1.46	0.0047	0.0601	ZNF629
SSR2	7.95	7.06	1.86	0.0047	0.0601	SSR2
TRPC4AP	6.41	6.81	-1.32	0.0047	0.0601	TRPC4AP
FKBP10	8.44	7.29	2.21	0.0047	0.0601	FKBP10
IGSF5	0.93	3.01	-4.22	0.0047	0.0601	IGSF5
SCG5	1.8	5.11	-9.95	0.0047	0.0602	SCG5
N4BP2	4.87	5.49	-1.55	0.0047	0.0602	N4BP2
SEC24B	6.05	4.99	2.09	0.0047	0.0602	SEC24B
VSIG10	2.97	5.83	-7.26	0.0047	0.0602	VSIG10
ORC3	4.98	5.54	-1.47	0.0047	0.0602	ORC3
KIAA0753	3.88	4.49	-1.53	0.0047	0.0602	KIAA0753
SPON1	5.49	2.43	8.36	0.0047	0.0602	SPON1
SH3BP4	6.8	5.47	2.51	0.0047	0.0602	SH3BP4
ATP11B	6	4.75	2.39	0.0047	0.0602	ATP11B
MX1	0.24	3.43	-9.08	0.0047	0.0603	MX1
FAM136A	6.52	7.93	-2.65	0.0047	0.0604	FAM136A
GPR124	4.62	1.54	8.46	0.0047	0.0604	GPR124
C1orf172	0.57	3.52	-7.72	0.0047	0.0604	C1orf172
KLHDC7A	0.57	5.27	-25.88	0.0047	0.0604	KLHDC7A
DOC2B	4.26	0.67	12.02	0.0047	0.0604	DOC2B
MAPK12	6.04	4.57	2.79	0.0047	0.0604	MAPK12
NMRK2	0.47	4.38	-15	0.0048	0.0606	NMRK2
CEP128	5.4	4.6	1.74	0.0048	0.0606	CEP128
NDUFB10	4.4	5.25	-1.8	0.0048	0.0606	NDUFB10
HAS2	9.07	3.51	46.98	0.0048	0.0606	HAS2
T	6.26	0.46	55.96	0.0048	0.0608	T
SENP5	5.81	5.19	1.54	0.0048	0.0609	SENP5
MAGED2	7.96	7.02	1.93	0.0048	0.0609	MAGED2
GDF3	0.13	4.57	-21.63	0.0048	0.0609	GDF3
C7orf26	5.43	5.05	1.31	0.0048	0.0609	C7orf26
CUL4B	7.36	7.08	1.21	0.0048	0.0609	CUL4B
GATA4	5.29	0.11	36.2	0.0048	0.0609	GATA4
AK5	0.76	2.54	-3.42	0.0048	0.0609	AK5
ZNFX1	3.72	4.52	-1.73	0.0048	0.0609	ZNFX1
POMGNT1	5.32	4.66	1.58	0.0048	0.0609	POMGNT1
NIPAL3	1.98	3.47	-2.8	0.0048	0.0609	NIPAL3
MYC	4.58	6.65	-4.19	0.0048	0.0609	MYC
MSANTD4	3.68	4.79	-2.16	0.0048	0.0609	MSANTD4
TIGD7	1.06	2.25	-2.28	0.0048	0.0609	TIGD7
GGH	6.71	5.23	2.79	0.0048	0.0609	GGH
FAM222A	4.3	0.88	10.72	0.0048	0.061	FAM222A
HSD17B11	5.25	3.58	3.18	0.0049	0.061	HSD17B11
ISOC2	4.25	5.26	-2.01	0.0049	0.061	ISOC2
CPA2	2.98	0.42	5.91	0.0049	0.061	CPA2
LOC440434	6.13	6.63	-1.42	0.0049	0.061	LOC440434
SORT1	4.44	6.52	-4.22	0.0049	0.061	SORT1
ISM1	7.01	1.81	36.9	0.0049	0.061	ISM1
TTC29	5.28	0.11	36.09	0.0049	0.061	TTC29
AARS	8.13	8.61	-1.39	0.0049	0.061	AARS
ZFYVE21	4.99	5.98	-1.99	0.0049	0.061	ZFYVE21
HERC5	1.95	4.4	-5.48	0.0049	0.061	HERC5
SNX4	5.6	4.85	1.68	0.0049	0.061	SNX4
MAN1A1	5.78	2.3	11.13	0.0049	0.061	MAN1A1
TTC39C	2.82	4.39	-2.96	0.0049	0.061	TTC39C
VAT1L	1.53	6.69	-35.53	0.0049	0.061	VAT1L
PITX2	3.13	0	8.77	0.0049	0.061	PITX2
VWDE	0.64	3.38	-6.68	0.0049	0.061	VWDE
TSPAN13	3.21	4.77	-2.95	0.0049	0.061	TSPAN13
OCIAD2	4.19	6.35	-4.48	0.0049	0.061	OCIAD2
GABRB3	4.04	7.6	-11.83	0.0049	0.061	GABRB3
PMP22	6.98	1.21	54.76	0.0049	0.061	PMP22
NLGN4X	3.39	8.4	-32.11	0.0049	0.061	NLGN4X
NUBPL	4.21	3.79	1.34	0.0049	0.061	NUBPL
PLXNB1	5.23	6.58	-2.55	0.0049	0.061	PLXNB1
ZNF180	2.53	3.51	-1.98	0.0049	0.061	ZNF180
DCX	0.13	2.26	-4.36	0.0049	0.0611	DCX
NFIA	1.66	0.23	2.69	0.0049	0.0611	NFIA
BCL7A	4.08	2.84	2.37	0.0049	0.0611	BCL7A
HES3	0	6.4	-84.29	0.0049	0.0612	HES3
LLGL2	0.8	3.35	-5.88	0.0049	0.0612	LLGL2
SHISA6	4.88	1.1	13.78	0.005	0.0613	SHISA6
KCNK1	1.21	4.19	-7.91	0.005	0.0613	KCNK1
UBE2O	5.82	7.07	-2.38	0.005	0.0613	UBE2O
HK1	5.68	7.25	-2.98	0.005	0.0613	HK1
EPS8L2	0.69	3.95	-9.57	0.005	0.0613	EPS8L2
BAZ2B	4.1	5.14	-2.06	0.005	0.0613	BAZ2B
BSPRY	0	2.31	-4.96	0.005	0.0614	BSPRY
SUFU	3.25	2.27	1.97	0.005	0.0614	SUFU
COMMD4	6.46	5.98	1.4	0.005	0.0614	COMMD4
CPXM2	0.46	2.86	-5.27	0.005	0.0615	CPXM2
ZNF202	3.19	4.79	-3.03	0.005	0.0615	ZNF202
WDYHV1	5.39	4.35	2.06	0.005	0.0615	WDYHV1
DRAXIN	2.72	5.48	-6.77	0.005	0.0615	DRAXIN
STIM1	4.75	3.45	2.47	0.005	0.0615	STIM1
DCAF15	4.91	5.57	-1.58	0.005	0.0615	DCAF15
MAPKAPK2	6.68	6.21	1.39	0.005	0.0615	MAPKAPK2
CUL2	5.15	5.74	-1.5	0.005	0.0615	CUL2
C1orf98	0.13	1.07	-1.93	0.005	0.0616	C1orf98
TMED5	6.76	5.97	1.72	0.005	0.0616	TMED5
LDLRAP1	3.49	4.52	-2.04	0.005	0.0617	LDLRAP1
ZNF329	3.72	4.35	-1.55	0.0051	0.0617	ZNF329
SLC25A12	2.15	2.96	-1.75	0.0051	0.0618	SLC25A12
DKK1	8.26	0.22	263.71	0.0051	0.0618	DKK1
SYNGR2	3.1	5.66	-5.86	0.0051	0.0618	SYNGR2
INADL	3.5	5.6	-4.28	0.0051	0.0618	INADL
PLEKHA1	4.5	5.57	-2.1	0.0051	0.0618	PLEKHA1
KIAA0226L	3.1	1.46	3.11	0.0051	0.0618	KIAA0226L
SAP130	6.39	6.61	-1.17	0.0051	0.0618	SAP130
IGLON5	5.89	5.39	1.42	0.0051	0.0618	IGLON5
KCTD5	6.07	6.35	-1.21	0.0051	0.0618	KCTD5
ESCO1	3.19	4.27	-2.11	0.0051	0.0618	ESCO1
MT1JP	0	1.73	-3.31	0.0051	0.062	MT1JP
SNCB	1.25	3.3	-4.15	0.0051	0.062	SNCB
TM7SF2	3.41	5.99	-5.98	0.0051	0.062	TM7SF2
GPI	8.07	9.15	-2.12	0.0051	0.062	GPI
C1orf226	3.08	5.64	-5.89	0.0051	0.062	C1orf226
TIPRL	6.75	5.97	1.71	0.0051	0.062	TIPRL
THRB	0.24	1.79	-2.93	0.0051	0.0621	THRB
MPHOSPH9	5.75	4.53	2.33	0.0051	0.0621	MPHOSPH9
DVL2	5.21	4.82	1.31	0.0051	0.0622	DVL2
SZT2	4.44	3.58	1.82	0.0052	0.0622	SZT2
ITPR1	6.64	3.11	11.58	0.0052	0.0622	ITPR1
RBP7	0.26	2.44	-4.55	0.0052	0.0622	RBP7
PDK3	3.42	4.65	-2.35	0.0052	0.0622	PDK3
SERPINB6	5.16	4.29	1.83	0.0052	0.0622	SERPINB6
AHCY	8.2	8.89	-1.61	0.0052	0.0623	AHCY
ZNF429	3.19	4.01	-1.76	0.0052	0.0623	ZNF429
ZADH2	3.03	0.49	5.81	0.0052	0.0623	ZADH2
SLAIN1	0.75	5.18	-21.61	0.0052	0.0623	SLAIN1
ACVRL1	2.45	0	5.45	0.0052	0.0625	ACVRL1
KIAA2013	6.43	5.98	1.36	0.0052	0.0625	KIAA2013
CLDN23	2.85	1.98	1.83	0.0052	0.0625	CLDN23
SERBP1	9.01	9.5	-1.4	0.0052	0.0626	SERBP1
ERCC6L	4.46	5.46	-2	0.0052	0.0626	ERCC6L
MRPL51	5.82	6.5	-1.6	0.0052	0.0626	MRPL51
ZNRF3	5.37	4.67	1.62	0.0052	0.0626	ZNRF3
THRA	2.36	1.26	2.14	0.0052	0.0626	THRA
DTNA	0.81	3.9	-8.51	0.0052	0.0626	DTNA
TCEAL3	4.4	4.99	-1.51	0.0052	0.0626	TCEAL3
CABYR	1.66	3.97	-4.96	0.0052	0.0626	CABYR
QPCTL	6.03	4.97	2.08	0.0052	0.0626	QPCTL
RIN2	3	0.78	4.66	0.0052	0.0626	RIN2
HSF2	5.72	4.59	2.19	0.0053	0.0627	HSF2
PNMA3	1.36	2.5	-2.2	0.0053	0.0627	PNMA3
DCLRE1B	5.06	4.15	1.89	0.0053	0.0627	DCLRE1B
LOC389641	0.33	2.75	-5.35	0.0053	0.0627	LOC389641
KIAA0040	0.37	2.71	-5.08	0.0053	0.0627	KIAA0040
ATP8A1	2.06	3.9	-3.57	0.0053	0.0627	ATP8A1
UBE2B	6.05	5.55	1.42	0.0053	0.0627	UBE2B
LGALS1	4.08	2.26	3.53	0.0053	0.0627	LGALS1
MTA3	6.9	8.31	-2.65	0.0053	0.0627	MTA3
ZNF85	3.92	4.56	-1.55	0.0053	0.0627	ZNF85
BRD7	7.71	6.24	2.76	0.0053	0.0627	BRD7
COL9A2	4.67	1.64	8.17	0.0053	0.0627	COL9A2
SYNJ2	2.9	5.41	-5.67	0.0053	0.0627	SYNJ2
RIC3	1.05	3.04	-3.98	0.0053	0.0628	RIC3
SLC35A4	7.3	6.92	1.3	0.0053	0.0628	SLC35A4
GRIN2B	0	2.6	-6.06	0.0053	0.0628	GRIN2B
PSMD9	5.06	4.03	2.04	0.0053	0.0628	PSMD9
TST	5.81	4.69	2.18	0.0053	0.0628	TST
SNORA2B	1.55	1.73	-1.14	0.0053	0.0628	SNORA2B
ZNF483	4.08	7.27	-9.16	0.0053	0.0628	ZNF483
ITGA5	7.42	4.27	8.88	0.0053	0.0629	ITGA5
MARCH4	0.13	2.45	-5	0.0053	0.0629	MARCH4
MSX1	8.14	0	281.14	0.0053	0.0629	MSX1
TP53RK	4.95	5.07	-1.09	0.0054	0.063	TP53RK
ATP2B4	6.57	4.85	3.28	0.0054	0.063	ATP2B4
OR10A3	1.47	0	2.78	0.0054	0.063	OR10A3
CDC16	5.71	6.66	-1.93	0.0054	0.063	CDC16
SEPT9	9.14	8.1	2.05	0.0054	0.063	SEPT9
PPP1R13B	2	3.99	-3.95	0.0054	0.063	PPP1R13B
PRPF4B	5.89	6.56	-1.59	0.0054	0.063	PRPF4B
SSTR2	0.76	2.33	-2.96	0.0054	0.063	SSTR2
WDR92	3.67	4.28	-1.53	0.0054	0.063	WDR92
CAND1	7.04	7.29	-1.19	0.0054	0.063	CAND1
ZBTB24	4.29	5.27	-1.97	0.0054	0.063	ZBTB24
ITGA9	7.07	2.75	19.92	0.0054	0.063	ITGA9
RIC8B	3.36	4.65	-2.45	0.0054	0.063	RIC8B
TMOD1	5.67	0.61	33.48	0.0054	0.063	TMOD1
GATM	1.31	3.86	-5.87	0.0054	0.063	GATM
PHF8	5.33	4.92	1.33	0.0054	0.063	PHF8
LTB4R2	1.68	2.38	-1.62	0.0054	0.063	LTB4R2
TRIM14	3.78	5	-2.34	0.0054	0.063	TRIM14
PBX1	6.43	8.18	-3.35	0.0054	0.063	PBX1
PXMP2	5.23	4.18	2.07	0.0054	0.063	PXMP2
CRIP2	3.32	1.01	4.97	0.0054	0.0632	CRIP2
ZNF702P	4.16	1.67	5.6	0.0054	0.0633	ZNF702P
KAZN	1.71	0.51	2.3	0.0054	0.0633	KAZN
TIMMDC1	4.83	5.68	-1.8	0.0054	0.0633	TIMMDC1
SCAF11	6.08	5.67	1.33	0.0055	0.0633	SCAF11
LINC00665	4.81	6.16	-2.56	0.0055	0.0633	LINC00665
ARC	0.13	2.8	-6.39	0.0055	0.0634	ARC
CA8	2.93	1.99	1.92	0.0055	0.0634	CA8
ARPC4	7.18	7.58	-1.32	0.0055	0.0634	ARPC4
KIAA1279	5.59	6.48	-1.85	0.0055	0.0634	KIAA1279
C16orf88	5.69	6.45	-1.69	0.0055	0.0634	C16orf88
SBK1	3.75	6.04	-4.9	0.0055	0.0634	SBK1
ZNF582-AS1	0.92	2.21	-2.45	0.0055	0.0635	ZNF582-AS1
EPB41L3	6.87	4.08	6.92	0.0055	0.0636	EPB41L3
GNB1	8.33	7.92	1.32	0.0055	0.0636	GNB1
NID2	5.17	1.82	10.15	0.0055	0.0637	NID2
PPP2R4	7.16	7.68	-1.43	0.0055	0.0638	PPP2R4
ADCK3	3.85	5.26	-2.67	0.0055	0.0638	ADCK3
MIR17HG	0	0.51	-1.42	0.0055	0.0638	MIR17HG
BCRP3	5.58	6.14	-1.47	0.0055	0.0639	BCRP3
RTN4RL2	2.25	4.49	-4.75	0.0056	0.0639	RTN4RL2
GOLGA2	6.2	5.38	1.76	0.0056	0.0639	GOLGA2
C1orf74	1.52	2.15	-1.55	0.0056	0.0639	C1orf74
SAMD12	0.55	3.04	-5.61	0.0056	0.0639	SAMD12
ZNF860	0.24	2.36	-4.35	0.0056	0.0639	ZNF860
SDC4	5.17	5.74	-1.48	0.0056	0.0639	SDC4
CCT5	9	9.42	-1.34	0.0056	0.0639	CCT5
MVD	6.71	7.26	-1.47	0.0056	0.0639	MVD
ZNF574	5.03	5.98	-1.93	0.0056	0.0639	ZNF574
LAMP2	7.31	6.57	1.66	0.0056	0.0639	LAMP2
LSR	2.57	5.68	-8.59	0.0056	0.0639	LSR
PLOD3	6.2	4.88	2.49	0.0056	0.0639	PLOD3
TUBGCP2	4.85	5.28	-1.34	0.0056	0.0639	TUBGCP2
TTC28	5.26	4.17	2.13	0.0056	0.0639	TTC28
TBC1D14	3.86	4.89	-2.05	0.0056	0.0639	TBC1D14
PPARGC1B	2.47	3.86	-2.61	0.0056	0.0639	PPARGC1B
MGC45800	2.3	4.12	-3.53	0.0056	0.0639	MGC45800
GNAI1	5.29	4.42	1.83	0.0056	0.0639	GNAI1
CYP26B1	2.46	0	5.52	0.0056	0.0639	CYP26B1
LAMC3	5.63	3.72	3.76	0.0056	0.064	LAMC3
PRRG3	0.48	2.13	-3.15	0.0056	0.064	PRRG3
RFTN2	2.44	0	5.44	0.0056	0.064	RFTN2
NDUFS1	6.11	6.43	-1.25	0.0056	0.064	NDUFS1
PDE4B	1.32	4.77	-10.91	0.0056	0.064	PDE4B
IL32	0	2.02	-4.04	0.0056	0.064	IL32
CTHRC1	1.78	0.11	3.19	0.0056	0.064	CTHRC1
PRR3	6.12	4.72	2.63	0.0056	0.064	PRR3
GLB1L3	1.72	5.16	-10.89	0.0057	0.0642	GLB1L3
NEURL2	1.36	2.48	-2.17	0.0057	0.0642	NEURL2
RAB27A	5.02	3.42	3.02	0.0057	0.0642	RAB27A
GRIK4	0.83	2.61	-3.42	0.0057	0.0642	GRIK4
SRR	3.9	2.02	3.69	0.0057	0.0642	SRR
LAS1L	6.36	6.86	-1.42	0.0057	0.0643	LAS1L
PRMT6	4.35	5.59	-2.38	0.0057	0.0643	PRMT6
MYBPC2	0.37	1.59	-2.33	0.0057	0.0643	MYBPC2
FOXO1	3.47	7.22	-13.46	0.0057	0.0643	FOXO1
SCIN	0	1.01	-2.01	0.0057	0.0643	SCIN
C14orf166	7.62	8.21	-1.5	0.0057	0.0644	C14orf166
GCA	1.57	4.09	-5.73	0.0057	0.0646	GCA
P2RX1	0	1.39	-2.61	0.0057	0.0646	P2RX1
SPA17	3.75	2.58	2.26	0.0057	0.0646	SPA17
JAKMIP2	5.4	3.75	3.15	0.0057	0.0646	JAKMIP2
HIST1H4E	9.45	8.63	1.77	0.0058	0.0646	HIST1H4E
DUSP23	3.69	4.64	-1.93	0.0058	0.0646	DUSP23
PNCK	0.57	1.82	-2.37	0.0058	0.0646	PNCK
GPR161	4.03	2.24	3.45	0.0058	0.0646	GPR161
BCAR3	4.98	3.17	3.51	0.0058	0.0646	BCAR3
ADCY3	5.27	4.67	1.52	0.0058	0.0646	ADCY3
JAK2	2.89	1.67	2.34	0.0058	0.0646	JAK2
MCOLN1	5.25	4.47	1.71	0.0058	0.0646	MCOLN1
MLLT3	6.52	2.21	19.77	0.0058	0.0646	MLLT3
LRIF1	3.84	4.49	-1.57	0.0058	0.0646	LRIF1
SERPINB4	0	1.37	-2.58	0.0058	0.0646	SERPINB4
DHRS1	3.94	3.01	1.91	0.0058	0.0646	DHRS1
JMJD1C	5.82	7.77	-3.85	0.0058	0.0646	JMJD1C
PARD6B	3.65	4.85	-2.3	0.0058	0.0646	PARD6B
CAPN5	2.28	3.67	-2.62	0.0058	0.0646	CAPN5
LMBRD1	2.11	3.22	-2.15	0.0058	0.0647	LMBRD1
STT3B	8.63	7.7	1.92	0.0058	0.0647	STT3B
RASA3	5.37	4.52	1.81	0.0058	0.0649	RASA3
PCGF6	4.82	4.52	1.23	0.0058	0.0649	PCGF6
KRTCAP3	2	4.29	-4.91	0.0058	0.0649	KRTCAP3
PFDN4	6.41	7.09	-1.6	0.0058	0.0649	PFDN4
MRPL48	3.54	4.22	-1.59	0.0058	0.0649	MRPL48
RAB5A	5.97	6.95	-1.97	0.0058	0.0649	RAB5A
SVIP	0.57	2.93	-5.13	0.0058	0.0649	SVIP
PRELID1	7.86	8.25	-1.31	0.0058	0.0649	PRELID1
CCDC107	3.29	3.94	-1.57	0.0059	0.0651	CCDC107
LOC100507032	2.54	0.91	3.11	0.0059	0.0651	LOC100507032
HECW2	5.08	1.72	10.25	0.0059	0.0651	HECW2
NAT8L	0.66	3.81	-8.88	0.0059	0.0651	NAT8L
FCHSD1	1.9	3.32	-2.66	0.0059	0.0651	FCHSD1
SMARCC1	8.35	8.66	-1.24	0.0059	0.0653	SMARCC1
JAKMIP3	0.34	2.71	-5.15	0.0059	0.0653	JAKMIP3
SERINC5	8.3	7.27	2.05	0.0059	0.0653	SERINC5
MPP6	6.33	7.36	-2.05	0.0059	0.0653	MPP6
CNPPD1	5.77	6.6	-1.78	0.0059	0.0655	CNPPD1
CTSB	6.15	4.04	4.31	0.0059	0.0656	CTSB
GOLT1A	0	2.24	-4.71	0.006	0.0657	GOLT1A
USP28	4.73	5.73	-1.99	0.006	0.0657	USP28
MARC1	0.46	2.19	-3.31	0.006	0.0657	MARC1
YPEL1	1.42	2.85	-2.69	0.006	0.0658	YPEL1
TAS2R60	0	1.18	-2.26	0.006	0.0658	TAS2R60
P2RX4	3.9	2.81	2.13	0.006	0.0658	P2RX4
GALNT4	4.3	3.57	1.67	0.006	0.0658	GALNT4
CTDP1	5.21	5.62	-1.32	0.006	0.0658	CTDP1
POLK	3.69	2.36	2.51	0.006	0.0658	POLK
BET1L	5.72	5.44	1.21	0.006	0.0659	BET1L
NT5M	3.49	2.59	1.87	0.006	0.0661	NT5M
POLE4	1.82	3.61	-3.44	0.006	0.0661	POLE4
LSAMP	5.95	3.28	6.35	0.006	0.0661	LSAMP
RFFL	3.35	5.22	-3.63	0.006	0.0661	RFFL
KIFC3	4.88	1.86	8.14	0.006	0.0661	KIFC3
IPO8	6.47	7.02	-1.46	0.006	0.0661	IPO8
LHFPL2	5.88	4.32	2.95	0.006	0.0661	LHFPL2
PSMB6	8.01	8.47	-1.38	0.006	0.0661	PSMB6
RGS16	0.62	4.78	-17.9	0.006	0.0661	RGS16
DENND5B	3.76	2.71	2.08	0.006	0.0661	DENND5B
WBP1L	5.82	4.33	2.81	0.0061	0.0662	WBP1L
ARNT	5.81	5.34	1.39	0.0061	0.0663	ARNT
SNX33	4.4	5.22	-1.76	0.0061	0.0663	SNX33
TSPAN17	4.16	4.97	-1.76	0.0061	0.0663	TSPAN17
MTMR12	5.18	6.69	-2.86	0.0061	0.0663	MTMR12
MAP3K5	0.99	2.29	-2.47	0.0061	0.0663	MAP3K5
CNOT1	7.54	7.91	-1.29	0.0061	0.0663	CNOT1
ELFN1	3.86	0.63	9.4	0.0061	0.0663	ELFN1
DCTN3	5.48	4.35	2.19	0.0061	0.0663	DCTN3
EAPP	4.84	5.79	-1.94	0.0061	0.0663	EAPP
PLA2G6	3.33	2.29	2.06	0.0061	0.0663	PLA2G6
C22orf32	5.19	4.54	1.57	0.0061	0.0663	C22orf32
ZNF10	2.14	2.88	-1.68	0.0061	0.0663	ZNF10
MYNN	4.1	4.7	-1.51	0.0061	0.0663	MYNN
SH3RF2	2.85	0.51	5.07	0.0061	0.0663	SH3RF2
ZSCAN12P1	0.37	1.92	-2.92	0.0061	0.0663	ZSCAN12P1
LCK	0.67	5.12	-21.87	0.0061	0.0664	LCK
CA11	5.06	7.07	-4.02	0.0061	0.0664	CA11
TM9SF3	8.22	7.78	1.36	0.0061	0.0664	TM9SF3
ZNF518B	4.16	2.32	3.58	0.0061	0.0664	ZNF518B
NAGA	6.38	4.26	4.33	0.0062	0.0665	NAGA
HFM1	2.89	2.32	1.49	0.0062	0.0665	HFM1
KIF21A	3.65	6.11	-5.52	0.0062	0.0665	KIF21A
GLS	6.91	6.29	1.55	0.0062	0.0665	GLS
LMF2	5.78	4.47	2.48	0.0062	0.0665	LMF2
UBE3A	6.33	6.72	-1.31	0.0062	0.0665	UBE3A
CYSLTR1	0	0.51	-1.42	0.0062	0.0665	CYSLTR1
GJD3	0	0.51	-1.42	0.0062	0.0665	GJD3
LOC151475	0	0.51	-1.42	0.0062	0.0665	LOC151475
PDLIM4	4.39	2.81	2.99	0.0062	0.0666	PDLIM4
MAPK6	7.62	8.09	-1.39	0.0062	0.0667	MAPK6
DKFZP434L187	1.47	0	2.78	0.0062	0.0667	DKFZP434L187
TRAF3IP2	3.52	4.51	-2	0.0062	0.0667	TRAF3IP2
HEG1	5.51	4.27	2.37	0.0062	0.0668	HEG1
CPD	6.46	5.7	1.69	0.0062	0.0669	CPD
ADRA1A	0	1.51	-2.85	0.0062	0.067	ADRA1A
CTDSP1	6.6	4.8	3.48	0.0062	0.067	CTDSP1
DPF1	3.44	5.04	-3.02	0.0063	0.067	DPF1
MYO5C	1.56	5.61	-16.54	0.0063	0.067	MYO5C
DNAL4	4.72	3.95	1.71	0.0063	0.067	DNAL4
CYP27A1	6.55	2.3	18.92	0.0063	0.067	CYP27A1
TWIST1	3.99	0.31	12.88	0.0063	0.067	TWIST1
NUP88	3.84	4.59	-1.68	0.0063	0.0671	NUP88
DIP2A	5.11	4.42	1.62	0.0063	0.0671	DIP2A
SERPINB3	0	0.51	-1.42	0.0063	0.0671	SERPINB3
BCL3	0.83	0	1.78	0.0063	0.0671	BCL3
DNMT3A	5.77	7.02	-2.37	0.0063	0.0671	DNMT3A
C1orf126	3.49	0.32	8.99	0.0063	0.0672	C1orf126
ZFHX4	2.44	1.02	2.68	0.0063	0.0672	ZFHX4
VIPR1	1.02	3.45	-5.37	0.0063	0.0674	VIPR1
CENPA	5.67	4.61	2.08	0.0063	0.0674	CENPA
CABP1	0.41	2.29	-3.68	0.0064	0.0676	CABP1
ZNF480	5.02	5.86	-1.79	0.0064	0.0676	ZNF480
PRKCSH	8.7	8.27	1.35	0.0064	0.0676	PRKCSH
PAPD7	5.71	4.88	1.78	0.0064	0.0676	PAPD7
LCN9	0	0.51	-1.42	0.0064	0.0676	LCN9
C1orf106	5.49	5.81	-1.24	0.0064	0.0677	C1orf106
SMEK2	5.92	5.54	1.3	0.0064	0.0678	SMEK2
MAN2B2	3.52	2.58	1.91	0.0064	0.0678	MAN2B2
CBX8	2.83	1.13	3.25	0.0064	0.0678	CBX8
CD53	0	1.07	-2.09	0.0064	0.0678	CD53
TMPO	5.68	6.32	-1.56	0.0064	0.0678	TMPO
USP45	4.09	3.38	1.64	0.0064	0.0678	USP45
IFITM2	6.99	4.97	4.06	0.0064	0.0678	IFITM2
TRPM7	6.28	5.42	1.81	0.0064	0.0678	TRPM7
MRPL36	5.84	6.47	-1.54	0.0064	0.0678	MRPL36
SPAST	4.7	5.28	-1.49	0.0064	0.0678	SPAST
ARNTL2	2.23	4.66	-5.38	0.0064	0.0678	ARNTL2
TMEM145	0	1.18	-2.27	0.0064	0.0678	TMEM145
UBE2L6	3.69	5.08	-2.61	0.0064	0.0678	UBE2L6
LY6G6D	4.6	0.42	18.15	0.0064	0.0678	LY6G6D
FKBP9	5.69	2.99	6.51	0.0065	0.068	FKBP9
HMGA1	10.74	11.24	-1.41	0.0065	0.068	HMGA1
PRRC2A	8.06	8.53	-1.39	0.0065	0.068	PRRC2A
CTSZ	8.57	5.36	9.22	0.0065	0.068	CTSZ
SNRPN	6.55	3.56	7.93	0.0065	0.068	SNRPN
SNORA68	7.28	5.92	2.56	0.0065	0.068	SNORA68
SLFN12	2.18	3.54	-2.57	0.0065	0.068	SLFN12
LOC100289561	1.83	1.01	1.77	0.0065	0.0681	LOC100289561
HENMT1	0.73	2.54	-3.5	0.0065	0.0682	HENMT1
MGST3	7.57	7.09	1.39	0.0065	0.0683	MGST3
PCDH19	6.26	2.62	12.51	0.0065	0.0683	PCDH19
SH3BP5L	4	4.36	-1.28	0.0065	0.0685	SH3BP5L
HACL1	4.14	5.27	-2.18	0.0065	0.0685	HACL1
YIPF2	3.91	4.76	-1.8	0.0066	0.0686	YIPF2
TBC1D12	3.92	2.76	2.24	0.0066	0.0686	TBC1D12
KIF5B	8.37	7.43	1.93	0.0066	0.0686	KIF5B
ATPIF1	6.94	7.79	-1.8	0.0066	0.0686	ATPIF1
SNORA43	7.01	6.07	1.91	0.0066	0.0686	SNORA43
EPOR	4.14	2.68	2.75	0.0066	0.0686	EPOR
RCN1	8.64	7.79	1.81	0.0066	0.0686	RCN1
VIL1	0.64	3.86	-9.36	0.0066	0.0686	VIL1
PCNXL3	6.71	6.02	1.61	0.0066	0.0686	PCNXL3
LRP1	6.89	7.61	-1.65	0.0066	0.0687	LRP1
[truncated: 18,801 more rows]

## Sheet: d3 vs d2
ID	APEL@2+GSKi Day 3 Avg (log2)	APEL@2+GSKi Day 2 Avg (log2)	Fold Change	P-val	FDR P-val	Gene Symbol		#%result_name=hiPSC LPM Diff Time-Course
DIO2	1.57	0	2.97	3.09e-06	0.0092	DIO2		#%array_type=hg19_AmpliSeq_Transcriptome_21K_v1
OGN	0.48	0	1.39	5.67e-06	0.0092	OGN		#%annotation=hg19_AmpliSeq_Transcriptome_21K_v1.transcript.csv
LOC100505918	0.48	0	1.39	5.67e-06	0.0092	LOC100505918		#%comparison=APEL@2+GSKi Day 3 vs APEL@2+GSKi Day 2
C7orf45	0.26	0	1.2	7.06e-06	0.0092	C7orf45
CCKAR	0.26	0	1.2	7.06e-06	0.0092	CCKAR
CD59	0.26	0	1.2	7.06e-06	0.0092	CD59
CYSLTR2	0.26	0	1.2	7.06e-06	0.0092	CYSLTR2
FAM71D	0.26	0	1.2	7.06e-06	0.0092	FAM71D
IFNW1	0.26	0	1.2	7.06e-06	0.0092	IFNW1
LOC100129620	0.26	0	1.2	7.06e-06	0.0092	LOC100129620
LYZL1	0.26	0	1.2	7.06e-06	0.0092	LYZL1
OLFM4	0.26	0	1.2	7.06e-06	0.0092	OLFM4
PSORS1C1	0.26	0	1.2	7.06e-06	0.0092	PSORS1C1
PTPN22	0.26	0	1.2	7.06e-06	0.0092	PTPN22
REG1A	0.26	0	1.2	7.06e-06	0.0092	REG1A
SOST	0.26	0	1.2	7.06e-06	0.0092	SOST
TYMS	8.22	7.77	1.37	1.1e-05	0.0104	TYMS
ADH6	0	0.46	-1.37	1.1e-05	0.0104	ADH6
ZNF683	0	0.46	-1.37	1.1e-05	0.0104	ZNF683
VWA3A	0.26	0	1.2	1.1e-05	0.0104	VWA3A
FSCN2	1.13	0.46	1.59	1.53e-05	0.0104	FSCN2
C17orf105	0	0.25	-1.19	1.55e-05	0.0104	C17orf105
CNBD1	0	0.25	-1.19	1.55e-05	0.0104	CNBD1
CXorf30	0	0.25	-1.19	1.55e-05	0.0104	CXorf30
ITGAX	0	0.25	-1.19	1.55e-05	0.0104	ITGAX
KCNJ13	0	0.25	-1.19	1.55e-05	0.0104	KCNJ13
LOC253573	0	0.25	-1.19	1.55e-05	0.0104	LOC253573
MYT1L	0	0.25	-1.19	1.55e-05	0.0104	MYT1L
NBPF16	0	0.25	-1.19	1.55e-05	0.0104	NBPF16
WFDC11	0	0.25	-1.19	1.55e-05	0.0104	WFDC11
LOC100507254	0	0.25	-1.19	1.55e-05	0.0104	LOC100507254
OLFM2	4.16	5.09	-1.9	2.13e-05	0.0139	OLFM2
CAMK2N2	0.66	1.73	-2.1	2.85e-05	0.018	CAMK2N2
IRF6	0.84	2.27	-2.69	3.28e-05	0.0201	IRF6
NPDC1	1.06	2.55	-2.8	6.47e-05	0.0374	NPDC1
RGS2	6.6	3.38	9.34	6.48e-05	0.0374	RGS2
FAM20C	2.07	3.27	-2.29	8.24e-05	0.0464	FAM20C
LINC00467	2.82	5.63	-7.02	8.67e-05	0.0475	LINC00467
TMEFF2	0.76	4.49	-13.21	0.0001	0.0641	TMEFF2
LSMD1	7.3	5.78	2.88	0.0001	0.0643	LSMD1
COL1A1	6.85	5.09	3.4	0.0001	0.0675	COL1A1
THBS2	1.21	3.86	-6.26	0.0001	0.0712	THBS2
UG0898H09	1.95	0.25	3.26	0.0002	0.0772	UG0898H09
BLOC1S2	5.27	5.74	-1.38	0.0002	0.0836	BLOC1S2
CCL22	0	0.88	-1.83	0.0002	0.0848	CCL22
VAV3	0.97	1.49	-1.44	0.0002	0.0848	VAV3
PDE5A	4.12	5.45	-2.51	0.0002	0.0848	PDE5A
POU5F1P3	1.19	4.07	-7.35	0.0002	0.0848	POU5F1P3
FLVCR2	4.82	5.49	-1.59	0.0002	0.0866	FLVCR2
ZIC5	1.18	3.91	-6.62	0.0002	0.0901	ZIC5
SLC9A7	1.79	3.13	-2.53	0.0002	0.092	SLC9A7
PHYHD1	3.78	3.03	1.68	0.0003	0.103	PHYHD1
ATP13A2	4.51	5.85	-2.53	0.0003	0.1068	ATP13A2
SPPL3	5.75	5.57	1.13	0.0003	0.1094	SPPL3
AACS	5.8	6.58	-1.72	0.0003	0.1094	AACS
MID1	3.94	0	15.38	0.0003	0.1094	MID1
PYCARD	0.99	3.09	-4.29	0.0003	0.1094	PYCARD
GLB1L	2.12	3.21	-2.13	0.0003	0.1094	GLB1L
DFNA5	3.77	2.77	1.99	0.0003	0.121	DFNA5
MARVELD2	1.87	4.04	-4.5	0.0004	0.1214	MARVELD2
AFAP1L1	1.25	3.01	-3.38	0.0004	0.1214	AFAP1L1
CADPS2	1.52	3.21	-3.23	0.0004	0.1214	CADPS2
CAMSAP2	5.97	5.55	1.33	0.0004	0.1214	CAMSAP2
SYT7	2.12	3.34	-2.33	0.0004	0.1214	SYT7
KCNK3	1.25	0	2.37	0.0004	0.1254	KCNK3
FARP2	2.36	1.69	1.59	0.0004	0.1297	FARP2
SMUG1	4.09	4.64	-1.46	0.0004	0.1297	SMUG1
BANF1	5.79	6.36	-1.48	0.0004	0.1297	BANF1
PIAS3	5.38	6.61	-2.35	0.0004	0.1297	PIAS3
FLJ35282	0	1.47	-2.77	0.0004	0.1297	FLJ35282
COLEC10	2.27	0	4.82	0.0004	0.1297	COLEC10
FBXL16	0.67	1.47	-1.74	0.0005	0.1315	FBXL16
MGC15885	0.13	1.96	-3.54	0.0005	0.1331	MGC15885
ARHGEF17	5.89	3.56	5.04	0.0005	0.1348	ARHGEF17
MGC57346	3.59	4.06	-1.38	0.0005	0.1356	MGC57346
CYR61	4.69	3.32	2.59	0.0005	0.1356	CYR61
CYLD	2.66	3.73	-2.1	0.0005	0.1432	CYLD
IRF2BP2	6.96	5.84	2.17	0.0005	0.1459	IRF2BP2
ZC3H12D	0	0.72	-1.65	0.0006	0.1459	ZC3H12D
MALL	2.15	3.47	-2.48	0.0006	0.146	MALL
FRMD4A	4.4	6.56	-4.49	0.0006	0.1508	FRMD4A
MXRA8	5.2	2.96	4.72	0.0006	0.1508	MXRA8
TNFRSF10A	1.19	2.63	-2.71	0.0006	0.1572	TNFRSF10A
SLC26A6	4.94	5.39	-1.36	0.0007	0.1629	SLC26A6
IGFBP2	6.5	7.68	-2.26	0.0007	0.1655	IGFBP2
GALNT14	3.83	6.33	-5.69	0.0007	0.1687	GALNT14
AKAP12	6.94	7.28	-1.27	0.0007	0.1687	AKAP12
NCOR2	5.81	6.56	-1.69	0.0007	0.1699	NCOR2
C2CD4B	0	1.77	-3.41	0.0008	0.175	C2CD4B
CD200	4.4	7.22	-7.07	0.0008	0.175	CD200
TSPAN6	7.19	6.74	1.37	0.0008	0.175	TSPAN6
SEMA6B	1.28	3.74	-5.49	0.0008	0.175	SEMA6B
GPSM1	5.58	4.13	2.75	0.0008	0.175	GPSM1
PARP8	3.95	4.84	-1.84	0.0008	0.175	PARP8
KIAA1551	8.03	6.66	2.59	0.0008	0.175	KIAA1551
BCR	6.3	5.38	1.9	0.0008	0.175	BCR
NPEPL1	4.16	4.72	-1.47	0.0008	0.175	NPEPL1
LRRN4	5.48	1.2	19.44	0.0008	0.175	LRRN4
ALDOC	4.86	5.61	-1.68	0.0009	0.175	ALDOC
WFDC2	2.88	4.39	-2.83	0.0009	0.175	WFDC2
DLL1	2.59	6.34	-13.49	0.0009	0.175	DLL1
C1S	0.24	1.88	-3.12	0.0009	0.175	C1S
MRPL44	5.81	6.12	-1.24	0.0009	0.175	MRPL44
TMEM132D	0.66	2.85	-4.54	0.0009	0.175	TMEM132D
SSTR2	0.76	3.66	-7.44	0.0009	0.175	SSTR2
MTCH1	3.23	3.54	-1.24	0.0009	0.175	MTCH1
OTUB2	1.79	2.06	-1.2	0.0009	0.175	OTUB2
DDR1	4.91	6.62	-3.27	0.0009	0.175	DDR1
LOC100134229	1.57	0.35	2.33	0.0009	0.175	LOC100134229
RAB11FIP4	3.59	4.49	-1.87	0.0009	0.175	RAB11FIP4
DYNLT1	6.54	6.78	-1.18	0.0009	0.175	DYNLT1
EPHB4	7.05	6.9	1.11	0.001	0.1756	EPHB4
BCRP3	5.58	4.56	2.02	0.001	0.1756	BCRP3
TNPO1	5.07	5.59	-1.43	0.001	0.1756	TNPO1
PLEKHG3	6.4	3.86	5.82	0.001	0.1767	PLEKHG3
FAM84B	4.89	2.9	3.96	0.001	0.1767	FAM84B
MKL2	5	4.63	1.29	0.001	0.1787	MKL2
SLC7A8	8.09	5.85	4.71	0.001	0.1789	SLC7A8
LYSMD3	2.85	3.49	-1.56	0.0011	0.1828	LYSMD3
ACSL6	3.15	0.12	8.19	0.0011	0.1828	ACSL6
HIST1H4F	6.46	7.1	-1.55	0.0011	0.1828	HIST1H4F
COL14A1	1.25	3.27	-4.06	0.0011	0.1828	COL14A1
FOXF2	3.68	0.95	6.64	0.0011	0.1828	FOXF2
LRP8	5.54	6.08	-1.45	0.0011	0.1828	LRP8
CA8	2.93	1.31	3.06	0.0011	0.1828	CA8
ATP5H	7.59	8.63	-2.07	0.0011	0.1828	ATP5H
PRPF18	3.97	4.09	-1.08	0.0011	0.1828	PRPF18
TNKS2	6.04	6.39	-1.28	0.0011	0.1828	TNKS2
MBNL2	5	1.59	10.59	0.0011	0.1828	MBNL2
KANK3	0	0.64	-1.56	0.0011	0.1828	KANK3
IGDCC3	6.54	5.68	1.81	0.0012	0.1828	IGDCC3
AQP7	0.13	0.35	-1.17	0.0012	0.1828	AQP7
GPR126	4.75	1.6	8.93	0.0012	0.1828	GPR126
C7orf57	0.13	2.48	-5.09	0.0012	0.1828	C7orf57
TSPAN3	7.52	7.15	1.29	0.0013	0.1923	TSPAN3
C5orf51	6.62	6.29	1.26	0.0013	0.1923	C5orf51
SATB1	4.12	4.98	-1.81	0.0013	0.1923	SATB1
ERAP2	0.41	3.34	-7.58	0.0013	0.1923	ERAP2
EPB41L5	5.91	4.95	1.95	0.0013	0.1923	EPB41L5
GNG2	5.56	3.75	3.5	0.0013	0.1923	GNG2
IDI1	8.45	8.65	-1.15	0.0013	0.1923	IDI1
PSME1	3.42	4.16	-1.67	0.0013	0.1923	PSME1
SYK	0.55	2.07	-2.88	0.0013	0.1923	SYK
POU5F1	5.74	9.07	-10.1	0.0013	0.1936	POU5F1
RASA3	5.37	3.97	2.65	0.0014	0.1936	RASA3
BPIFB2	0	0.64	-1.56	0.0014	0.1936	BPIFB2
SCAMP5	1.66	2.98	-2.51	0.0014	0.1941	SCAMP5
MRC2	8.18	6.76	2.69	0.0014	0.1949	MRC2
IP6K3	1.89	0.22	3.18	0.0014	0.1949	IP6K3
PPP1R21	4.03	4.42	-1.31	0.0014	0.1979	PPP1R21
AHSP	0	0.95	-1.93	0.0014	0.1979	AHSP
SHISA9	1.73	4.27	-5.81	0.0014	0.1979	SHISA9
UGT3A1	0.96	2.37	-2.66	0.0015	0.2049	UGT3A1
PLCXD2	0	0.94	-1.92	0.0016	0.2075	PLCXD2
F2RL1	1.87	5.51	-12.45	0.0016	0.2075	F2RL1
FAM193A	4.53	4.96	-1.34	0.0016	0.2075	FAM193A
DPP4	0.24	1.28	-2.05	0.0016	0.2075	DPP4
HMGB3	7.93	9.74	-3.49	0.0016	0.2075	HMGB3
SNORD15B	7.94	7.49	1.36	0.0016	0.2114	SNORD15B
PRPH	3.51	1.92	3.01	0.0016	0.2114	PRPH
SYNE3	3.29	0.55	6.69	0.0016	0.2114	SYNE3
HIST1H3D	5.84	6.14	-1.23	0.0017	0.2147	HIST1H3D
PRRX1	2.25	0	4.77	0.0017	0.2147	PRRX1
CHRDL1	1.23	3.57	-5.06	0.0017	0.2147	CHRDL1
FAR2	3.05	3.68	-1.54	0.0017	0.2147	FAR2
MYO5B	1.13	3	-3.65	0.0017	0.2147	MYO5B
RASL11A	0	0.72	-1.65	0.0018	0.2184	RASL11A
TIMM9	6.76	6.45	1.24	0.0018	0.2184	TIMM9
PCDHB5	0.48	1.65	-2.25	0.0018	0.2184	PCDHB5
GPR124	4.62	0.31	19.78	0.0018	0.2184	GPR124
NQO2	4.26	5.51	-2.37	0.0018	0.2205	NQO2
CNR1	1.91	0.72	2.28	0.0018	0.2211	CNR1
PRKCDBP	4.57	5.65	-2.12	0.0019	0.2227	PRKCDBP
CHD3	7.15	6.3	1.8	0.0019	0.2227	CHD3
KIAA1161	0.99	3.39	-5.28	0.0019	0.2227	KIAA1161
H19	9.07	2.39	102.59	0.0019	0.2228	H19
SULF1	2.98	0.95	4.08	0.0019	0.2228	SULF1
TTC39A	0	1.42	-2.67	0.0019	0.2228	TTC39A
BAMBI	8.47	6.45	4.06	0.0019	0.2228	BAMBI
AP1G1	6.53	6.76	-1.17	0.0019	0.2228	AP1G1
SLC15A3	0.57	2.25	-3.18	0.002	0.2228	SLC15A3
MLPH	0.13	1.01	-1.83	0.002	0.2228	MLPH
STXBP2	4.83	5.79	-1.95	0.002	0.2228	STXBP2
EXOSC10	6.98	6.73	1.19	0.002	0.2228	EXOSC10
CDC14A	4.47	3.68	1.73	0.002	0.2229	CDC14A
MYL3	2.05	0.25	3.49	0.002	0.2254	MYL3
ISL1	4.31	1.19	8.71	0.002	0.2255	ISL1
RND2	4.89	5.83	-1.92	0.002	0.2268	RND2
NAMPT	8.06	7.64	1.34	0.0021	0.2272	NAMPT
TMEM131	5.83	6.16	-1.26	0.0021	0.2338	TMEM131
ZDHHC24	3.03	4.01	-1.97	0.0022	0.2347	ZDHHC24
LOC113230	0.24	0.94	-1.63	0.0022	0.2347	LOC113230
SERGEF	4.54	5	-1.38	0.0022	0.2347	SERGEF
CDCP1	0.13	3.04	-7.52	0.0022	0.2347	CDCP1
TRPM3	0.13	2.49	-5.12	0.0022	0.2347	TRPM3
ST8SIA3	1.75	3.25	-2.83	0.0022	0.2347	ST8SIA3
FGF19	9.47	3.01	87.85	0.0022	0.2347	FGF19
GNB5	3.28	4.27	-1.99	0.0022	0.2347	GNB5
SYPL2	0.37	2.72	-5.1	0.0022	0.2347	SYPL2
GPR158	0	2.36	-5.13	0.0023	0.2354	GPR158
SPINT1	4.06	5.75	-3.21	0.0023	0.2354	SPINT1
SFRP2	3.93	5.95	-4.07	0.0023	0.2354	SFRP2
CKMT1B	2.12	4.25	-4.37	0.0023	0.2354	CKMT1B
SLC22A18	0.37	1.08	-1.63	0.0023	0.2356	SLC22A18
TAF9B	4.6	5.15	-1.46	0.0023	0.2356	TAF9B
TMA7	8.17	8.61	-1.36	0.0023	0.2356	TMA7
WDR85	2.36	1.65	1.63	0.0024	0.2356	WDR85
SRSF4	6.95	6.79	1.11	0.0024	0.2356	SRSF4
LINC00092	0.57	0	1.49	0.0024	0.2356	LINC00092
LOC100133669	0.57	0	1.49	0.0024	0.2356	LOC100133669
TMEM57	5.15	4.77	1.3	0.0024	0.2356	TMEM57
ZNF434	2.18	2.44	-1.2	0.0024	0.2356	ZNF434
KHDRBS2	0.82	2.05	-2.34	0.0024	0.2356	KHDRBS2
ZNF282	5.19	5.57	-1.3	0.0025	0.2356	ZNF282
SCG3	2.09	4.28	-4.56	0.0025	0.2356	SCG3
UGGT2	3.73	3.28	1.36	0.0025	0.2356	UGGT2
ITGAE	4.25	4.7	-1.36	0.0025	0.2356	ITGAE
KDM1B	0	1.14	-2.21	0.0025	0.2356	KDM1B
PSMA5	7.01	7.39	-1.3	0.0025	0.2356	PSMA5
NAV1	6.01	4.22	3.46	0.0025	0.2356	NAV1
SFXN5	4.08	4.68	-1.52	0.0025	0.2356	SFXN5
CD99	7.48	5.36	4.36	0.0025	0.2356	CD99
SMAD6	5.45	4.38	2.1	0.0025	0.2356	SMAD6
CPZ	0.24	1.25	-2.01	0.0026	0.2362	CPZ
LOC100292680	0.76	2.24	-2.79	0.0026	0.2362	LOC100292680
TRPM2	0.66	2.32	-3.15	0.0026	0.2362	TRPM2
LHX8	1.31	0.12	2.28	0.0026	0.2362	LHX8
L1TD1	4.48	7.05	-5.94	0.0026	0.2362	L1TD1
TENM4	7.38	5.64	3.34	0.0027	0.2362	TENM4
TRIP6	6.72	6.19	1.45	0.0027	0.2362	TRIP6
DDX58	3.45	6.13	-6.41	0.0027	0.2362	DDX58
ACAA1	4.36	5.02	-1.58	0.0027	0.2362	ACAA1
TP53RK	4.95	4.79	1.11	0.0027	0.2362	TP53RK
KCTD5	6.07	6.42	-1.27	0.0027	0.2362	KCTD5
CCDC88C	2.64	4.25	-3.06	0.0027	0.2362	CCDC88C
ARF5	7.34	7.63	-1.23	0.0027	0.2362	ARF5
DUSP4	4.65	3.33	2.5	0.0027	0.2362	DUSP4
MFAP3L	1.5	2.56	-2.08	0.0027	0.2362	MFAP3L
GRP	0	2.24	-4.71	0.0027	0.2362	GRP
DAB2	6.9	4.88	4.05	0.0028	0.2362	DAB2
PRR14L	6.57	6.32	1.19	0.0028	0.2362	PRR14L
LMX1B	2.15	0.35	3.48	0.0028	0.2362	LMX1B
GALNT1	7.28	7.1	1.13	0.0028	0.2362	GALNT1
S100A16	1.36	2.91	-2.92	0.0028	0.2362	S100A16
NIPSNAP1	6.38	6.74	-1.28	0.0028	0.2362	NIPSNAP1
FERMT1	0.57	2.26	-3.21	0.0028	0.2366	FERMT1
WDR90	2.36	2.89	-1.44	0.0028	0.2366	WDR90
CDK16	1.94	1.11	1.78	0.0028	0.2366	CDK16
CALN1	0.24	2.9	-6.34	0.0028	0.2366	CALN1
SLC22A15	2.44	3.61	-2.25	0.0028	0.2366	SLC22A15
SNCAIP	1.62	0.95	1.59	0.0029	0.2366	SNCAIP
SFMBT1	3.4	4.07	-1.6	0.0029	0.2366	SFMBT1
MGST2	5.63	6.63	-2.01	0.0029	0.2396	MGST2
RMI2	4.58	5.15	-1.48	0.0029	0.2396	RMI2
TSHZ1	2.06	0.63	2.69	0.003	0.2429	TSHZ1
TMEM88	7.37	1.68	51.36	0.003	0.2429	TMEM88
B3GNT5	2.79	1.77	2.02	0.003	0.2429	B3GNT5
CUZD1	0.24	1.35	-2.15	0.0031	0.2429	CUZD1
SNHG16	7.88	7.5	1.3	0.0031	0.2429	SNHG16
PODXL2	2.3	3.74	-2.7	0.0031	0.2429	PODXL2
CCDC120	1.62	2.09	-1.38	0.0031	0.2429	CCDC120
LTB4R2	1.68	2.53	-1.8	0.0031	0.2429	LTB4R2
B4GALT4	6.18	5.38	1.75	0.0031	0.2429	B4GALT4
PRRT4	4.38	1.47	7.51	0.0031	0.2429	PRRT4
RBM27	6.43	6.22	1.15	0.0031	0.2429	RBM27
TUBA4A	2.01	3.97	-3.88	0.0031	0.2429	TUBA4A
SOX6	1.64	0.13	2.86	0.0031	0.2429	SOX6
NME7	4.24	4.02	1.17	0.0031	0.2429	NME7
SMAD2	5.73	5.88	-1.11	0.0032	0.2456	SMAD2
TXN2	7.16	7	1.12	0.0032	0.2456	TXN2
LAPTM4A	8.29	8.55	-1.2	0.0032	0.2459	LAPTM4A
DKKL1	0.26	1.02	-1.69	0.0032	0.2459	DKKL1
DOCK11	7.74	5.66	4.24	0.0032	0.2462	DOCK11
TNFRSF9	0.76	5.61	-28.8	0.0033	0.2462	TNFRSF9
ZNF671	2.75	3.18	-1.35	0.0033	0.2462	ZNF671
FRMD4B	3.3	2.18	2.17	0.0033	0.2462	FRMD4B
ALOX12P2	1.55	2.48	-1.91	0.0033	0.247	ALOX12P2
CXorf57	4.14	3.47	1.59	0.0033	0.247	CXorf57
CENPW	6.4	7.23	-1.78	0.0034	0.2497	CENPW
ACAD10	3.42	3.92	-1.42	0.0034	0.2497	ACAD10
KLRG2	2.24	3.7	-2.77	0.0034	0.2535	KLRG2
GPR180	3.36	4.19	-1.77	0.0034	0.2536	GPR180
KIAA0240	3.54	4.21	-1.59	0.0035	0.2544	KIAA0240
MAST4	1.99	3.5	-2.86	0.0035	0.2548	MAST4
GGNBP2	5.88	5.51	1.29	0.0035	0.2558	GGNBP2
CRYBA4	0	1.02	-2.02	0.0035	0.2558	CRYBA4
PIK3C2A	6.82	6.35	1.38	0.0035	0.2558	PIK3C2A
MGAT5B	0.76	1.32	-1.47	0.0036	0.2581	MGAT5B
GPR50	1.12	3.91	-6.92	0.0036	0.2581	GPR50
EML4	7.26	6.74	1.44	0.0036	0.2581	EML4
HIP1	5.78	6.4	-1.54	0.0036	0.2581	HIP1
SMARCA1	7.98	7.62	1.28	0.0036	0.2583	SMARCA1
KLF3	5.88	4.76	2.17	0.0036	0.2585	KLF3
FBXO16	2.48	3.36	-1.84	0.0037	0.2594	FBXO16
EEF1A2	0.76	2.11	-2.56	0.0037	0.2594	EEF1A2
TMEM116	2.89	3.27	-1.3	0.0037	0.2594	TMEM116
ZNF488	0.57	1.99	-2.67	0.0037	0.2594	ZNF488
TMEM161B	2.95	3.42	-1.39	0.0037	0.2594	TMEM161B
SH3D19	6	7.5	-2.82	0.0037	0.2594	SH3D19
S100PBP	4.51	4.92	-1.33	0.0038	0.2604	S100PBP
SMEK2	5.92	5.47	1.37	0.0038	0.2604	SMEK2
ADAMTS18	3.07	0.13	7.69	0.0038	0.2604	ADAMTS18
ZNF813	4.84	4.16	1.6	0.0038	0.2604	ZNF813
ZNF826P	4.94	5.77	-1.79	0.0038	0.2604	ZNF826P
HDAC5	4.85	5.8	-1.93	0.0038	0.2604	HDAC5
SHROOM3	2.42	3.76	-2.54	0.0038	0.2608	SHROOM3
WBSCR16	5.76	6.27	-1.43	0.0039	0.262	WBSCR16
LOC401164	0.55	1.14	-1.5	0.0039	0.262	LOC401164
TBX2	2.8	0.12	6.42	0.0039	0.262	TBX2
RSPO4	3.74	2.68	2.09	0.0039	0.2633	RSPO4
SUDS3	5.14	5.51	-1.3	0.0039	0.2633	SUDS3
PDGFRB	6.98	2.98	15.94	0.004	0.2649	PDGFRB
FAM126A	8.14	6.84	2.47	0.004	0.2649	FAM126A
EFEMP1	2.16	3.97	-3.51	0.004	0.2649	EFEMP1
HEXB	4.73	5.76	-2.03	0.0041	0.2649	HEXB
LRRC41	5.05	4.61	1.36	0.0041	0.2649	LRRC41
BEND4	1.12	2.72	-3.02	0.0041	0.2649	BEND4
NCAN	0.26	1.13	-1.83	0.0041	0.2649	NCAN
CRB2	7.34	2	40.4	0.0041	0.2649	CRB2
GATA3	3.74	1.16	5.98	0.0041	0.2649	GATA3
SLC35D1	3.34	2.57	1.71	0.0041	0.2649	SLC35D1
FAM53C	6.23	6.44	-1.16	0.0041	0.2649	FAM53C
PDE6B	1.91	0.41	2.82	0.0041	0.2649	PDE6B
BAK1	5.57	6.26	-1.61	0.0042	0.2649	BAK1
CAMK2A	0.83	0	1.78	0.0042	0.2649	CAMK2A
SCAP	6.79	7.16	-1.29	0.0042	0.2649	SCAP
PITHD1	4.94	5.44	-1.41	0.0042	0.2649	PITHD1
CIB1	4.62	5.03	-1.33	0.0042	0.2649	CIB1
LIPT1	0.55	1.19	-1.55	0.0042	0.2649	LIPT1
ETAA1	4.13	3.81	1.25	0.0042	0.2649	ETAA1
CYB5D1	6.07	3.58	5.65	0.0042	0.2649	CYB5D1
ACOT7	5.7	6.09	-1.31	0.0042	0.2649	ACOT7
PI4K2A	4.68	5.31	-1.54	0.0043	0.2659	PI4K2A
WDR60	4.87	4.2	1.59	0.0043	0.2659	WDR60
PPP1R16A	4.61	5.89	-2.42	0.0043	0.2659	PPP1R16A
RET	1.08	3.2	-4.34	0.0043	0.2659	RET
GPRC5C	5.8	3.79	4.04	0.0043	0.2659	GPRC5C
TAP2	2.52	2.94	-1.34	0.0043	0.2659	TAP2
OR2AG2	0.76	0.25	1.42	0.0044	0.2671	OR2AG2
SLC25A4	5	5.46	-1.37	0.0044	0.2671	SLC25A4
ZBTB45	4.95	4.58	1.3	0.0044	0.2671	ZBTB45
OSBP2	1.66	2.56	-1.87	0.0044	0.2676	OSBP2
SOGA2	4.84	5.78	-1.92	0.0044	0.2676	SOGA2
RIMKLA	0	1.25	-2.38	0.0045	0.2698	RIMKLA
FGF8	0.74	2.74	-4	0.0045	0.2708	FGF8
RCL1	4.02	4.55	-1.44	0.0045	0.2721	RCL1
PSMD8	7.85	7.97	-1.08	0.0045	0.2721	PSMD8
VAPA	3.3	2.33	1.95	0.0046	0.2721	VAPA
SLC39A13	2.79	3.54	-1.68	0.0046	0.2742	SLC39A13
GPC4	5.69	7.59	-3.75	0.0046	0.2742	GPC4
COL19A1	0.58	0	1.49	0.0046	0.2742	COL19A1
CUL4B	7.36	7.08	1.21	0.0047	0.2742	CUL4B
ZNF729	0.37	0.12	1.19	0.0047	0.2742	ZNF729
NRARP	1.87	3.1	-2.35	0.0047	0.2742	NRARP
RALYL	0	1.59	-3	0.0047	0.2747	RALYL
STX18	6.49	6.04	1.36	0.0047	0.2747	STX18
S100A11	10.15	8.87	2.43	0.0047	0.2747	S100A11
LGALS3BP	2.1	4.58	-5.6	0.0047	0.2747	LGALS3BP
DCTN1	8.05	7.75	1.23	0.0048	0.2747	DCTN1
PAPPA	3.31	0.22	8.51	0.0048	0.2747	PAPPA
COPS7A	5.37	5.78	-1.33	0.0048	0.2747	COPS7A
DHRS2	0.43	2.52	-4.27	0.0048	0.2747	DHRS2
CLU	4.13	5.76	-3.09	0.0049	0.2747	CLU
ARRB2	5.12	5.49	-1.29	0.0049	0.2747	ARRB2
TSPAN33	1.95	3.11	-2.24	0.0049	0.2747	TSPAN33
PRKAR2B	3.12	3.54	-1.34	0.0049	0.2747	PRKAR2B
PRKRA	6.43	6.09	1.26	0.0049	0.2747	PRKRA
USP27X	4.62	3.67	1.94	0.0049	0.2747	USP27X
GINS4	5.94	6.33	-1.31	0.0049	0.2747	GINS4
PITX2	3.13	0	8.77	0.0049	0.2747	PITX2
RABEP1	6.16	5.93	1.17	0.0049	0.2747	RABEP1
SLC7A2	5.07	3.47	3.03	0.0049	0.2747	SLC7A2
CACNA1B	0.87	2.88	-4.02	0.0049	0.2747	CACNA1B
PARP4	4.67	4.98	-1.24	0.0049	0.2747	PARP4
NXPH3	0.55	2.62	-4.19	0.005	0.276	NXPH3
ALX1	2.88	2.3	1.49	0.005	0.276	ALX1
ZNF814	5.12	5.93	-1.75	0.005	0.276	ZNF814
HUNK	7.01	5.27	3.34	0.005	0.276	HUNK
ADCY5	2.12	0.22	3.73	0.005	0.276	ADCY5
ALAS1	3.58	4.23	-1.57	0.005	0.276	ALAS1
GPATCH2L	4.77	5.43	-1.57	0.0051	0.2773	GPATCH2L
PRSS8	5.27	6.76	-2.82	0.0051	0.2788	PRSS8
NEBL	1.91	1.45	1.37	0.0051	0.2789	NEBL
PIP4K2C	5.22	5.73	-1.43	0.0051	0.2791	PIP4K2C
ZNF329	3.72	4.34	-1.54	0.0052	0.2795	ZNF329
TCF21	2.7	0.59	4.3	0.0052	0.2796	TCF21
SLC7A1	7.07	7.53	-1.38	0.0052	0.2796	SLC7A1
CD1D	1.23	3.87	-6.22	0.0053	0.2799	CD1D
NF2	5.77	5.93	-1.12	0.0053	0.2799	NF2
DTWD2	5.1	6.44	-2.53	0.0053	0.2799	DTWD2
THBS4	1.47	2.74	-2.41	0.0053	0.2799	THBS4
DHX34	4.6	5.09	-1.41	0.0053	0.2799	DHX34
KCTD8	0.74	1.77	-2.05	0.0053	0.2799	KCTD8
GNAI1	5.29	6.18	-1.85	0.0053	0.2799	GNAI1
ABCG1	0.43	2.34	-3.75	0.0053	0.2799	ABCG1
PPP1R17	0.7	4.71	-16.14	0.0054	0.2799	PPP1R17
CAMK1D	1.31	2.47	-2.23	0.0054	0.2799	CAMK1D
CCDC85C	5.02	3.01	4.03	0.0054	0.2799	CCDC85C
FOSL2	4.9	2.14	6.8	0.0054	0.2799	FOSL2
WWP1	6.44	6.98	-1.45	0.0054	0.2799	WWP1
AP1M2	0.43	2.85	-5.37	0.0054	0.2799	AP1M2
WTIP	5.21	4.55	1.58	0.0054	0.2799	WTIP
NMRAL1	3.65	4.95	-2.46	0.0054	0.2799	NMRAL1
EMP2	6.62	5.78	1.79	0.0055	0.2799	EMP2
DUSP23	3.69	4.66	-1.95	0.0055	0.2799	DUSP23
UGT8	3.02	3.92	-1.87	0.0055	0.2799	UGT8
C1orf106	5.49	5.82	-1.26	0.0055	0.2799	C1orf106
UBE2Q2P2	2.48	1.8	1.6	0.0055	0.2799	UBE2Q2P2
DDX25	0.13	1.2	-2.11	0.0055	0.2799	DDX25
SEC61B	8.16	8.52	-1.28	0.0055	0.2799	SEC61B
SLC38A4	1.25	2.75	-2.83	0.0055	0.2799	SLC38A4
GBP4	1.12	0.13	1.99	0.0055	0.2799	GBP4
PAPD5	4.3	4.68	-1.3	0.0056	0.2799	PAPD5
SLC16A9	3.87	5.01	-2.21	0.0056	0.2805	SLC16A9
AMOT	4.93	2.02	7.51	0.0056	0.2805	AMOT
STAT5B	5.47	5.88	-1.32	0.0056	0.2805	STAT5B
LYST	1.91	0.88	2.05	0.0057	0.2844	LYST
CX3CL1	0.26	0.64	-1.3	0.0058	0.2861	CX3CL1
HOXB8	5.52	0.59	30.36	0.0058	0.2861	HOXB8
STK11	5.9	6.35	-1.36	0.0058	0.2861	STK11
PAGE4	1.81	0	3.51	0.0058	0.2872	PAGE4
SERPINI1	0.37	0.86	-1.4	0.0058	0.2872	SERPINI1
ERO1LB	2.42	2.72	-1.23	0.0059	0.2877	ERO1LB
UBE2DNL	0	0.46	-1.37	0.0059	0.2877	UBE2DNL
MGC23284	4.89	5.26	-1.29	0.0059	0.2877	MGC23284
SLC15A4	4.66	5.05	-1.31	0.0059	0.2877	SLC15A4
CDC26	5.69	6.16	-1.39	0.0059	0.289	CDC26
LOC100126784	0.99	0.35	1.55	0.006	0.289	LOC100126784
H3F3A	9.38	9.55	-1.13	0.006	0.289	H3F3A
D21S2088E	1.37	4.42	-8.27	0.006	0.289	D21S2088E
CPNE9	0.37	1.08	-1.64	0.006	0.2893	CPNE9
SCRN1	0.13	0.72	-1.51	0.006	0.2893	SCRN1
STXBP5L	0.93	2.34	-2.65	0.006	0.2895	STXBP5L
GNN	0.83	0.13	1.63	0.006	0.29	GNN
ASAP1	6.74	6.07	1.59	0.0061	0.2905	ASAP1
FOXA3	2.36	2.89	-1.44	0.0061	0.2905	FOXA3
SATB2	5.83	4.54	2.45	0.0061	0.2905	SATB2
PPDPF	7.63	7.97	-1.27	0.0061	0.2905	PPDPF
MRPL40	5.96	5.42	1.46	0.0062	0.2905	MRPL40
SFT2D1	6.92	7.07	-1.11	0.0062	0.2905	SFT2D1
CPE	3.12	4.23	-2.16	0.0062	0.2905	CPE
C16orf5	6.18	6.42	-1.18	0.0062	0.2905	C16orf5
IMPA1	5.67	6.23	-1.47	0.0062	0.2906	IMPA1
NEXN	4.5	3.77	1.66	0.0062	0.2919	NEXN
GPR176	3.89	4.95	-2.09	0.0062	0.2922	GPR176
SDC2	6.55	6.87	-1.25	0.0063	0.2943	SDC2
PRKAG2	0	1.37	-2.58	0.0063	0.2953	PRKAG2
NUDT14	2.61	3.67	-2.08	0.0064	0.2974	NUDT14
ICMT	6.6	6.91	-1.24	0.0064	0.2975	ICMT
DACT3	3.74	2.02	3.28	0.0065	0.2997	DACT3
AJUBA	6.21	5.24	1.96	0.0066	0.3003	AJUBA
FAM83F	3.35	4.17	-1.77	0.0066	0.3003	FAM83F
ESF1	6.08	5.69	1.32	0.0066	0.3003	ESF1
SSH3	1.46	2.89	-2.7	0.0066	0.3003	SSH3
MBD1	5.47	5.28	1.14	0.0066	0.3003	MBD1
PDXK	5.21	5.83	-1.54	0.0066	0.3003	PDXK
STAC2	0.58	1.88	-2.47	0.0066	0.3003	STAC2
C10orf57	4.79	5.03	-1.18	0.0066	0.3005	C10orf57
CBLC	0.26	0.95	-1.61	0.0066	0.3005	CBLC
VIT	2.02	0	4.05	0.0067	0.3005	VIT
ACYP2	1.35	2.21	-1.81	0.0067	0.3005	ACYP2
ZNF238	1.11	2.23	-2.18	0.0067	0.3009	ZNF238
ID2	7.96	4.83	8.72	0.0067	0.3013	ID2
LRRC2	1.57	3.05	-2.78	0.0067	0.3013	LRRC2
DOK4	8.7	4.5	18.36	0.0068	0.3025	DOK4
ZFAND6	4.71	5.55	-1.8	0.0068	0.3025	ZFAND6
SEL1L3	1.3	3.96	-6.3	0.0068	0.3025	SEL1L3
F11R	5.89	7.78	-3.71	0.0068	0.3027	F11R
INPP5F	3.83	3.28	1.46	0.0069	0.3027	INPP5F
WNK2	2.63	4.14	-2.85	0.0069	0.3027	WNK2
DYNLL2	7	7.97	-1.97	0.0069	0.3027	DYNLL2
HJURP	6.72	6.95	-1.18	0.0069	0.3027	HJURP
MRPL53	6.14	5.79	1.27	0.0069	0.3044	MRPL53
LPPR5	4.19	0.66	11.6	0.0069	0.3044	LPPR5
SOD1	8.89	9.1	-1.16	0.007	0.3044	SOD1
POLR2D	5.9	6.16	-1.19	0.007	0.3044	POLR2D
UXS1	6.28	5.82	1.38	0.007	0.3044	UXS1
ATXN7L2	2.1	3.8	-3.24	0.007	0.3044	ATXN7L2
C19orf66	0.33	2.33	-4.01	0.007	0.3044	C19orf66
FBN3	3.7	4.38	-1.6	0.007	0.3044	FBN3
MARVELD1	5.6	5.9	-1.23	0.007	0.3046	MARVELD1
GBX2	1.77	4.57	-7	0.0071	0.3046	GBX2
MVD	6.71	7.22	-1.43	0.0071	0.3047	MVD
RAP1GAP	2.74	4.37	-3.09	0.0071	0.3047	RAP1GAP
NEFL	1.04	2.86	-3.52	0.0071	0.3047	NEFL
ACOT13	4.77	5.22	-1.37	0.0071	0.3047	ACOT13
LHFPL2	5.88	4.41	2.77	0.0071	0.3047	LHFPL2
HIST1H2BM	7.81	8.12	-1.24	0.0072	0.3053	HIST1H2BM
ARF1	9.97	10.3	-1.25	0.0072	0.3053	ARF1
WBP1L	5.82	4.42	2.65	0.0072	0.3056	WBP1L
TCTEX1D1	0.98	1.65	-1.59	0.0072	0.3056	TCTEX1D1
TUBB2B	9.05	10.68	-3.09	0.0072	0.3062	TUBB2B
CHRNB4	0.13	0.55	-1.34	0.0073	0.3071	CHRNB4
SNX27	5.65	6.13	-1.4	0.0073	0.3071	SNX27
APLF	6.01	4.24	3.42	0.0073	0.3071	APLF
TRNP1	2.53	3.51	-1.97	0.0073	0.3071	TRNP1
CA11	5.06	6.94	-3.69	0.0074	0.3081	CA11
FLJ45983	0.58	0	1.49	0.0074	0.3081	FLJ45983
TMTC2	3.45	4.42	-1.96	0.0074	0.3081	TMTC2
SERPINB6	5.16	5.93	-1.7	0.0074	0.3081	SERPINB6
SMAD7	5.42	4.59	1.78	0.0074	0.3081	SMAD7
GRID1	1.06	0.25	1.76	0.0075	0.3089	GRID1
KCTD20	6.42	5.71	1.63	0.0075	0.3089	KCTD20
RNLS	1.99	3.24	-2.39	0.0075	0.3089	RNLS
STAT3	5.27	5.99	-1.64	0.0075	0.3089	STAT3
NEAT1	6.08	5.02	2.08	0.0076	0.3089	NEAT1
SNX12	4.93	4.99	-1.04	0.0076	0.3089	SNX12
MRPS31	4.66	5	-1.27	0.0076	0.3089	MRPS31
SEC11C	4.56	5.65	-2.13	0.0076	0.3089	SEC11C
WDR96	0	1.01	-2.01	0.0077	0.3089	WDR96
CDIPT	7.02	7.4	-1.3	0.0077	0.3089	CDIPT
MDM4	5.81	5.58	1.18	0.0077	0.3089	MDM4
APOL3	0	5.46	-43.99	0.0077	0.3089	APOL3
TRIM9	0.37	1.19	-1.76	0.0078	0.3089	TRIM9
FLJ27354	1.13	0.25	1.84	0.0078	0.3089	FLJ27354
PDZK1	0.34	3.9	-11.76	0.0078	0.3089	PDZK1
SH3GL1	6.44	6.12	1.25	0.0078	0.3089	SH3GL1
PDGFD	2.48	1.51	1.95	0.0078	0.3089	PDGFD
BIK	2.73	0	6.65	0.0078	0.3089	BIK
AMMECR1	5.11	5.7	-1.5	0.0078	0.3089	AMMECR1
ZIC2	2.44	6.04	-12.05	0.0078	0.3089	ZIC2
IGBP1	6.75	6.5	1.2	0.0078	0.3089	IGBP1
CLEC16A	5.5	5	1.41	0.0078	0.3089	CLEC16A
IFITM2	6.99	5.11	3.7	0.0078	0.3089	IFITM2
SDC4	5.17	4.66	1.42	0.0078	0.3089	SDC4
HK1	5.68	7.02	-2.53	0.0079	0.3089	HK1
ATL2	6.45	6.14	1.24	0.0079	0.3089	ATL2
FOXN2	3.51	4.35	-1.79	0.0079	0.3089	FOXN2
CIAPIN1	6.88	6.59	1.23	0.0079	0.3089	CIAPIN1
LINC00617	1.42	5.25	-14.24	0.0079	0.3089	LINC00617
PARK7	9.12	9.48	-1.28	0.0079	0.3089	PARK7
PRKAA2	1.41	1.99	-1.49	0.0079	0.3089	PRKAA2
ALX4	1.1	0	2.14	0.0079	0.3089	ALX4
CRHR1	0.82	2.67	-3.61	0.0079	0.3089	CRHR1
MARCH8	4.34	4.09	1.19	0.008	0.3104	MARCH8
SPINT2	4.69	6.72	-4.09	0.008	0.3107	SPINT2
OR1K1	0.48	0	1.39	0.0081	0.3129	OR1K1
PFN1	9.83	10.08	-1.19	0.0081	0.3129	PFN1
SAP130	6.39	6.58	-1.14	0.0082	0.3129	SAP130
SLCO4C1	4.33	5.57	-2.36	0.0082	0.3129	SLCO4C1
PCCB	5.4	5.78	-1.3	0.0082	0.3129	PCCB
ERBB3	1.5	2.56	-2.07	0.0082	0.3129	ERBB3
THSD7B	0	0.55	-1.46	0.0082	0.3129	THSD7B
FAM210B	5.25	6.23	-1.97	0.0082	0.3129	FAM210B
RASGRP1	1.32	6.02	-25.9	0.0082	0.313	RASGRP1
ASTN2	2.96	1.75	2.31	0.0082	0.3138	ASTN2
MYOCD	4.09	1.24	7.24	0.0082	0.3138	MYOCD
TIMM21	6.74	6.14	1.51	0.0083	0.3139	TIMM21
TMEM110	3.9	4.76	-1.82	0.0083	0.3162	TMEM110
SOHLH2	1.79	1.37	1.34	0.0084	0.3164	SOHLH2
NMNAT2	3.96	1.73	4.68	0.0084	0.3164	NMNAT2
NRBP2	3.26	3.79	-1.45	0.0084	0.3165	NRBP2
SH3RF1	3.37	4.66	-2.45	0.0084	0.3165	SH3RF1
SNX11	4.01	4.68	-1.59	0.0085	0.3174	SNX11
NABP1	4.11	2.45	3.16	0.0085	0.3174	NABP1
ZNF582-AS1	0.92	2.03	-2.16	0.0085	0.3174	ZNF582-AS1
HPDL	1.82	2.53	-1.64	0.0085	0.3182	HPDL
ORMDL3	4.43	5.1	-1.58	0.0086	0.3182	ORMDL3
TSPAN17	4.16	4.88	-1.65	0.0086	0.3182	TSPAN17
SLFN13	3.02	3.97	-1.94	0.0086	0.3182	SLFN13
LOC399744	1.35	0.55	1.74	0.0086	0.3182	LOC399744
APOL4	0	1.3	-2.47	0.0086	0.3184	APOL4
MRPL1	2.36	3.21	-1.8	0.0086	0.3184	MRPL1
NFU1	5.13	5.19	-1.05	0.0087	0.3184	NFU1
CEP290	3.67	3.01	1.58	0.0087	0.3184	CEP290
SH3RF2	2.85	0.78	4.2	0.0087	0.3184	SH3RF2
CCBE1	3.84	0	14.36	0.0087	0.3185	CCBE1
CHMP3	6.33	5.97	1.28	0.0087	0.3188	CHMP3
SH2D4A	2.5	1.5	1.99	0.0087	0.3188	SH2D4A
GNG10	5.78	6.27	-1.4	0.0087	0.3188	GNG10
NPTX2	3.29	4.81	-2.87	0.0087	0.3188	NPTX2
GPR27	2.56	3.38	-1.77	0.0088	0.3191	GPR27
MYBL2	7.8	8.22	-1.34	0.0088	0.3191	MYBL2
COX7C	8.04	8.42	-1.3	0.0088	0.3191	COX7C
TLCD1	2.12	2.96	-1.8	0.0088	0.3191	TLCD1
IDH1	8.41	9.68	-2.42	0.0088	0.3191	IDH1
DNMT3B	1.65	5.03	-10.38	0.0089	0.3191	DNMT3B
LOC100132832	3.96	3.62	1.26	0.0089	0.3191	LOC100132832
LOC285401	1.1	4.64	-11.66	0.0089	0.3191	LOC285401
FAN1	4.77	4.86	-1.06	0.0089	0.3191	FAN1
SRPX2	1.91	1.01	1.87	0.0089	0.3193	SRPX2
FAM135A	5.46	5.71	-1.19	0.009	0.3193	FAM135A
TRPV3	1.82	0.88	1.92	0.009	0.3193	TRPV3
OGDHL	1.46	3.14	-3.21	0.009	0.3193	OGDHL
LDLRAP1	3.49	4.33	-1.79	0.009	0.3197	LDLRAP1
SEC24B	6.05	5.21	1.8	0.009	0.3197	SEC24B
DRGX	0	1.14	-2.2	0.009	0.3198	DRGX
EIF2C1	5.58	6.15	-1.48	0.009	0.3198	EIF2C1
CRCP	6	6.33	-1.26	0.0091	0.3198	CRCP
PAGE1	0.48	0	1.39	0.0091	0.3198	PAGE1
EDN1	1.94	0.48	2.74	0.0091	0.3198	EDN1
NTSR1	0.75	1.65	-1.86	0.0091	0.3198	NTSR1
IFFO2	3.34	4.58	-2.35	0.0091	0.3198	IFFO2
MLLT11	8.1	6.87	2.36	0.0092	0.3198	MLLT11
SGTB	4.02	4.62	-1.51	0.0092	0.3198	SGTB
SYDE2	3.59	2.06	2.89	0.0092	0.3198	SYDE2
EYA2	0.13	1.01	-1.83	0.0092	0.3198	EYA2
FOXH1	4.53	6.85	-4.98	0.0092	0.3217	FOXH1
NEUROG3	0	0.46	-1.37	0.0093	0.3217	NEUROG3
FAM165B	3.96	3.71	1.19	0.0093	0.3224	FAM165B
SNX10	0.46	1.32	-1.81	0.0094	0.3227	SNX10
NAPRT1	1.37	2.15	-1.72	0.0094	0.3227	NAPRT1
PRKCI	6.99	7.48	-1.4	0.0094	0.3227	PRKCI
ICOSLG	0	1.35	-2.55	0.0094	0.3227	ICOSLG
ABLIM1	0	1.39	-2.62	0.0095	0.3227	ABLIM1
SETD7	6.48	5.74	1.67	0.0095	0.3227	SETD7
FHL2	4.47	4.8	-1.26	0.0095	0.3227	FHL2
ATCAY	2.94	4.61	-3.18	0.0095	0.3227	ATCAY
DAXX	7.01	7.28	-1.2	0.0095	0.3227	DAXX
MYCL1	2.74	4.1	-2.57	0.0095	0.3227	MYCL1
STIM2	6.69	5.71	1.96	0.0095	0.3227	STIM2
FAM20B	5.47	5.96	-1.41	0.0095	0.3227	FAM20B
NDNF	5.04	1.89	8.87	0.0096	0.3227	NDNF
HIST3H2A	4.25	5.14	-1.86	0.0096	0.3227	HIST3H2A
ASXL1	5.48	4.96	1.44	0.0096	0.3227	ASXL1
HLA-DRA	0.24	1.63	-2.62	0.0096	0.3227	HLA-DRA
TAGLN3	3.94	5.43	-2.81	0.0096	0.3227	TAGLN3
KLC3	0.37	0.72	-1.28	0.0096	0.3227	KLC3
KCNIP2	0.58	0.13	1.37	0.0096	0.3227	KCNIP2
SLC8A3	5.29	3.09	4.59	0.0096	0.3227	SLC8A3
LOC387723	0.47	1.17	-1.62	0.0097	0.3227	LOC387723
NOVA2	0.74	2.21	-2.77	0.0097	0.3227	NOVA2
XKR6	1.19	1.61	-1.34	0.0097	0.3227	XKR6
DNAJB6	7	7.22	-1.16	0.0097	0.3245	DNAJB6
C1orf74	1.52	2.04	-1.43	0.0098	0.3261	C1orf74
LOC729737	4.88	5.95	-2.1	0.0098	0.3264	LOC729737
MAMLD1	1.69	3.86	-4.48	0.0098	0.3265	MAMLD1
KIAA1671	3.58	4.68	-2.14	0.0099	0.3267	KIAA1671
HES7	1.12	3.36	-4.73	0.0099	0.3267	HES7
STEAP3	2.44	3.35	-1.87	0.0099	0.3268	STEAP3
DIAPH3	6.57	5.89	1.61	0.0099	0.3276	DIAPH3
CPED1	0.48	0	1.39	0.01	0.3276	CPED1
BTG2	5.22	6.12	-1.86	0.01	0.3299	BTG2
SHOC2	6.05	5.78	1.2	0.0101	0.3306	SHOC2
TBCA	7.76	8.24	-1.39	0.0101	0.3308	TBCA
FNDC3B	7.38	7.03	1.27	0.0101	0.3308	FNDC3B
MZT1	5.91	6.33	-1.34	0.0101	0.3308	MZT1
IL17RD	6.06	7.35	-2.45	0.0101	0.3309	IL17RD
GPAM	5.02	6.4	-2.61	0.0102	0.332	GPAM
HSD17B4	8.16	8.74	-1.49	0.0102	0.3332	HSD17B4
JAGN1	7.12	6.83	1.22	0.0103	0.3332	JAGN1
STYXL1	4.32	4.9	-1.49	0.0103	0.3332	STYXL1
ADAM8	0.13	0.64	-1.42	0.0103	0.3332	ADAM8
CBLN1	4.87	3.1	3.42	0.0104	0.3347	CBLN1
TNFRSF8	0.9	2.4	-2.83	0.0104	0.3347	TNFRSF8
LARS2	5.28	5.74	-1.38	0.0104	0.3347	LARS2
ABRACL	7.41	7.75	-1.26	0.0105	0.3347	ABRACL
ZCCHC12	1.23	3.59	-5.15	0.0105	0.3347	ZCCHC12
HRASLS5	0.81	3.2	-5.23	0.0105	0.3347	HRASLS5
CYFIP2	2.04	3.92	-3.67	0.0105	0.3347	CYFIP2
USP17L5	0	0.46	-1.37	0.0105	0.3347	USP17L5
MAGED4	5.64	6.06	-1.34	0.0105	0.3347	MAGED4
CPT1A	0.73	3.09	-5.14	0.0105	0.3347	CPT1A
IL17RA	3.96	4.98	-2.02	0.0106	0.3347	IL17RA
CCDC28B	3.6	3.95	-1.28	0.0106	0.3347	CCDC28B
BEX5	0	0.46	-1.37	0.0106	0.3347	BEX5
PARP12	0.57	2.01	-2.7	0.0106	0.3347	PARP12
LARP7	2.6	1.42	2.26	0.0106	0.3347	LARP7
LRRC16A	2.56	3.37	-1.75	0.0106	0.3347	LRRC16A
LINC00167	1.88	1.25	1.55	0.0107	0.3347	LINC00167
TBC1D5	4.1	3.42	1.61	0.0107	0.3347	TBC1D5
TIGD5	4.14	3.57	1.48	0.0107	0.3347	TIGD5
AKR1B1	6.23	6.77	-1.45	0.0107	0.3347	AKR1B1
DGKD	5.47	4.57	1.87	0.0107	0.3347	DGKD
PPP1R14C	0.48	3.56	-8.44	0.0107	0.3347	PPP1R14C
RPN1	7.97	8.44	-1.38	0.0107	0.3347	RPN1
CPXM2	0.46	2.29	-3.56	0.0107	0.3353	CPXM2
MATK	0.13	1.79	-3.17	0.0108	0.3372	MATK
SMC2	6.39	6.62	-1.18	0.0109	0.3372	SMC2
ETFB	5.24	5.84	-1.52	0.0109	0.3372	ETFB
LOC255512	0.67	1.31	-1.56	0.0109	0.3372	LOC255512
CNST	3.01	3.59	-1.5	0.0109	0.3372	CNST
MRPL22	4.93	5.11	-1.13	0.0109	0.3372	MRPL22
SFXN1	7.27	7.69	-1.34	0.0109	0.3372	SFXN1
PFDN4	6.41	6.95	-1.45	0.011	0.3372	PFDN4
SOCS7	4.93	5.14	-1.16	0.011	0.3372	SOCS7
PTGR1	4.74	5.96	-2.32	0.011	0.3372	PTGR1
HVCN1	3.09	4.95	-3.63	0.011	0.3372	HVCN1
NDUFS5	7.85	8.15	-1.23	0.011	0.3372	NDUFS5
YBX2	3.08	4.32	-2.35	0.0111	0.3382	YBX2
ANKRD40	6.48	6.77	-1.22	0.0111	0.3382	ANKRD40
TNFAIP8	0.83	1.84	-2.01	0.0111	0.3382	TNFAIP8
C20orf112	5.13	4.07	2.08	0.0111	0.3383	C20orf112
MFAP2	6.75	7.57	-1.76	0.0111	0.3385	MFAP2
PMEPA1	3.13	4.81	-3.2	0.0112	0.3388	PMEPA1
PRKCZ	3.1	4.21	-2.15	0.0112	0.3394	PRKCZ
CD6	0.24	1.47	-2.35	0.0112	0.3394	CD6
ARHGAP29	6.64	4.71	3.81	0.0112	0.3394	ARHGAP29
FTO	7.3	6.83	1.38	0.0112	0.3394	FTO
NANP	4.38	5.3	-1.88	0.0113	0.3398	NANP
IARS	9.24	9.09	1.11	0.0113	0.3398	IARS
TMEM38B	4.32	3.76	1.47	0.0113	0.3398	TMEM38B
NDUFB7	5.38	5.79	-1.32	0.0113	0.3398	NDUFB7
CARD8	4.07	3.36	1.64	0.0114	0.3398	CARD8
RBM15B	4.73	5.1	-1.3	0.0114	0.3398	RBM15B
GSC	3.05	5.63	-5.96	0.0114	0.3398	GSC
ARPC4	7.18	7.49	-1.24	0.0114	0.3398	ARPC4
NXPH2	2.32	0.55	3.41	0.0114	0.341	NXPH2
C6orf223	3.96	4.9	-1.91	0.0115	0.341	C6orf223
TTC39B	3.68	6.72	-8.25	0.0116	0.341	TTC39B
PAIP1	7.26	6.81	1.36	0.0116	0.341	PAIP1
SERINC5	8.3	9.12	-1.76	0.0116	0.341	SERINC5
LPHN1	4.83	5.48	-1.57	0.0116	0.341	LPHN1
STK11IP	2.75	3.26	-1.43	0.0116	0.341	STK11IP
CCDC146	0.92	0.55	1.29	0.0116	0.341	CCDC146
MSANTD3	4.19	4.74	-1.47	0.0116	0.341	MSANTD3
NCOA6	6.39	5.68	1.63	0.0117	0.341	NCOA6
PDK1	5.41	6.27	-1.82	0.0117	0.341	PDK1
FGFRL1	3.05	2.27	1.72	0.0117	0.341	FGFRL1
LAYN	2.07	4.32	-4.77	0.0117	0.341	LAYN
ZSCAN10	3.76	5.26	-2.83	0.0117	0.341	ZSCAN10
BACE2	3.49	4.25	-1.69	0.0117	0.341	BACE2
R3HDM2	4.49	4.77	-1.22	0.0117	0.341	R3HDM2
THADA	3.83	4.22	-1.31	0.0117	0.341	THADA
FBXW2	6.05	5.87	1.14	0.0117	0.341	FBXW2
NUDT22	2.58	3.2	-1.54	0.0117	0.341	NUDT22
RGL1	2.68	1.96	1.65	0.0118	0.3431	RGL1
ANO1	4.51	0.33	18.14	0.0118	0.3431	ANO1
MAML2	3.68	2.07	3.05	0.0119	0.3431	MAML2
ZNF91	6.17	5.78	1.31	0.0119	0.3434	ZNF91
RARRES2	3.34	5.37	-4.07	0.0119	0.3434	RARRES2
TRIL	1.12	2.57	-2.73	0.0119	0.3434	TRIL
MEX3A	7.03	6.72	1.24	0.0119	0.3434	MEX3A
MRPL21	5.45	5.9	-1.37	0.0119	0.3434	MRPL21
AARD	1.16	2.61	-2.73	0.012	0.3434	AARD
TGFBR1	7.07	6.7	1.29	0.012	0.344	TGFBR1
AHCYL1	8.22	7.84	1.3	0.012	0.344	AHCYL1
PFKP	7.16	5.73	2.7	0.0121	0.3444	PFKP
JAKMIP1	1.08	3.02	-3.84	0.0121	0.3444	JAKMIP1
C10orf118	4.68	5.27	-1.51	0.0121	0.3444	C10orf118
PGF	4.54	2.32	4.68	0.0121	0.3444	PGF
ATP8A2	0.55	2.21	-3.15	0.0121	0.3444	ATP8A2
CGNL1	7.62	4.71	7.51	0.0121	0.3444	CGNL1
VAMP4	2.01	1.36	1.57	0.0122	0.3444	VAMP4
ESCO1	3.19	3.98	-1.73	0.0122	0.3444	ESCO1
TMEM204	1.19	0.46	1.66	0.0122	0.3444	TMEM204
H2AFV	8.8	8.65	1.11	0.0122	0.3444	H2AFV
MPPED2	2.37	0.55	3.55	0.0122	0.3444	MPPED2
FEZ2	6.43	5.72	1.64	0.0122	0.3444	FEZ2
SCAF4	6.88	7.07	-1.14	0.0123	0.3444	SCAF4
NKAIN2	0.69	3.43	-6.67	0.0123	0.3444	NKAIN2
GDPD1	0.99	1.86	-1.83	0.0123	0.345	GDPD1
DPPA4	4.82	6	-2.26	0.0123	0.3454	DPPA4
PRIMA1	1.81	5.27	-10.98	0.0124	0.3457	PRIMA1
RELB	2.18	3.53	-2.55	0.0124	0.3457	RELB
NBR1	5.32	5.92	-1.51	0.0124	0.3463	NBR1
PAX2	3.34	1.5	3.58	0.0124	0.3464	PAX2
KLHL25	3.64	4.51	-1.83	0.0125	0.3477	KLHL25
LIMK1	6.54	7.15	-1.53	0.0126	0.349	LIMK1
LHFPL4	0.24	1.14	-1.86	0.0126	0.349	LHFPL4
ORC6	6.89	7.06	-1.13	0.0126	0.3492	ORC6
TNFRSF21	6.65	7.94	-2.45	0.0126	0.3492	TNFRSF21
TTI2	4.43	4.94	-1.42	0.0126	0.3492	TTI2
SNORA9	6.84	6.56	1.22	0.0127	0.3494	SNORA9
DHCR7	8.37	8.7	-1.26	0.0128	0.3505	DHCR7
ABCD1	3.39	5.41	-4.07	0.0128	0.3505	ABCD1
ANKRD35	0.24	1.5	-2.39	0.0128	0.3505	ANKRD35
B3GAT1	1.95	3.36	-2.67	0.0128	0.3505	B3GAT1
TRMT12	4.35	4.7	-1.28	0.0128	0.3505	TRMT12
HID1	0.24	0.93	-1.6	0.0128	0.3505	HID1
BST2	2.68	4.23	-2.91	0.0128	0.3505	BST2
STK17A	3.3	4.26	-1.95	0.0128	0.3505	STK17A
ATXN10	8.04	7.82	1.17	0.0129	0.3511	ATXN10
TSTD1	3.19	4.56	-2.6	0.0129	0.3514	TSTD1
LHX6	0	1.02	-2.02	0.0129	0.3514	LHX6
PYROXD2	0.9	1.62	-1.65	0.013	0.3514	PYROXD2
RBM4	6.31	6.65	-1.26	0.013	0.3514	RBM4
CRTAM	0.89	4.96	-16.86	0.013	0.3514	CRTAM
PACSIN2	6.24	6.66	-1.34	0.013	0.3514	PACSIN2
LIMK2	4.45	4.79	-1.26	0.013	0.3514	LIMK2
INPP5K	4.13	4.8	-1.6	0.0131	0.3515	INPP5K
RFFL	3.35	4.77	-2.67	0.0131	0.3515	RFFL
CKMT1A	2.44	4.28	-3.58	0.0131	0.3515	CKMT1A
ST3GAL6	4.13	1.63	5.66	0.0131	0.3515	ST3GAL6
GPHN	5.82	4.5	2.49	0.0131	0.3515	GPHN
PMP22	6.98	2.9	16.91	0.0131	0.3515	PMP22
TMEM135	6.36	5.86	1.42	0.0131	0.3515	TMEM135
GDAP1L1	1.3	2.02	-1.65	0.0132	0.3535	GDAP1L1
SLC24A2	3.45	0.8	6.29	0.0132	0.3535	SLC24A2
AQP3	0.34	1.43	-2.13	0.0133	0.3535	AQP3
SHROOM4	5.49	2.61	7.33	0.0133	0.3535	SHROOM4
SLC39A8	6.53	8.61	-4.22	0.0133	0.3535	SLC39A8
PCNXL2	4.56	5.4	-1.79	0.0133	0.3535	PCNXL2
PPP1R14A	3.02	3.86	-1.79	0.0134	0.3535	PPP1R14A
C12orf52	4.36	4.83	-1.39	0.0134	0.3535	C12orf52
IGLON5	5.89	5.53	1.28	0.0134	0.3535	IGLON5
CTSZ	8.57	6.09	5.57	0.0134	0.3535	CTSZ
SFTA1P	0.13	0.95	-1.76	0.0134	0.3537	SFTA1P
IL6	3.05	0.35	6.49	0.0134	0.3546	IL6
USP38	5.07	4.26	1.75	0.0136	0.3562	USP38
KIAA1211L	0	0.8	-1.75	0.0136	0.3562	KIAA1211L
DNASE1L2	0.24	1.08	-1.79	0.0136	0.3562	DNASE1L2
ARSF	1.31	2.74	-2.69	0.0136	0.3562	ARSF
DENND2C	2.81	4.41	-3.03	0.0136	0.3562	DENND2C
NFIC	0.5	2.83	-5.01	0.0137	0.3562	NFIC
CSNK1D	7.61	7.74	-1.1	0.0137	0.3562	CSNK1D
FAM19A4	0.34	1.81	-2.77	0.0137	0.3562	FAM19A4
CD151	7.54	7.08	1.38	0.0137	0.3562	CD151
ATXN1	1.75	2.06	-1.24	0.0137	0.3562	ATXN1
ZNF75D	2.93	3.73	-1.74	0.0137	0.3562	ZNF75D
SRGAP2B	2.41	1.61	1.74	0.0137	0.3562	SRGAP2B
PDLIM1	0.75	0	1.69	0.0137	0.3562	PDLIM1
MYH9	9.31	8.53	1.72	0.0138	0.3587	MYH9
BCKDHB	4.77	4.15	1.53	0.0139	0.3589	BCKDHB
SLFN12	2.18	3.22	-2.05	0.014	0.3608	SLFN12
TTC18	1.57	1.2	1.29	0.014	0.3608	TTC18
SPAG1	0.24	1.73	-2.82	0.014	0.3608	SPAG1
TYRO3	5.4	4.75	1.57	0.014	0.3608	TYRO3
PCDHB19P	0.24	0.72	-1.39	0.014	0.3608	PCDHB19P
GNG12	6.06	5.27	1.74	0.0141	0.3608	GNG12
MOCOS	0.91	2.59	-3.19	0.0141	0.3608	MOCOS
LINC00086	0.37	1.26	-1.85	0.0141	0.3613	LINC00086
GAS2L1	4.16	3.57	1.51	0.0141	0.3617	GAS2L1
KIF26B	5.87	3.41	5.5	0.0142	0.362	KIF26B
TOPBP1	6.18	5.89	1.22	0.0142	0.362	TOPBP1
UNC13C	0	0.97	-1.96	0.0142	0.362	UNC13C
KIAA0226L	3.1	4.23	-2.2	0.0142	0.362	KIAA0226L
PIANP	1.83	1.69	1.1	0.0143	0.362	PIANP
USP12	4.79	5.06	-1.21	0.0143	0.362	USP12
NTNG2	0	1.64	-3.11	0.0143	0.362	NTNG2
MKX	0	1.26	-2.39	0.0143	0.362	MKX
C17orf104	0.37	1.3	-1.9	0.0143	0.362	C17orf104
TMEM30A	6.36	5.79	1.48	0.0144	0.362	TMEM30A
DTNA	0.81	2.97	-4.47	0.0144	0.362	DTNA
MYT1	0.46	1.65	-2.28	0.0144	0.362	MYT1
NUDT9	5.04	6.03	-1.98	0.0144	0.362	NUDT9
EXOC6B	5.86	5.59	1.2	0.0144	0.362	EXOC6B
IGFBP6	2.57	3.72	-2.22	0.0144	0.362	IGFBP6
SERINC2	3.83	4.91	-2.11	0.0144	0.362	SERINC2
APLN	0.13	0.63	-1.41	0.0145	0.362	APLN
COL11A1	1.52	0.22	2.46	0.0145	0.362	COL11A1
PVRL1	5.25	4.5	1.69	0.0145	0.362	PVRL1
UGT3A2	3.98	4.72	-1.67	0.0145	0.362	UGT3A2
C16orf80	5.41	5.85	-1.35	0.0145	0.3622	C16orf80
ST3GAL3	0.58	1.46	-1.84	0.0145	0.3622	ST3GAL3
CYP2S1	3.6	4.6	-2	0.0146	0.3622	CYP2S1
MXI1	4.85	4.2	1.57	0.0146	0.3622	MXI1
SYNJ2BP	3.64	4.33	-1.62	0.0146	0.3626	SYNJ2BP
SLC43A2	2.61	4.02	-2.67	0.0146	0.3632	SLC43A2
SUMO1	5.53	5.75	-1.16	0.0147	0.3632	SUMO1
FAM157B	1.91	3.47	-2.94	0.0147	0.3632	FAM157B
ST8SIA6	0.82	3.26	-5.41	0.0147	0.3632	ST8SIA6
TMEM35	1.56	3.36	-3.49	0.0148	0.3632	TMEM35
CD3D	0.57	0	1.49	0.0148	0.3632	CD3D
KCNH1	2.79	0.35	5.39	0.0148	0.3632	KCNH1
AAMDC	4.02	3.4	1.54	0.0148	0.3632	AAMDC
IKBKG	0.37	0	1.29	0.0148	0.3632	IKBKG
LOC728558	0.37	0	1.29	0.0148	0.3632	LOC728558
PLSCR4	0.84	1.67	-1.78	0.0149	0.3632	PLSCR4
SLC47A1	0.9	2.6	-3.27	0.0149	0.3632	SLC47A1
ABTB2	4.82	3.21	3.06	0.0149	0.3632	ABTB2
BNIP3	7.32	7.95	-1.55	0.0149	0.3632	BNIP3
WBP2	6.35	7.02	-1.59	0.015	0.3632	WBP2
RGS5	6.15	3.01	8.77	0.015	0.3632	RGS5
WDR72	0.66	1.77	-2.16	0.015	0.3632	WDR72
MTMR8	0.58	2.02	-2.71	0.015	0.3632	MTMR8
PLIN2	7.9	6.37	2.88	0.015	0.3632	PLIN2
NRBP1	6.67	7.17	-1.41	0.015	0.3632	NRBP1
TDRKH	3.7	4.59	-1.86	0.0151	0.3632	TDRKH
MARCH7	6.23	6.54	-1.24	0.0151	0.3632	MARCH7
PIAS4	5.32	5.68	-1.28	0.0151	0.3632	PIAS4
ARAP3	5.23	4.63	1.51	0.0151	0.3632	ARAP3
BRD7	7.71	6.7	2.01	0.0151	0.3632	BRD7
CSMD2	0.82	2.67	-3.61	0.0152	0.3632	CSMD2
RIBC2	0.47	1.55	-2.11	0.0152	0.3632	RIBC2
NAF1	6.33	5.88	1.37	0.0152	0.3632	NAF1
GATM	1.31	3.08	-3.4	0.0152	0.3632	GATM
ACTG2	0.24	1.71	-2.76	0.0152	0.3632	ACTG2
TCEAL3	4.4	4.8	-1.33	0.0153	0.3632	TCEAL3
LOC100287015	0.66	1.31	-1.57	0.0153	0.3632	LOC100287015
MLLT6	4.18	5.02	-1.78	0.0153	0.3632	MLLT6
C9orf3	3.76	3.09	1.59	0.0153	0.3632	C9orf3
NFE2L1	7.2	7.79	-1.51	0.0154	0.3632	NFE2L1
NSL1	6.12	5.94	1.13	0.0154	0.3632	NSL1
CDS1	0.93	1.84	-1.89	0.0154	0.3632	CDS1
CARKD	3.75	4.54	-1.73	0.0154	0.3632	CARKD
MRPL48	3.54	4.02	-1.39	0.0154	0.3632	MRPL48
ZHX1	3.33	2.21	2.18	0.0154	0.3632	ZHX1
FBXO33	4.09	3.82	1.2	0.0154	0.3632	FBXO33
TLR3	0.13	1.66	-2.89	0.0154	0.3632	TLR3
ACLY	9.56	9.84	-1.22	0.0155	0.3632	ACLY
NEURL2	1.36	2.14	-1.72	0.0155	0.3632	NEURL2
PDE8B	0	1.16	-2.23	0.0155	0.3632	PDE8B
FRMD5	0	1.33	-2.51	0.0155	0.3632	FRMD5
ECH1	5.11	5.86	-1.68	0.0155	0.3632	ECH1
SYCE3	0.13	0.55	-1.34	0.0155	0.3632	SYCE3
SLC36A4	5.89	4.97	1.88	0.0155	0.3632	SLC36A4
SLC25A18	0.13	1.25	-2.17	0.0155	0.3632	SLC25A18
LOC100128361	3.28	1.85	2.69	0.0155	0.3632	LOC100128361
GRM4	3.27	5.45	-4.52	0.0155	0.3632	GRM4
SCUBE1	0.24	1.5	-2.39	0.0156	0.3632	SCUBE1
MIR17HG	0	0.35	-1.27	0.0156	0.3632	MIR17HG
ARHGEF10L	4.61	4.15	1.38	0.0156	0.3632	ARHGEF10L
MAP1A	3.63	2.1	2.89	0.0156	0.3632	MAP1A
IGSF9B	1.23	2.43	-2.29	0.0157	0.3632	IGSF9B
KCNMB4	3.53	4.59	-2.09	0.0157	0.3632	KCNMB4
HNRNPH2	6.9	7.26	-1.29	0.0157	0.3632	HNRNPH2
C17orf97	2.47	2.96	-1.41	0.0157	0.3632	C17orf97
EZR	6.64	7.56	-1.89	0.0157	0.3632	EZR
VASH2	3.44	4.38	-1.92	0.0157	0.3632	VASH2
TEAD1	7.19	6.2	1.99	0.0158	0.3636	TEAD1
HIST3H2BB	4.45	5.55	-2.15	0.0158	0.3636	HIST3H2BB
PCDHGB5	1.52	2.25	-1.67	0.0158	0.3636	PCDHGB5
PRKCQ	1.97	3.23	-2.41	0.0158	0.3641	PRKCQ
AQP11	0	0.63	-1.55	0.0158	0.3641	AQP11
PPIL4	5.49	5.66	-1.13	0.0159	0.3644	PPIL4
C17orf58	3.27	4.17	-1.86	0.0159	0.365	C17orf58
PRKD2	4.74	5.04	-1.23	0.0159	0.365	PRKD2
CSPP1	1.06	0.63	1.34	0.016	0.365	CSPP1
FAM160A1	2.61	4.29	-3.2	0.016	0.365	FAM160A1
GLOD4	7.28	6.89	1.31	0.016	0.365	GLOD4
AXIN1	4.7	4.98	-1.21	0.016	0.3655	AXIN1
ATP1A1	9.61	9.94	-1.26	0.0161	0.3655	ATP1A1
IRS2	3.93	4.65	-1.65	0.0161	0.3655	IRS2
SEMA6C	4.22	4.57	-1.28	0.0161	0.3655	SEMA6C
FAM43A	3.58	0.87	6.58	0.0161	0.3655	FAM43A
POLE4	1.82	3.08	-2.39	0.0161	0.3655	POLE4
FAM117B	3.9	4.74	-1.79	0.0161	0.3655	FAM117B
PLCB4	4.13	3.36	1.7	0.0162	0.3656	PLCB4
JHDM1D	6.25	5.4	1.8	0.0162	0.3656	JHDM1D
ZNF331	5.35	4.21	2.2	0.0162	0.3656	ZNF331
PRR3	6.12	5.16	1.94	0.0162	0.3656	PRR3
SORL1	3.12	4.01	-1.85	0.0162	0.3656	SORL1
ACY1	3.63	4.46	-1.78	0.0162	0.3656	ACY1
TIMMDC1	4.83	5.4	-1.49	0.0163	0.3656	TIMMDC1
CYP2D6	0.76	1.26	-1.42	0.0163	0.3656	CYP2D6
DOCK5	1.94	2.54	-1.51	0.0163	0.3656	DOCK5
CARD10	1.25	3.07	-3.53	0.0163	0.3656	CARD10
NFE2L3	1.66	3.03	-2.59	0.0163	0.3656	NFE2L3
STRBP	5.76	6.29	-1.45	0.0163	0.3656	STRBP
DHRS4-AS1	1.31	0.35	1.95	0.0164	0.3662	DHRS4-AS1
TSC22D1	8.17	7.35	1.77	0.0164	0.3662	TSC22D1
NEDD4L	3.18	4.25	-2.1	0.0164	0.3662	NEDD4L
RCN2	9.47	7.99	2.8	0.0165	0.3662	RCN2
STAT1	6.41	6.65	-1.18	0.0165	0.3662	STAT1
RALGPS2	4.62	5.76	-2.2	0.0165	0.3662	RALGPS2
RAB3B	3.31	5.9	-6.05	0.0165	0.3662	RAB3B
TDP1	4.42	5.08	-1.57	0.0165	0.3662	TDP1
PLEKHH3	1.52	2.32	-1.73	0.0165	0.3662	PLEKHH3
KCNB2	0.24	1.89	-3.12	0.0166	0.3664	KCNB2
ALOX5	0	0.35	-1.28	0.0166	0.3664	ALOX5
SNORA5B	1.25	0.7	1.46	0.0166	0.3664	SNORA5B
MCCC2	5.98	6.21	-1.17	0.0166	0.3664	MCCC2
C8orf48	0.75	0	1.69	0.0167	0.3664	C8orf48
SPIN4	6.94	5.42	2.88	0.0167	0.3664	SPIN4
GRID2	0.34	1.93	-3	0.0167	0.3664	GRID2
SEC63	6.65	7.09	-1.36	0.0167	0.3664	SEC63
KIAA0753	3.88	4.27	-1.31	0.0167	0.3664	KIAA0753
PPM1A	5.07	5.5	-1.34	0.0167	0.3667	PPM1A
CD248	4.27	2.38	3.72	0.0168	0.3671	CD248
TGFB3	0	0.94	-1.92	0.0168	0.3671	TGFB3
C15orf59	3.94	4.89	-1.93	0.0169	0.369	C15orf59
BCL2	2.27	1.61	1.59	0.0169	0.369	BCL2
TMPO	5.68	6.13	-1.37	0.0169	0.369	TMPO
ZNF710	4.67	5.23	-1.47	0.017	0.369	ZNF710
TMEM86A	0.26	1.43	-2.25	0.017	0.369	TMEM86A
PNMA2	1.48	2.31	-1.78	0.017	0.369	PNMA2
AUH	3.47	3.93	-1.38	0.017	0.369	AUH
VGLL3	0.81	2.14	-2.52	0.017	0.369	VGLL3
MLLT3	6.52	3.59	7.6	0.017	0.369	MLLT3
FBXL17	3.5	2.91	1.51	0.0171	0.369	FBXL17
GDF6	1.57	0.31	2.39	0.0171	0.369	GDF6
ST14	0.37	1.53	-2.23	0.0171	0.369	ST14
ATP6V1H	6.21	5.85	1.28	0.0171	0.369	ATP6V1H
EPHA7	3.87	2.3	2.97	0.0171	0.3693	EPHA7
MCTP2	0.69	1.6	-1.88	0.0172	0.3693	MCTP2
NPBWR1	0.37	0	1.29	0.0172	0.3693	NPBWR1
PLCD4	0.37	0	1.29	0.0172	0.3693	PLCD4
WEE1	6.48	6.75	-1.2	0.0173	0.3705	WEE1
AXIN2	8.03	6.56	2.77	0.0173	0.3705	AXIN2
STC2	2.48	4.37	-3.69	0.0174	0.3705	STC2
SPRED2	6.57	7.32	-1.68	0.0174	0.3705	SPRED2
FAM189A2	0	3.08	-8.48	0.0174	0.3705	FAM189A2
SUPT5H	7.85	7.93	-1.06	0.0174	0.3705	SUPT5H
BAIAP3	0	0.46	-1.37	0.0174	0.3705	BAIAP3
TLE4	6.56	5.35	2.31	0.0174	0.3705	TLE4
LOC100506178	2.46	0.35	4.33	0.0174	0.3705	LOC100506178
BZW2	7.75	7.31	1.35	0.0174	0.3705	BZW2
HIGD1A	6.02	6.61	-1.5	0.0175	0.3705	HIGD1A
KIAA1644	1.1	2.4	-2.46	0.0175	0.3705	KIAA1644
XYLT1	2.84	3.51	-1.59	0.0175	0.3705	XYLT1
PELI3	2.96	3.43	-1.38	0.0175	0.3705	PELI3
CRKL	6.07	6.42	-1.27	0.0176	0.3724	CRKL
ANGPT2	4.21	1.26	7.75	0.0176	0.3724	ANGPT2
NEDD9	3.46	5.84	-5.22	0.0177	0.3731	NEDD9
STX3	5.17	6.58	-2.67	0.0177	0.3731	STX3
MOSPD1	5.33	5.77	-1.35	0.0178	0.3737	MOSPD1
KCNH7	0	0.7	-1.62	0.0178	0.3737	KCNH7
HSCB	3.4	3.99	-1.51	0.0178	0.3737	HSCB
GRM2	0.66	1.98	-2.49	0.0178	0.3737	GRM2
SLC10A5	0.81	0.13	1.6	0.0178	0.3737	SLC10A5
NUAK1	6.59	5.81	1.72	0.0178	0.3737	NUAK1
ADCY3	5.27	4.87	1.32	0.0179	0.3737	ADCY3
ABCB1	0.55	1.56	-2.02	0.0179	0.3737	ABCB1
SLC38A3	1.47	0.46	2.02	0.0179	0.3737	SLC38A3
ANO2	0.24	1.08	-1.79	0.0179	0.3737	ANO2
ATAD2B	4.22	4.14	1.05	0.0179	0.3737	ATAD2B
MSX2	8.72	5.97	6.74	0.0179	0.3737	MSX2
NTN1	1.1	4.99	-14.85	0.018	0.3737	NTN1
CRIM1	5.56	4.78	1.71	0.018	0.3737	CRIM1
ISOC2	4.25	4.88	-1.55	0.018	0.3737	ISOC2
FAM118A	3.27	3.88	-1.53	0.018	0.3738	FAM118A
LOC389641	0.33	1.89	-2.95	0.0181	0.3746	LOC389641
HSD17B11	5.25	6.29	-2.06	0.0181	0.3746	HSD17B11
MFF	3.84	3.51	1.25	0.0182	0.3746	MFF
ZBTB9	4.86	5.2	-1.27	0.0182	0.3746	ZBTB9
HTR3A	0.26	1.42	-2.24	0.0182	0.3746	HTR3A
GJA1	9.97	11.19	-2.33	0.0182	0.3746	GJA1
ZIK1	4.46	5	-1.46	0.0182	0.3746	ZIK1
C3orf37	5.14	5.53	-1.31	0.0182	0.3746	C3orf37
CDH20	0.13	1.97	-3.56	0.0183	0.3746	CDH20
FAM65B	1.21	0	2.31	0.0183	0.3746	FAM65B
NMRK2	0.47	2.89	-5.35	0.0183	0.3746	NMRK2
JMY	1.73	2.46	-1.66	0.0183	0.3746	JMY
LOC100505687	4.29	4.69	-1.32	0.0183	0.3746	LOC100505687
HOXA2	0.83	0.35	1.39	0.0183	0.3746	HOXA2
XKRX	0.47	2.42	-3.87	0.0183	0.3746	XKRX
MPV17L	0.74	1.65	-1.88	0.0183	0.3746	MPV17L
TJP2	2.88	3.99	-2.15	0.0183	0.3746	TJP2
GJA3	0.37	2.06	-3.22	0.0184	0.375	GJA3
KIAA0101	7.56	7.85	-1.22	0.0185	0.3757	KIAA0101
ZNF10	2.14	1.64	1.42	0.0185	0.3757	ZNF10
DEGS1	5.54	5.93	-1.31	0.0185	0.3757	DEGS1
GFPT1	5.83	6.31	-1.39	0.0185	0.3757	GFPT1
TSPAN13	3.21	4.18	-1.96	0.0185	0.3757	TSPAN13
ACBD7	1.73	3.14	-2.65	0.0186	0.3762	ACBD7
RALGAPA2	4.56	4.09	1.38	0.0186	0.3762	RALGAPA2
SNAPC2	5.81	5.29	1.43	0.0186	0.3762	SNAPC2
CEP19	1.05	1.35	-1.23	0.0186	0.3762	CEP19
KLHL36	1.98	2.73	-1.69	0.0187	0.3781	KLHL36
LOC283070	0.81	1.61	-1.74	0.0187	0.3781	LOC283070
DCLK1	0.7	1.92	-2.34	0.0188	0.3783	DCLK1
DENND5A	7.5	7.67	-1.13	0.0188	0.3784	DENND5A
HMGA2	8.88	8.07	1.76	0.0188	0.3784	HMGA2
MED12L	3.1	3.86	-1.69	0.0188	0.3784	MED12L
PTPRN	0.13	1.31	-2.26	0.0189	0.3784	PTPRN
IRF2BPL	4.1	4.67	-1.48	0.0189	0.3784	IRF2BPL
HIBADH	5.57	6.04	-1.39	0.0189	0.3784	HIBADH
MRPL51	5.82	6.25	-1.35	0.0189	0.3784	MRPL51
MTMR2	7.34	7	1.26	0.019	0.3784	MTMR2
MSRB3	2.51	1.45	2.08	0.019	0.3784	MSRB3
ARHGEF35	2.79	3.2	-1.33	0.019	0.3784	ARHGEF35
ALKBH8	3.98	4.68	-1.62	0.019	0.3784	ALKBH8
LOC100506054	3.24	3.63	-1.31	0.019	0.3784	LOC100506054
C3orf35	0	0.35	-1.27	0.019	0.3784	C3orf35
AIFM2	0	1.14	-2.2	0.019	0.3784	AIFM2
PAPSS2	1.16	2.29	-2.2	0.019	0.3784	PAPSS2
ZCCHC2	4.18	4.57	-1.3	0.0191	0.3784	ZCCHC2
SBDS	6.56	6.03	1.44	0.0191	0.3784	SBDS
CDK11A	5.57	5.09	1.4	0.0191	0.3784	CDK11A
ENPP5	0.37	1.2	-1.77	0.0191	0.3785	ENPP5
MARC1	0.46	1.6	-2.2	0.0191	0.3785	MARC1
RAB43	4.03	5.19	-2.24	0.0192	0.3785	RAB43
LY6G6F	0.76	1.14	-1.31	0.0192	0.3785	LY6G6F
MFAP4	3.44	5.2	-3.39	0.0192	0.3785	MFAP4
LOC401052	0.26	0	1.2	0.0192	0.3785	LOC401052
LOXL1	4.02	3.1	1.89	0.0193	0.3792	LOXL1
LOC283299	4.46	5.74	-2.44	0.0193	0.3795	LOC283299
IRF9	2.44	3.42	-1.96	0.0193	0.3795	IRF9
HHIPL2	6.92	5.35	2.97	0.0194	0.3795	HHIPL2
CCNF	4.52	4.83	-1.24	0.0194	0.3795	CCNF
FBXW4	5.83	6.12	-1.23	0.0195	0.3795	FBXW4
WBSCR17	1.52	3.68	-4.46	0.0195	0.3795	WBSCR17
C15orf57	4.76	4.4	1.29	0.0195	0.3795	C15orf57
TRIM39	4.9	5.3	-1.31	0.0195	0.3795	TRIM39
ATP10A	0.46	1.56	-2.13	0.0196	0.3795	ATP10A
MRPS9	5.13	5.83	-1.63	0.0196	0.3795	MRPS9
KIF1A	3.44	5.74	-4.93	0.0196	0.3795	KIF1A
MOCS2	1.61	1.18	1.35	0.0196	0.3795	MOCS2
IPCEF1	0.13	1.02	-1.85	0.0196	0.3795	IPCEF1
RRM1	7.42	7.15	1.21	0.0196	0.3795	RRM1
MAP9	3.18	3.76	-1.49	0.0196	0.3795	MAP9
GRHL1	0.37	1.3	-1.91	0.0196	0.3795	GRHL1
NT5C3L	6.27	6.1	1.12	0.0197	0.3795	NT5C3L
SEMA3A	3.37	1.68	3.23	0.0197	0.3795	SEMA3A
PDE10A	3.12	2.18	1.91	0.0197	0.3795	PDE10A
PIK3R5	0.24	1.62	-2.6	0.0197	0.3795	PIK3R5
RNF220	3.6	5.56	-3.91	0.0198	0.3795	RNF220
ROCK2	7.64	7.1	1.46	0.0198	0.3795	ROCK2
ZNF629	5.74	5.41	1.25	0.0198	0.3795	ZNF629
CBR1	4.95	6.26	-2.49	0.0198	0.3795	CBR1
MDK	10.06	9.47	1.5	0.0198	0.3795	MDK
EPHA1	1.68	3.7	-4.05	0.0199	0.3795	EPHA1
CD9	4.33	6.05	-3.29	0.0199	0.3795	CD9
WDPCP	2.59	3.74	-2.21	0.0199	0.3795	WDPCP
ZNF181	3.38	3.11	1.21	0.0199	0.3795	ZNF181
UPF3A	6.01	5.6	1.33	0.0199	0.3795	UPF3A
KCTD21	3.53	2.67	1.82	0.0199	0.3795	KCTD21
GUCY2C	0.37	1.99	-3.08	0.0199	0.3795	GUCY2C
MAPK7	4.84	5.26	-1.34	0.0199	0.3795	MAPK7
ARHGAP8	2.35	3.95	-3.03	0.0199	0.3795	ARHGAP8
FUNDC2	5.98	5.62	1.29	0.0199	0.3795	FUNDC2
TNFAIP3	4.27	1.28	7.92	0.0199	0.3795	TNFAIP3
GATA5	2.62	0.67	3.87	0.02	0.3795	GATA5
RNPEPL1	4.73	5.02	-1.22	0.02	0.3798	RNPEPL1
GXYLT1	3.77	3.95	-1.13	0.02	0.3798	GXYLT1
FAM111B	4.44	5.1	-1.59	0.02	0.3798	FAM111B
BNIPL	0.13	0.55	-1.34	0.02	0.3798	BNIPL
ACVRL1	2.45	0.94	2.84	0.0202	0.3817	ACVRL1
HAPLN3	2.98	4.11	-2.19	0.0202	0.3817	HAPLN3
LINC00479	0	1.06	-2.09	0.0202	0.3817	LINC00479
TMEM98	8.09	7.73	1.28	0.0202	0.3817	TMEM98
RBM17	7.2	7.4	-1.15	0.0202	0.3817	RBM17
DHRS11	3.65	4.31	-1.58	0.0203	0.3819	DHRS11
LOC440173	3.06	2.26	1.74	0.0203	0.3819	LOC440173
NOG	0.67	0.35	1.25	0.0203	0.3822	NOG
CAMTA2	3.42	2.97	1.36	0.0203	0.3822	CAMTA2
FAM134C	5.63	5.92	-1.22	0.0204	0.3822	FAM134C
KDSR	5.11	5.32	-1.16	0.0204	0.3822	KDSR
FSTL1	8.43	7.96	1.38	0.0204	0.3822	FSTL1
TUBB2A	8.55	10.28	-3.31	0.0205	0.3822	TUBB2A
RGL2	4.79	5.51	-1.65	0.0205	0.3822	RGL2
ZBED4	4.56	4.22	1.26	0.0205	0.3822	ZBED4
RAB30	3.13	4.48	-2.54	0.0205	0.3822	RAB30
ZAP70	5.77	3.55	4.66	0.0205	0.3827	ZAP70
MOV10	4.8	5.41	-1.53	0.0205	0.3832	MOV10
TUBA8	0.83	1.95	-2.18	0.0206	0.3832	TUBA8
CAMSAP3	3.06	4.38	-2.49	0.0206	0.3832	CAMSAP3
TDGF1	3.48	6.31	-7.11	0.0206	0.3832	TDGF1
HR	0.26	1.53	-2.41	0.0207	0.3832	HR
SPAG5	6.16	6.4	-1.19	0.0207	0.3832	SPAG5
C2orf18	6.62	5.39	2.34	0.0207	0.3832	C2orf18
COMP	0.37	0	1.29	0.0207	0.3832	COMP
EPB41L4B	0.37	0	1.29	0.0207	0.3832	EPB41L4B
LINC00629	0.37	0	1.29	0.0207	0.3832	LINC00629
OR2T27	0.37	0	1.29	0.0207	0.3832	OR2T27
LOC400043	3.21	0.59	6.15	0.0208	0.3832	LOC400043
KDELR1	9.97	9.65	1.25	0.0208	0.3832	KDELR1
GNPNAT1	7.17	7.64	-1.38	0.0208	0.3832	GNPNAT1
ADAM12	3.7	1.08	6.14	0.0208	0.3836	ADAM12
HIST1H2AL	6.58	7.27	-1.61	0.0209	0.3836	HIST1H2AL
RNF150	1.52	3.62	-4.3	0.0209	0.3836	RNF150
ZSWIM5	3.7	5.16	-2.75	0.0209	0.3836	ZSWIM5
SCRN2	4.28	4.69	-1.33	0.021	0.3847	SCRN2
IGFL4	0.13	0.72	-1.5	0.021	0.3847	IGFL4
TSPEAR	0.24	1.68	-2.71	0.021	0.3847	TSPEAR
RAB3D	3.28	3.91	-1.55	0.021	0.3847	RAB3D
SNX9	3.43	3.89	-1.37	0.0211	0.385	SNX9
GPR155	2.32	0.79	2.89	0.0211	0.385	GPR155
C2CD4A	0	0.88	-1.83	0.0211	0.3855	C2CD4A
WDR91	4.19	3.79	1.32	0.0212	0.3855	WDR91
FAM86HP	1.75	2.73	-1.96	0.0212	0.3855	FAM86HP
PCSK1	2.81	6.79	-15.73	0.0212	0.3855	PCSK1
SPOCK1	5.64	3.45	4.57	0.0212	0.3855	SPOCK1
RPS6KA3	6.54	5.89	1.58	0.0212	0.3855	RPS6KA3
AP1M1	6.83	6.69	1.11	0.0213	0.3855	AP1M1
TMOD1	5.67	2.58	8.54	0.0213	0.3855	TMOD1
TBX4	4.28	1.23	8.27	0.0213	0.3855	TBX4
STK17B	3.83	2.69	2.2	0.0213	0.3855	STK17B
ARPP19	6.92	7.27	-1.28	0.0214	0.3855	ARPP19
MPRIP	7.53	7.34	1.15	0.0214	0.3855	MPRIP
USP44	2.63	3.89	-2.39	0.0214	0.3855	USP44
CNTNAP3B	0.5	1.56	-2.08	0.0214	0.3855	CNTNAP3B
FCHSD1	1.9	2.79	-1.85	0.0215	0.3855	FCHSD1
EFCAB6	1.31	0.35	1.94	0.0215	0.3855	EFCAB6
TRIM59	4.95	5.19	-1.18	0.0215	0.3855	TRIM59
NID1	6.36	5.16	2.31	0.0215	0.3855	NID1
TFPI	3.72	1.81	3.75	0.0216	0.3855	TFPI
KIAA1244	0.24	1.25	-2.01	0.0217	0.3855	KIAA1244
SLC25A26	3.82	4.27	-1.36	0.0217	0.3855	SLC25A26
ASNS	5.51	6.41	-1.86	0.0217	0.3855	ASNS
RAD23A	6.5	6.14	1.28	0.0217	0.3855	RAD23A
EIF3K	8.19	8.81	-1.55	0.0218	0.3855	EIF3K
CCNI	9.63	9.37	1.19	0.0218	0.3855	CCNI
WNT8A	2.68	6.1	-10.74	0.0218	0.3855	WNT8A
WDFY1	5.31	6	-1.61	0.0218	0.3855	WDFY1
CACHD1	5.21	6.71	-2.82	0.0218	0.3855	CACHD1
LMBRD1	2.11	2.8	-1.61	0.0218	0.3855	LMBRD1
XRCC6BP1	2.34	3.27	-1.91	0.0218	0.3855	XRCC6BP1
PLOD2	5.52	5.03	1.4	0.0218	0.3855	PLOD2
CD244	0	0.35	-1.28	0.0218	0.3855	CD244
FLJ42280	0	0.35	-1.28	0.0218	0.3855	FLJ42280
LOC100130581	0	0.35	-1.28	0.0218	0.3855	LOC100130581
LOC100288123	0	0.35	-1.28	0.0218	0.3855	LOC100288123
OR5AK2	0	0.35	-1.28	0.0218	0.3855	OR5AK2
PRR16	0	0.35	-1.28	0.0218	0.3855	PRR16
SPANXN5	0	0.35	-1.28	0.0218	0.3855	SPANXN5
LOC90246	0	0.35	-1.28	0.0218	0.3855	LOC90246
RPS29	5.1	4.76	1.26	0.0219	0.3855	RPS29
TNMD	0.13	1.42	-2.43	0.0219	0.3855	TNMD
SCMH1	6.19	5.39	1.74	0.0219	0.3855	SCMH1
MPP2	2.64	3.51	-1.83	0.0219	0.3855	MPP2
INPP4A	5.46	6.77	-2.47	0.0219	0.3856	INPP4A
SDHC	7.22	7.45	-1.17	0.022	0.3858	SDHC
ANKRD27	3.74	4.23	-1.4	0.022	0.3863	ANKRD27
MYEF2	3.96	5.08	-2.17	0.022	0.3863	MYEF2
ZFP41	0	0.55	-1.46	0.0221	0.3863	ZFP41
PTPDC1	2.38	2.06	1.24	0.0221	0.3863	PTPDC1
LRTOMT	0.26	0.72	-1.38	0.0221	0.3863	LRTOMT
ZDHHC12	4.7	5.59	-1.86	0.0221	0.3863	ZDHHC12
KAT2B	1.9	0.22	3.19	0.0221	0.3863	KAT2B
GPA33	0.13	0.72	-1.5	0.0221	0.3863	GPA33
LOC344595	1.71	2.39	-1.6	0.0221	0.3863	LOC344595
PLA2G3	2.62	4.49	-3.67	0.0222	0.3864	PLA2G3
ODC1	9.28	10.78	-2.82	0.0222	0.387	ODC1
FAM221A	1.91	2.68	-1.7	0.0223	0.387	FAM221A
SNTB1	0.13	2.38	-4.74	0.0223	0.387	SNTB1
WSB2	5.87	6.4	-1.44	0.0223	0.387	WSB2
SLC16A14	0.13	0.86	-1.66	0.0223	0.3878	SLC16A14
CES1	4.76	2.62	4.43	0.0224	0.3878	CES1
ATP11B	6	5.29	1.65	0.0224	0.3883	ATP11B
RAP1GAP2	1.25	2.92	-3.18	0.0224	0.3883	RAP1GAP2
FSTL4	0.87	2.12	-2.38	0.0224	0.3883	FSTL4
SPIB	0.13	2.1	-3.93	0.0225	0.3895	SPIB
WDR45L	5.2	5.63	-1.35	0.0226	0.3895	WDR45L
NCK1	5.79	5	1.74	0.0226	0.3895	NCK1
WWOX	3.59	4.14	-1.46	0.0226	0.3895	WWOX
ATP5I	7.44	7.98	-1.45	0.0226	0.3895	ATP5I
IBTK	4.74	5.09	-1.27	0.0226	0.3895	IBTK
GJB7	1.55	0.72	1.77	0.0226	0.3895	GJB7
PUM1	6.77	6.98	-1.16	0.0227	0.3906	PUM1
CACNG4	1.46	2.04	-1.49	0.0228	0.3914	CACNG4
CAPG	5.36	5.7	-1.26	0.0228	0.3918	CAPG
L3MBTL3	3.35	4.56	-2.32	0.0229	0.3918	L3MBTL3
ETV1	3.87	4.62	-1.69	0.0229	0.3919	ETV1
TDGF1P3	0.24	2.68	-5.43	0.0229	0.3919	TDGF1P3
NLRP2	4.89	5.79	-1.86	0.0229	0.3921	NLRP2
SCAMP3	6.77	6.61	1.12	0.0229	0.3921	SCAMP3
GAL3ST3	2.44	3.24	-1.75	0.023	0.3922	GAL3ST3
HENMT1	0.73	1.88	-2.21	0.023	0.3923	HENMT1
SNCB	1.25	2.44	-2.29	0.023	0.3923	SNCB
KIAA1919	4.78	3.82	1.94	0.0231	0.3923	KIAA1919
PRTG	11.48	9.13	5.1	0.0231	0.3923	PRTG
GNAQ	6.49	6.65	-1.11	0.0231	0.3923	GNAQ
PPP1R3D	2.49	3.02	-1.44	0.0231	0.3923	PPP1R3D
CDK14	5.25	3.92	2.52	0.0231	0.3923	CDK14
TMX2	7.69	7.5	1.14	0.0232	0.3926	TMX2
RAP2B	5.19	6.95	-3.4	0.0232	0.3926	RAP2B
MYL4	2.29	0.46	3.54	0.0232	0.3926	MYL4
SART3	6.8	6.97	-1.13	0.0233	0.3929	SART3
RANBP2	6.43	6.71	-1.21	0.0233	0.3929	RANBP2
PGP	4.63	4.98	-1.28	0.0233	0.3929	PGP
ARHGAP12	3.55	4.17	-1.54	0.0233	0.3929	ARHGAP12
REL	5.01	4.45	1.47	0.0233	0.3929	REL
GSDMD	3.65	4.74	-2.12	0.0233	0.3929	GSDMD
RFTN2	2.44	0.98	2.76	0.0233	0.3929	RFTN2
GDF11	4.98	4.39	1.51	0.0234	0.3929	GDF11
HSBP1L1	1.28	0.12	2.23	0.0234	0.3929	HSBP1L1
BTBD3	5	5.4	-1.32	0.0234	0.393	BTBD3
VAV2	5.59	5.92	-1.26	0.0234	0.393	VAV2
KIF14	4.76	4.25	1.42	0.0235	0.3931	KIF14
SLC16A5	2.09	3.96	-3.65	0.0235	0.3931	SLC16A5
NDRG4	2.85	4.08	-2.35	0.0235	0.3933	NDRG4
ZNF837	0.83	2.01	-2.27	0.0235	0.3933	ZNF837
FBXW12	0.92	0.25	1.59	0.0235	0.3935	FBXW12
EPB41	6.07	6.27	-1.15	0.0236	0.3935	EPB41
AP4E1	4.7	3.75	1.94	0.0236	0.3935	AP4E1
SHOX2	1.39	2.53	-2.2	0.0236	0.3942	SHOX2
EGLN1	5.38	4.97	1.33	0.0237	0.3942	EGLN1
LOC728875	3.53	4.71	-2.27	0.0237	0.395	LOC728875
EFHD1	7.33	3.34	15.97	0.0238	0.395	EFHD1
CYB5R3	0.37	0	1.29	0.0238	0.395	CYB5R3
UBN1	4.99	5.13	-1.1	0.0239	0.3964	UBN1
MBP	0.13	0.95	-1.76	0.0239	0.3964	MBP
YLPM1	5.07	5.32	-1.19	0.024	0.3964	YLPM1
CD14	0.9	0	1.87	0.024	0.3964	CD14
LOC644145	0.9	0	1.87	0.024	0.3964	LOC644145
DHCR24	9.47	10.26	-1.72	0.024	0.3964	DHCR24
PDLIM3	0.13	1.02	-1.84	0.024	0.3964	PDLIM3
FANCD2	5.59	5.95	-1.28	0.0241	0.3964	FANCD2
ZBTB40	5.89	5.44	1.37	0.0241	0.3964	ZBTB40
DCAF13P3	1.5	0.6	1.87	0.0241	0.3964	DCAF13P3
POMT2	5.25	5.51	-1.19	0.0241	0.3964	POMT2
NCOR1	4.35	4.81	-1.38	0.0241	0.3964	NCOR1
PALM	1.19	0.23	1.94	0.0242	0.3964	PALM
FOXJ3	5.33	5.89	-1.47	0.0242	0.3964	FOXJ3
SPHAR	2.34	1.88	1.37	0.0242	0.3964	SPHAR
TNFRSF11B	8.38	7.17	2.31	0.0242	0.3964	TNFRSF11B
LIMS2	0.34	1.33	-1.98	0.0243	0.3964	LIMS2
WNT3A	1.12	4.97	-14.38	0.0243	0.3964	WNT3A
ANKRD36BP1	7.03	6.53	1.42	0.0243	0.3964	ANKRD36BP1
AXL	2.64	1.25	2.61	0.0243	0.3964	AXL
ZCWPW1	0.46	1.08	-1.53	0.0244	0.3964	ZCWPW1
HMBOX1	4.8	4.38	1.34	0.0244	0.3964	HMBOX1
C16orf78	0.55	4.53	-15.69	0.0244	0.3964	C16orf78
NOTCH1	4.29	5.59	-2.47	0.0244	0.3964	NOTCH1
FAM212B	1.06	2.07	-2.02	0.0244	0.3964	FAM212B
FMNL2	6.33	5.46	1.84	0.0244	0.3964	FMNL2
MREG	2.36	3.27	-1.87	0.0244	0.3964	MREG
LSR	2.57	4.4	-3.54	0.0245	0.3964	LSR
LRP4	5.31	4.73	1.49	0.0245	0.3964	LRP4
JAG1	5.78	4.28	2.84	0.0245	0.3964	JAG1
PSMC3	8.03	7.86	1.12	0.0245	0.3964	PSMC3
TOMM40L	3.68	4.09	-1.33	0.0245	0.3964	TOMM40L
ABHD4	5.47	6.95	-2.78	0.0245	0.3964	ABHD4
SWAP70	5.81	6.16	-1.27	0.0245	0.3964	SWAP70
ST3GAL2	5.05	6.2	-2.21	0.0245	0.3964	ST3GAL2
CYP26B1	2.46	1.02	2.73	0.0246	0.3964	CYP26B1
PLEKHG1	0.34	1.75	-2.66	0.0246	0.3964	PLEKHG1
MDH2	8.07	7.95	1.09	0.0246	0.3964	MDH2
SP7	1.52	0	2.87	0.0246	0.3964	SP7
SLBP	7.3	6.75	1.47	0.0246	0.3966	SLBP
CD81	7.9	8.34	-1.35	0.0247	0.3966	CD81
PET112	5.34	5.06	1.22	0.0247	0.3966	PET112
ERCC6	2.41	3.12	-1.63	0.0247	0.3966	ERCC6
SLC1A2	0.24	2.61	-5.17	0.0247	0.3973	SLC1A2
EHHADH	1.48	2.46	-1.96	0.0248	0.3975	EHHADH
SLC22A31	0.75	1.99	-2.36	0.0248	0.3978	SLC22A31
WDR66	0.99	2.41	-2.67	0.0249	0.3982	WDR66
TPTE2P1	0.37	0.88	-1.42	0.0249	0.3982	TPTE2P1
HSPA7	0.37	0	1.29	0.025	0.3982	HSPA7
FZD4	2.96	2.59	1.3	0.025	0.3982	FZD4
VAT1	8.73	9.22	-1.4	0.025	0.3982	VAT1
MYLPF	0.37	0	1.29	0.025	0.3982	MYLPF
WDR48	4.97	5.25	-1.21	0.0251	0.3982	WDR48
B3GNT2	3.33	4.4	-2.1	0.0251	0.3982	B3GNT2
CLK3	5.42	4.97	1.36	0.0251	0.3982	CLK3
RNF11	6.02	6.47	-1.37	0.0252	0.3982	RNF11
RNF121	4.8	5.14	-1.27	0.0252	0.3982	RNF121
VAMP8	5.83	7.56	-3.32	0.0252	0.3982	VAMP8
HERC2P9	3.61	3.13	1.4	0.0252	0.3982	HERC2P9
C9orf91	2.98	3.99	-2.01	0.0252	0.3982	C9orf91
SNX25	4.11	4.72	-1.52	0.0252	0.3982	SNX25
ISM1	7.01	4.13	7.36	0.0252	0.3982	ISM1
LHFP	3.51	1.99	2.86	0.0253	0.3982	LHFP
NDUFV1	6.43	6.31	1.09	0.0253	0.3982	NDUFV1
CXCL12	2.6	4.07	-2.77	0.0253	0.3982	CXCL12
SCAPER	3.58	1.98	3.04	0.0253	0.3982	SCAPER
TMEM14B	4.73	5.1	-1.29	0.0253	0.3982	TMEM14B
DOHH	4.41	4.87	-1.38	0.0253	0.3982	DOHH
IRF3	6.43	7.02	-1.5	0.0253	0.3982	IRF3
AS3MT	4.76	4.3	1.38	0.0253	0.3982	AS3MT
FAM159A	0	0.55	-1.46	0.0253	0.3982	FAM159A
ACTN3	0.75	0.25	1.42	0.0253	0.3982	ACTN3
TOMM5	0	0.7	-1.62	0.0254	0.3982	TOMM5
GLI3	8.26	6.19	4.19	0.0254	0.3982	GLI3
IL27RA	2.56	3.69	-2.19	0.0254	0.3982	IL27RA
PDIA3	9.32	9.52	-1.15	0.0254	0.3982	PDIA3
HACE1	3.51	3.89	-1.29	0.0254	0.3982	HACE1
TUBGCP2	4.85	5.1	-1.19	0.0254	0.3982	TUBGCP2
UBL7	1.96	2.64	-1.6	0.0255	0.3984	UBL7
RGL3	0.91	2.05	-2.19	0.0255	0.3985	RGL3
PPP1R13B	2	3.13	-2.19	0.0255	0.3985	PPP1R13B
CDH22	1.21	0.53	1.6	0.0256	0.3985	CDH22
ZNF101	3.58	4.07	-1.41	0.0256	0.3985	ZNF101
ELOVL1	6.04	5.6	1.36	0.0256	0.3989	ELOVL1
NDUFA6	7.97	7.37	1.51	0.0256	0.3989	NDUFA6
GCH1	2.69	4.67	-3.97	0.0257	0.3989	GCH1
SLC2A1	8.96	10.23	-2.41	0.0257	0.3989	SLC2A1
MPDU1	5.55	5.8	-1.19	0.0257	0.3992	MPDU1
EPS15L1	6.18	5.39	1.73	0.0257	0.3992	EPS15L1
IFI30	4.74	5.1	-1.29	0.0257	0.3992	IFI30
CNTNAP3	0.37	1.88	-2.85	0.0258	0.3995	CNTNAP3
MSH2	7.01	7.54	-1.44	0.0258	0.3999	MSH2
GSTM4	1.34	2.43	-2.13	0.0259	0.4	GSTM4
CHD2	5.37	5.82	-1.37	0.0259	0.4001	CHD2
SLC40A1	4.04	2.17	3.65	0.0259	0.4001	SLC40A1
LMAN1	5.73	5.32	1.33	0.0259	0.4002	LMAN1
MRS2P2	0.43	0.84	-1.33	0.026	0.4002	MRS2P2
MATN3	4.19	3.95	1.19	0.026	0.4002	MATN3
RPS6KA2	1.72	2.9	-2.27	0.026	0.4002	RPS6KA2
OSBPL8	7.1	6.66	1.35	0.0261	0.4002	OSBPL8
QRFPR	2.03	1.14	1.85	0.0261	0.4002	QRFPR
FAM178A	7.16	6.19	1.96	0.0261	0.4002	FAM178A
C7orf60	2.75	3.14	-1.31	0.0261	0.4002	C7orf60
VWA1	2.07	3.1	-2.04	0.0262	0.4002	VWA1
SLC5A3	5.3	4.41	1.86	0.0262	0.4002	SLC5A3
HSBP1	7.92	8.49	-1.48	0.0262	0.4002	HSBP1
GMPPA	4.78	5.39	-1.52	0.0262	0.4002	GMPPA
CER1	1.17	6.38	-37	0.0262	0.4002	CER1
UCHL3	5.51	5.18	1.26	0.0263	0.4002	UCHL3
USP18	0.7	3.29	-6.03	0.0263	0.4002	USP18
CCL27	0	0.87	-1.82	0.0263	0.4002	CCL27
GLUL	6.4	6.73	-1.26	0.0263	0.4002	GLUL
OSTC	7.87	8.25	-1.3	0.0263	0.4002	OSTC
BTBD6	3.9	4.26	-1.29	0.0263	0.4002	BTBD6
COQ9	4.1	4.55	-1.36	0.0264	0.4002	COQ9
SELRC1	5.66	6	-1.27	0.0264	0.4002	SELRC1
CADM2	0.34	1.42	-2.11	0.0264	0.4002	CADM2
MAOA	5.22	4.36	1.81	0.0264	0.4002	MAOA
ZFYVE21	4.99	5.53	-1.45	0.0264	0.4002	ZFYVE21
ERO1L	5.5	5.23	1.21	0.0264	0.4002	ERO1L
CFDP1	7.07	6.71	1.29	0.0264	0.4002	CFDP1
SUSD3	1.35	2.58	-2.35	0.0265	0.4002	SUSD3
NKAIN3	2.47	1.42	2.06	0.0265	0.4002	NKAIN3
SH3BGRL	5.87	6.09	-1.17	0.0265	0.4002	SH3BGRL
ARSJ	0.24	1.63	-2.62	0.0265	0.4002	ARSJ
LOC100131138	0.41	1.06	-1.56	0.0266	0.4002	LOC100131138
C8orf31	4.11	3.16	1.94	0.0266	0.4002	C8orf31
ACO1	6.2	7.21	-2.02	0.0266	0.4002	ACO1
ARL14EP	3.88	4.54	-1.58	0.0266	0.4002	ARL14EP
PRKD1	1.8	1.25	1.46	0.0266	0.4002	PRKD1
ZFHX4	2.44	1.6	1.79	0.0266	0.4002	ZFHX4
ADAMTS17	4.54	2.32	4.68	0.0267	0.4002	ADAMTS17
TAL1	0	0.35	-1.27	0.0267	0.4002	TAL1
NME8	0	0.35	-1.27	0.0267	0.4002	NME8
PSMB6	8.01	8.28	-1.21	0.0267	0.4002	PSMB6
SVIP	0.57	1.94	-2.57	0.0267	0.4002	SVIP
SULT1C2	0.48	1.31	-1.78	0.0267	0.4003	SULT1C2
RGMA	1.59	3.17	-2.98	0.0268	0.4007	RGMA
NSMCE1	3.47	3.93	-1.37	0.0268	0.401	NSMCE1
SOX12	6.78	6.58	1.14	0.0268	0.401	SOX12
DNM1P46	0.67	1.37	-1.62	0.0269	0.401	DNM1P46
FARP1	7.18	6.02	2.24	0.0269	0.401	FARP1
FAM227B	3.26	2.68	1.5	0.0269	0.4012	FAM227B
ARHGEF19	3.53	4.39	-1.81	0.0269	0.4012	ARHGEF19
HIST1H1T	1.12	2.2	-2.1	0.0269	0.4012	HIST1H1T
IDH3A	4.69	5.08	-1.3	0.027	0.4012	IDH3A
MCU	4	4.41	-1.33	0.027	0.4012	MCU
SND1	7.05	7.42	-1.29	0.0271	0.4022	SND1
HLF	0.93	0.13	1.74	0.0271	0.4022	HLF
MYH6	4.04	0.66	10.42	0.0271	0.4022	MYH6
FKBP7	4.28	3.59	1.61	0.0271	0.4023	FKBP7
POMC	1.79	3.6	-3.49	0.0272	0.4026	POMC
PLD3	8.1	7.81	1.22	0.0272	0.4028	PLD3
CAHM	3.08	2.18	1.87	0.0272	0.4029	CAHM
ZNF256	3.2	3.7	-1.42	0.0272	0.4029	ZNF256
MAD2L2	5.71	5.98	-1.2	0.0273	0.4029	MAD2L2
CARHSP1	7.02	7.35	-1.26	0.0273	0.4029	CARHSP1
SMG5	7.18	7.39	-1.16	0.0273	0.4033	SMG5
GALNTL2	1.55	0	2.93	0.0273	0.4033	GALNTL2
NR1D2	4.77	4.33	1.36	0.0274	0.4038	NR1D2
PSMD9	5.06	5.63	-1.48	0.0274	0.4038	PSMD9
ZNF844	2.46	3.39	-1.91	0.0275	0.4038	ZNF844
SMIM4	2.75	2.95	-1.15	0.0275	0.4038	SMIM4
DCAF15	4.91	5.27	-1.28	0.0275	0.4038	DCAF15
C19orf77	0.24	1.83	-3.01	0.0275	0.4042	C19orf77
UBTD2	6.4	6.2	1.14	0.0276	0.4042	UBTD2
GRIK5	3.26	4.71	-2.74	0.0276	0.4042	GRIK5
RIPK2	4.6	5.06	-1.38	0.0276	0.4042	RIPK2
BCL2L13	4.77	5.09	-1.25	0.0276	0.4042	BCL2L13
KIAA1279	5.59	6.09	-1.41	0.0276	0.4042	KIAA1279
GSPT2	3.26	3.8	-1.45	0.0276	0.4042	GSPT2
PCSK9	4.78	6.26	-2.81	0.0277	0.4042	PCSK9
HGF	1.16	0.13	2.05	0.0277	0.4045	HGF
HOXD4	2.97	0.39	5.98	0.0277	0.4045	HOXD4
GREB1L	6.33	4.07	4.79	0.0278	0.4046	GREB1L
ZKSCAN3	2.57	3.13	-1.47	0.0278	0.4046	ZKSCAN3
SNPH	3.13	1.07	4.16	0.0278	0.4046	SNPH
ARF3	8.5	8.7	-1.15	0.0279	0.4054	ARF3
OTUD4	4.92	5.46	-1.45	0.0279	0.4054	OTUD4
SNHG8	4.89	5.65	-1.7	0.0279	0.4054	SNHG8
DNAJB9	4.12	4.57	-1.36	0.0279	0.4054	DNAJB9
FOCAD	7.15	6.46	1.62	0.028	0.4054	FOCAD
SNX8	5.9	6.23	-1.26	0.028	0.4054	SNX8
FBXW4P1	2.97	1.72	2.38	0.028	0.4054	FBXW4P1
KRR1	6.37	6.75	-1.3	0.0281	0.4054	KRR1
KIAA1984	2.15	0.52	3.1	0.0281	0.4054	KIAA1984
MYNN	4.1	4.44	-1.27	0.0281	0.4054	MYNN
HYLS1	2.1	1.01	2.13	0.0282	0.4054	HYLS1
FAM111A	1.85	2.47	-1.54	0.0282	0.4054	FAM111A
LOC100507582	0.24	0.92	-1.61	0.0282	0.4054	LOC100507582
SNORA70D	0.43	0.98	-1.47	0.0282	0.4054	SNORA70D
ADNP2	8.23	7.43	1.74	0.0282	0.4054	ADNP2
ARL15	4.06	4.19	-1.09	0.0282	0.4054	ARL15
HRH4	0.37	0	1.29	0.0282	0.4054	HRH4
EIF2A	6.51	6.21	1.24	0.0282	0.4054	EIF2A
CELSR1	2.55	3.62	-2.1	0.0282	0.4054	CELSR1
GPCPD1	4.05	4.34	-1.22	0.0283	0.4054	GPCPD1
MRFAP1L1	6.47	6.34	1.1	0.0283	0.4054	MRFAP1L1
NYNRIN	5.07	4.54	1.44	0.0283	0.4054	NYNRIN
LFNG	3.67	6.5	-7.09	0.0283	0.4054	LFNG
ERCC6L2	5.99	5.53	1.37	0.0283	0.4058	ERCC6L2
RAP2C	6.2	6.42	-1.16	0.0284	0.4065	RAP2C
DMRTA1	2.45	4.34	-3.69	0.0285	0.4072	DMRTA1
PLEKHB2	6.02	6.37	-1.27	0.0285	0.4072	PLEKHB2
FASN	8.9	9.21	-1.24	0.0285	0.4072	FASN
IFIT2	0.13	1.57	-2.7	0.0286	0.4072	IFIT2
SCN7A	0	0.25	-1.19	0.0286	0.4072	SCN7A
INTS6	3.64	4.05	-1.34	0.0286	0.4072	INTS6
GCHFR	1.46	2.53	-2.1	0.0286	0.4072	GCHFR
KIF1C	6.92	6.98	-1.05	0.0286	0.4072	KIF1C
ST6GAL1	6.46	7.04	-1.49	0.0286	0.4072	ST6GAL1
SLC8A2	0.47	1.91	-2.71	0.0286	0.4072	SLC8A2
PRAM1	0.87	0.13	1.68	0.0287	0.4074	PRAM1
RABL6	8.56	8.09	1.38	0.0288	0.4081	RABL6
CD2AP	6.5	6.85	-1.27	0.0288	0.4082	CD2AP
RANGAP1	6.36	6.51	-1.12	0.0288	0.4087	RANGAP1
TADA2B	4.26	4.62	-1.29	0.0289	0.4088	TADA2B
LOC285547	0.26	0	1.2	0.0289	0.4088	LOC285547
NEU4	0.26	0	1.2	0.0289	0.4088	NEU4
LOC100128252	1.73	2.59	-1.82	0.029	0.4097	LOC100128252
STK3	5.14	4.94	1.15	0.029	0.4097	STK3
MB21D2	2.9	4.74	-3.58	0.029	0.4097	MB21D2
THAP6	3.41	2.9	1.43	0.0291	0.4097	THAP6
GALNT11	4.61	5.12	-1.42	0.0291	0.4097	GALNT11
TRIM14	3.78	4.44	-1.59	0.0291	0.4097	TRIM14
TBX3	7.66	6.32	2.53	0.0292	0.4097	TBX3
RIC3	1.05	2.12	-2.11	0.0292	0.4097	RIC3
TRAPPC6A	5	5.29	-1.22	0.0292	0.4097	TRAPPC6A
THG1L	4.92	4.69	1.18	0.0292	0.4097	THG1L
SH3BP4	6.8	6.11	1.61	0.0292	0.4097	SH3BP4
STK35	5.17	5.45	-1.21	0.0292	0.4097	STK35
GYLTL1B	1.18	2.62	-2.71	0.0292	0.4097	GYLTL1B
SDK2	6.22	4.68	2.9	0.0293	0.4097	SDK2
ARL4C	5.87	3.77	4.3	0.0293	0.4097	ARL4C
ZNF385B	0.26	0.64	-1.3	0.0293	0.4097	ZNF385B
TOR3A	4.93	5.58	-1.57	0.0293	0.4097	TOR3A
IPPK	3.61	4.06	-1.36	0.0293	0.4097	IPPK
DLST	5.83	6.31	-1.4	0.0294	0.4097	DLST
MDGA2	0	0.55	-1.46	0.0294	0.4097	MDGA2
ADIPOR2	6.29	6.42	-1.09	0.0294	0.4097	ADIPOR2
C5orf22	4.32	4.75	-1.34	0.0294	0.4097	C5orf22
LOC100506990	2.9	5.29	-5.22	0.0294	0.41	LOC100506990
RMST	1.62	2.66	-2.05	0.0295	0.4105	RMST
STK36	3.99	4.66	-1.59	0.0295	0.4105	STK36
VASP	3.97	4.64	-1.59	0.0295	0.4105	VASP
USH1G	0	0.44	-1.36	0.0296	0.4105	USH1G
ZNF354A	3.66	3.23	1.35	0.0296	0.4107	ZNF354A
GOLPH3L	4.2	4.93	-1.66	0.0296	0.4107	GOLPH3L
THRA	2.36	1.77	1.5	0.0297	0.4111	THRA
NDOR1	4.72	4.97	-1.19	0.0297	0.4111	NDOR1
RIPK4	2.18	3.26	-2.11	0.0297	0.4111	RIPK4
MORF4L1	4.33	4.12	1.15	0.0297	0.4111	MORF4L1
ENAH	8.68	8.42	1.2	0.0298	0.4111	ENAH
ZNF780B	4.21	3.74	1.38	0.0298	0.4111	ZNF780B
DPY19L1	6.94	6.59	1.27	0.0298	0.4111	DPY19L1
MARC2	0	1.36	-2.57	0.0299	0.4111	MARC2
UPF2	4.81	5.31	-1.41	0.0299	0.4111	UPF2
CABLES1	4.72	6.35	-3.08	0.0299	0.4111	CABLES1
TWF2	6.2	6.42	-1.17	0.0299	0.4111	TWF2
MEGF8	2.52	3.03	-1.42	0.0299	0.4111	MEGF8
PSMB5	7.69	7.91	-1.16	0.03	0.4111	PSMB5
VENTX	4.98	4.64	1.27	0.03	0.4111	VENTX
MAPK15	2.44	3.17	-1.66	0.03	0.4111	MAPK15
SPAST	4.7	5.03	-1.26	0.03	0.4111	SPAST
B4GALT5	5.9	6.18	-1.22	0.03	0.4111	B4GALT5
TRAM2	6.35	6.92	-1.48	0.03	0.4111	TRAM2
AKR1CL1	0.74	0	1.67	0.03	0.4111	AKR1CL1
MRPS16	6.57	6.84	-1.21	0.03	0.4111	MRPS16
ATP8A1	2.06	1.08	1.97	0.0301	0.4116	ATP8A1
TRMT2B	2.45	3.5	-2.07	0.0301	0.4116	TRMT2B
MCC	5.66	6.52	-1.81	0.0302	0.4116	MCC
PIGT	7.28	7.08	1.15	0.0302	0.4116	PIGT
ANK1	0.13	1.14	-2.02	0.0302	0.4116	ANK1
BNC2	3.65	1.2	5.48	0.0302	0.4116	BNC2
LRAT	1.92	3.33	-2.64	0.0302	0.4116	LRAT
GABRQ	0.66	1.65	-1.99	0.0302	0.4116	GABRQ
HRAS	3.47	3.64	-1.13	0.0303	0.4116	HRAS
R3HDM4	5.51	5.68	-1.12	0.0303	0.4116	R3HDM4
RNGTT	5.14	5.35	-1.16	0.0303	0.4116	RNGTT
PGPEP1	1.37	2.24	-1.83	0.0303	0.4116	PGPEP1
DNAAF1	0.37	0	1.29	0.0303	0.4116	DNAAF1
WHSC2	5.89	6.12	-1.18	0.0303	0.4116	WHSC2
SPDYC	0.37	1.02	-1.56	0.0304	0.4116	SPDYC
RAI1	4.51	3.81	1.63	0.0304	0.4119	RAI1
EHBP1L1	2.81	2.06	1.69	0.0305	0.4119	EHBP1L1
LIMD2	6.27	6.5	-1.17	0.0305	0.4119	LIMD2
ZCCHC4	3.95	3.47	1.4	0.0305	0.4119	ZCCHC4
CHL1	1.23	1.97	-1.66	0.0305	0.4119	CHL1
AEBP2	4.68	5.11	-1.34	0.0306	0.4119	AEBP2
FANCE	4.03	3.52	1.42	0.0306	0.4119	FANCE
OAT	6.45	7.23	-1.73	0.0306	0.4119	OAT
EFNA5	2.98	3.56	-1.5	0.0306	0.4119	EFNA5
AKAP10	3.96	4.34	-1.3	0.0306	0.4119	AKAP10
BACH1	4.28	4.81	-1.44	0.0306	0.4119	BACH1
RAB13	7.08	7.47	-1.31	0.0306	0.4119	RAB13
TMEM14A	3.48	4.03	-1.46	0.0306	0.412	TMEM14A
GABARAP	9.21	8.53	1.6	0.0307	0.4122	GABARAP
GPR20	3.82	2.82	2.01	0.0307	0.4122	GPR20
TEX10	5.7	6.33	-1.55	0.0308	0.4127	TEX10
CLEC18C	0	0.35	-1.28	0.0308	0.4127	CLEC18C
AP3B2	1.3	3.71	-5.3	0.0308	0.413	AP3B2
TOMM34	7.13	6.17	1.95	0.0309	0.4133	TOMM34
XRN2	6.76	6.61	1.11	0.0309	0.4136	XRN2
TUBB6	7.02	6.39	1.55	0.0309	0.4136	TUBB6
KCTD7	2.43	1.42	2.02	0.0309	0.4136	KCTD7
SYT9	0.37	1.17	-1.73	0.031	0.4136	SYT9
FXC1	6.99	7.1	-1.08	0.031	0.4136	FXC1
ITPR3	1.67	3.27	-3.04	0.0311	0.4141	ITPR3
ZNF574	5.03	5.54	-1.42	0.0311	0.4141	ZNF574
DLG2	2.03	1.47	1.48	0.0311	0.4141	DLG2
EIF5A2	3.02	4.03	-2	0.0312	0.4141	EIF5A2
PPL	0.55	1.64	-2.13	0.0312	0.4141	PPL
ATL1	1.36	2.27	-1.87	0.0312	0.4141	ATL1
TYW5	2.58	3.01	-1.35	0.0312	0.4141	TYW5
MAF	3.17	1.7	2.76	0.0312	0.4141	MAF
CFC1B	5.74	0.79	30.78	0.0312	0.4141	CFC1B
CDK19	4.22	3.86	1.28	0.0312	0.4141	CDK19
HLX	1.64	0.72	1.88	0.0312	0.4141	HLX
VRK2	5.77	5.42	1.27	0.0313	0.4144	VRK2
CCDC91	4.6	4.86	-1.19	0.0313	0.4144	CCDC91
ANKRD13A	4.99	5.67	-1.59	0.0313	0.4144	ANKRD13A
CD68	2.58	3.34	-1.69	0.0313	0.4144	CD68
IGF2BP1	9.2	8.71	1.41	0.0314	0.4148	IGF2BP1
ARPC1A	6.84	7.11	-1.2	0.0314	0.4148	ARPC1A
FKBP1A	8.35	8.69	-1.27	0.0314	0.4149	FKBP1A
TOM1L2	4.07	3.47	1.51	0.0315	0.4153	TOM1L2
PLEKHG4B	2.57	1.85	1.64	0.0315	0.4153	PLEKHG4B
IRX3	1.94	5.04	-8.61	0.0315	0.4153	IRX3
CRISPLD1	6.09	5.58	1.42	0.0316	0.4154	CRISPLD1
WDR54	3.34	4.14	-1.74	0.0316	0.4154	WDR54
ANKRD1	3.82	1.33	5.62	0.0316	0.4154	ANKRD1
TG	0.62	1.62	-2	0.0316	0.4154	TG
PLCB2	2.77	1.99	1.72	0.0317	0.416	PLCB2
MED13	7.39	6.84	1.47	0.0317	0.416	MED13
MAGEE1	2.51	2.96	-1.37	0.0318	0.416	MAGEE1
GAD1	4.84	5.94	-2.15	0.0318	0.416	GAD1
RBM47	2.94	4.6	-3.17	0.0318	0.416	RBM47
UBE2Q1	6.64	6.21	1.35	0.0318	0.416	UBE2Q1
SLCO3A1	2.54	3.23	-1.61	0.0318	0.416	SLCO3A1
PTPRK	5.45	6.02	-1.49	0.0318	0.4163	PTPRK
WDR25	0.99	1.52	-1.45	0.032	0.4175	WDR25
PPM1F	4.51	5.02	-1.42	0.032	0.4176	PPM1F
PHLDB2	5.51	4.8	1.64	0.032	0.4176	PHLDB2
IER3	5.1	7.48	-5.2	0.0321	0.4176	IER3
ZCCHC17	6.2	6.84	-1.56	0.0321	0.4176	ZCCHC17
DIP2B	5.15	4.35	1.74	0.0321	0.4176	DIP2B
CCL26	1.38	3.14	-3.4	0.0321	0.4176	CCL26
IPO9	6.55	6.76	-1.16	0.0321	0.4176	IPO9
SMOC1	1.94	1.08	1.81	0.0321	0.4176	SMOC1
HAPLN1	8.51	5.13	10.4	0.0322	0.4178	HAPLN1
DNAL4	4.72	5.15	-1.34	0.0322	0.4178	DNAL4
PKN2	6.28	5.63	1.58	0.0322	0.418	PKN2
SNORA49	6.44	6.08	1.28	0.0323	0.418	SNORA49
RHBDF2	3.02	4.19	-2.26	0.0323	0.418	RHBDF2
IFT57	4.8	5.71	-1.87	0.0323	0.418	IFT57
AARS	8.13	8.37	-1.18	0.0323	0.418	AARS
SVEP1	3.47	0.79	6.42	0.0324	0.4187	SVEP1
ARID5B	4.07	1.08	8	0.0324	0.4187	ARID5B
ZMYND8	5.35	4.64	1.63	0.0324	0.4188	ZMYND8
HOMER3	6.64	6	1.57	0.0325	0.4192	HOMER3
TPD52	1.42	3.57	-4.44	0.0325	0.4195	TPD52
CCDC153	0	0.72	-1.65	0.0326	0.42	CCDC153
SHC1	8.25	8.87	-1.55	0.0326	0.42	SHC1
LOC100499183	0.48	0.13	1.28	0.0326	0.4204	LOC100499183
LIMCH1	1.2	3.04	-3.57	0.0327	0.4211	LIMCH1
SIPA1L1	5.33	5.82	-1.4	0.0328	0.4211	SIPA1L1
KLHL12	4.32	4.76	-1.36	0.0328	0.4211	KLHL12
URGCP	3.55	4.05	-1.42	0.0328	0.4211	URGCP
DRAXIN	2.72	4.12	-2.63	0.0328	0.4211	DRAXIN
EFNB3	5.06	4.04	2.03	0.0328	0.4211	EFNB3
ETV5	6.87	5.53	2.52	0.0328	0.4211	ETV5
IFT20	3.47	4.05	-1.49	0.0329	0.4212	IFT20
GORASP1	4.64	4.99	-1.28	0.0329	0.4212	GORASP1
PARD6G	4.79	4.38	1.33	0.033	0.4212	PARD6G
SLC25A30	4.61	4.99	-1.3	0.033	0.4212	SLC25A30
MEF2D	4.33	3.7	1.55	0.033	0.4212	MEF2D
NUBPL	4.21	4	1.16	0.033	0.4212	NUBPL
LOC439949	2.36	3.39	-2.04	0.033	0.4213	LOC439949
C7orf26	5.43	5.24	1.14	0.0331	0.4218	C7orf26
WWTR1	5.3	5.7	-1.33	0.0331	0.4219	WWTR1
THEMIS2	2.93	3.65	-1.64	0.0331	0.4219	THEMIS2
PRDM14	1.4	2.77	-2.58	0.0332	0.4219	PRDM14
EIF4H	9.32	9.49	-1.12	0.0332	0.4219	EIF4H
FAM71F1	0	0.87	-1.82	0.0332	0.4219	FAM71F1
ANKS6	5.41	6.05	-1.56	0.0332	0.4223	ANKS6
OR52I2	0	0.35	-1.28	0.0332	0.4223	OR52I2
CLSTN2	3.07	1.41	3.17	0.0333	0.4223	CLSTN2
CCDC132	3.13	2.59	1.45	0.0333	0.4223	CCDC132
TEC	0.55	1.77	-2.33	0.0333	0.4223	TEC
ADAMTS19	4.66	5.39	-1.66	0.0333	0.4223	ADAMTS19
EPS8L1	2.04	3.01	-1.95	0.0334	0.4223	EPS8L1
TGFA	2.75	4.2	-2.73	0.0334	0.4223	TGFA
CKAP2	6.83	6.63	1.15	0.0334	0.4223	CKAP2
AES	5.27	6.68	-2.66	0.0334	0.4223	AES
GNGT2	0.13	0.88	-1.68	0.0335	0.4223	GNGT2
CBX3	8.66	8.14	1.43	0.0335	0.4223	CBX3
YPEL1	1.42	2.18	-1.7	0.0335	0.4223	YPEL1
OCIAD2	4.19	5.27	-2.11	0.0335	0.4223	OCIAD2
CCDC78	0.75	1.31	-1.47	0.0335	0.4223	CCDC78
SEC14L1	6.47	5.94	1.44	0.0335	0.4223	SEC14L1
ABCB7	6.06	5.84	1.16	0.0336	0.4225	ABCB7
CYP2C8	0.13	1.19	-2.08	0.0337	0.4239	CYP2C8
RAPGEF5	2.09	1.02	2.1	0.0337	0.4239	RAPGEF5
RPL3L	0	0.45	-1.36	0.0337	0.4239	RPL3L
ARHGEF16	2.25	3.08	-1.78	0.0338	0.4239	ARHGEF16
C9orf173	0.13	0.63	-1.41	0.0338	0.4241	C9orf173
INPP5D	1.05	2.51	-2.75	0.0338	0.4241	INPP5D
C1orf94	0.34	1.6	-2.4	0.0339	0.4241	C1orf94
APOBEC3G	3.2	5.17	-3.91	0.0339	0.4241	APOBEC3G
MEAF6	5.26	5.74	-1.4	0.0339	0.4241	MEAF6
C1orf52	5.06	5.32	-1.2	0.0339	0.4241	C1orf52
GLS	6.91	6.58	1.26	0.0339	0.4243	GLS
RPA2	5.56	5.91	-1.27	0.0341	0.4257	RPA2
HCN1	1.93	0.7	2.34	0.0341	0.4259	HCN1
MMP25	3.61	5.05	-2.72	0.0341	0.4259	MMP25
ARSB	5.58	4.87	1.63	0.0341	0.4259	ARSB
RPAIN	5.5	4.92	1.49	0.0342	0.4259	RPAIN
ZNF749	3.32	3.78	-1.38	0.0342	0.4266	ZNF749
AVEN	4.71	5.03	-1.25	0.0343	0.4266	AVEN
AHNAK	4.17	2.89	2.42	0.0343	0.4266	AHNAK
IRF4	0.24	1.42	-2.25	0.0343	0.4266	IRF4
DDHD2	5.7	5.26	1.36	0.0343	0.4266	DDHD2
CLDN10	3.16	4.38	-2.32	0.0343	0.4266	CLDN10
BIN1	5.21	4.41	1.74	0.0344	0.4266	BIN1
DGKI	0	0.25	-1.19	0.0344	0.4267	DGKI
CTNNA3	1.31	0.53	1.72	0.0345	0.4274	CTNNA3
KIAA1109	5.66	5.1	1.47	0.0345	0.4274	KIAA1109
FKBP10	8.44	7.89	1.47	0.0345	0.4274	FKBP10
TPTEP1	0.66	1.95	-2.45	0.0345	0.4276	TPTEP1
SNORA65	4.24	3.74	1.41	0.0346	0.4281	SNORA65
MAN2B2	3.52	3.01	1.42	0.0347	0.4281	MAN2B2
MAMDC2	0.62	1.75	-2.18	0.0347	0.4281	MAMDC2
PPCDC	2.01	2.58	-1.48	0.0347	0.4281	PPCDC
MAN2B1	0.37	0.95	-1.49	0.0348	0.4281	MAN2B1
TNFAIP8L1	1.55	2.56	-2.01	0.0348	0.4281	TNFAIP8L1
PRPF19	8.39	8.2	1.13	0.0348	0.4281	PRPF19
PIGP	3.67	4.36	-1.62	0.0349	0.4281	PIGP
AADAT	4.68	5.62	-1.92	0.0349	0.4281	AADAT
SH3RF3-AS1	3.54	2.16	2.6	0.0349	0.4281	SH3RF3-AS1
MICB	2.43	3.23	-1.74	0.0349	0.4281	MICB
ERCC3	5.8	6.07	-1.21	0.0349	0.4281	ERCC3
ATP2A3	1.25	1.89	-1.56	0.035	0.4281	ATP2A3
KIT	1.19	2.01	-1.76	0.035	0.4281	KIT
CHEK2	2.02	2.67	-1.57	0.035	0.4281	CHEK2
C1orf85	5.42	5.86	-1.36	0.035	0.4281	C1orf85
NT5C2	4.41	5.07	-1.58	0.035	0.4281	NT5C2
LZTS1	2.61	6.46	-14.39	0.035	0.4281	LZTS1
C2orf69	4.34	4.88	-1.45	0.035	0.4281	C2orf69
MAP4K1	1.31	2.45	-2.2	0.035	0.4281	MAP4K1
SRD5A1	5.02	5.32	-1.24	0.035	0.4281	SRD5A1
CD4	1.62	0.72	1.87	0.0351	0.4281	CD4
SPCS1	5.73	6.04	-1.24	0.0351	0.4281	SPCS1
MRPL28	6.67	7.11	-1.35	0.0351	0.4281	MRPL28
SKA2	5.9	5.48	1.34	0.0351	0.4281	SKA2
CLDN16	1.04	0.22	1.77	0.0351	0.4281	CLDN16
DOM3Z	4.4	4.01	1.32	0.0351	0.4281	DOM3Z
KRTAP5-6	0.83	0.12	1.64	0.0352	0.4281	KRTAP5-6
KRT19	9.04	7.02	4.05	0.0352	0.4281	KRT19
STAC	1.65	2.02	-1.29	0.0352	0.4281	STAC
POLR3B	4.57	4.71	-1.1	0.0352	0.4281	POLR3B
CCNB3	1.17	0.23	1.92	0.0352	0.4281	CCNB3
CNOT6L	3.72	4.54	-1.77	0.0353	0.4282	CNOT6L
DONSON	4.45	4.87	-1.34	0.0353	0.4282	DONSON
TAGLN	5.58	7.44	-3.61	0.0354	0.4289	TAGLN
FAM71E1	2.34	2.84	-1.42	0.0354	0.4291	FAM71E1
PRKAB2	4.33	4.55	-1.16	0.0355	0.4291	PRKAB2
GPX3	4.29	5.18	-1.84	0.0355	0.4291	GPX3
C5orf38	0.46	1.07	-1.53	0.0355	0.4291	C5orf38
DNM1L	7.63	7.38	1.19	0.0355	0.4291	DNM1L
PDCD2	5.37	5.75	-1.31	0.0355	0.4291	PDCD2
NEDD8	7.03	7.31	-1.21	0.0355	0.4291	NEDD8
ITGB1BP1	4.5	4.13	1.3	0.0356	0.4292	ITGB1BP1
COX5B	7.2	7.54	-1.26	0.0356	0.4295	COX5B
PQLC2	5.51	5.26	1.19	0.0356	0.4295	PQLC2
HOXD3	1.05	0.35	1.62	0.0357	0.4297	HOXD3
HRK	0.13	1.08	-1.93	0.0357	0.4297	HRK
ADCYAP1R1	1.86	3.28	-2.67	0.0357	0.4297	ADCYAP1R1
SLC38A2	7.48	7.12	1.28	0.0357	0.4297	SLC38A2
MALAT1	10.63	9.67	1.94	0.0358	0.4297	MALAT1
FAHD1	0.58	0.25	1.26	0.0359	0.4297	FAHD1
PBX3	3.96	4.76	-1.74	0.0359	0.4297	PBX3
FOXB1	0.93	2.85	-3.79	0.0359	0.4297	FOXB1
GIP	0.57	0.13	1.36	0.0359	0.4297	GIP
TNNI1	0.57	0.13	1.36	0.0359	0.4297	TNNI1
HFM1	2.89	2.59	1.23	0.0359	0.4297	HFM1
FRAT2	2.93	3.88	-1.93	0.0359	0.4297	FRAT2
RHOB	7.35	6.39	1.94	0.0359	0.4297	RHOB
HSPA4L	1.25	1.98	-1.66	0.0359	0.4297	HSPA4L
ARHGAP10	5.56	4.52	2.05	0.036	0.4297	ARHGAP10
LOC440895	0	0.35	-1.27	0.036	0.4297	LOC440895
ZNF426	4.73	5.07	-1.26	0.036	0.43	ZNF426
HMOX2	4.34	5.13	-1.73	0.0361	0.4302	HMOX2
ALG9	5.85	5.63	1.16	0.0361	0.4302	ALG9
CLDN4	0.34	1.02	-1.6	0.0362	0.4302	CLDN4
ITGB5	7.16	7.98	-1.78	0.0362	0.4302	ITGB5
EPHA4	4.67	6.99	-5	0.0362	0.4302	EPHA4
HOOK1	0.43	1.25	-1.77	0.0362	0.4302	HOOK1
JMJD6	3.87	4.16	-1.22	0.0362	0.4302	JMJD6
SHC4	0.13	0.46	-1.25	0.0362	0.4302	SHC4
COPS8	7.93	7.57	1.28	0.0362	0.4302	COPS8
LEF1-AS1	1.06	0.8	1.2	0.0362	0.4302	LEF1-AS1
FAM129A	0.66	1.64	-1.97	0.0363	0.4303	FAM129A
FAM118B	6.64	6.56	1.05	0.0363	0.4303	FAM118B
SLC6A8	7.51	6.87	1.56	0.0363	0.4304	SLC6A8
F13A1	0	1.73	-3.32	0.0364	0.4304	F13A1
ACAP1	2.47	1.81	1.57	0.0364	0.4304	ACAP1
SEPT4	0.26	0	1.2	0.0364	0.4304	SEPT4
YES1	6.94	7.3	-1.28	0.0364	0.4307	YES1
UBAP1	4.63	5.22	-1.5	0.0365	0.4307	UBAP1
COPB2	6.92	7.32	-1.33	0.0365	0.4307	COPB2
TMEM179	0.66	2.44	-3.42	0.0365	0.4307	TMEM179
SULF2	4.62	4.14	1.39	0.0365	0.4307	SULF2
EME1	2.96	2.58	1.3	0.0366	0.4307	EME1
RIC8B	3.36	4	-1.56	0.0366	0.4307	RIC8B
UBE2G1	7.19	7.1	1.07	0.0366	0.4307	UBE2G1
NEURL4	3.95	4.37	-1.34	0.0366	0.4307	NEURL4
T	6.26	9.03	-6.8	0.0367	0.4307	T
ERMP1	4.41	5.03	-1.54	0.0367	0.4307	ERMP1
PREX1	5.79	6.96	-2.24	0.0367	0.4307	PREX1
PRDX3	7.74	8.04	-1.23	0.0367	0.4307	PRDX3
IMPA2	4.03	4.63	-1.51	0.0367	0.4307	IMPA2
C22orf32	5.19	4.85	1.27	0.0367	0.4307	C22orf32
ADAMTS16	0.13	1.57	-2.71	0.0368	0.4315	ADAMTS16
MYO3B	0.89	3.01	-4.34	0.0369	0.4315	MYO3B
TMPPE	1.41	2.41	-2	0.0369	0.4315	TMPPE
JDP2	0.8	1.18	-1.3	0.0369	0.4315	JDP2
STOX1	2.22	3.38	-2.23	0.0369	0.4315	STOX1
RAB33A	1.12	2.57	-2.73	0.037	0.4315	RAB33A
APOBEC2	0.81	0	1.75	0.037	0.4315	APOBEC2
PLK3	1.57	2.17	-1.52	0.037	0.4315	PLK3
MTA2	7.49	7.84	-1.28	0.037	0.4315	MTA2
COTL1	8.35	7.59	1.7	0.037	0.4315	COTL1
ZNF304	3.3	3.72	-1.34	0.037	0.4315	ZNF304
SMARCB1	3.27	4.35	-2.11	0.037	0.4315	SMARCB1
PTN	4.31	5.15	-1.78	0.0371	0.4315	PTN
LAPTM4B	10.08	10.42	-1.26	0.0371	0.4315	LAPTM4B
FOXF1	6.35	4.49	3.63	0.0372	0.4315	FOXF1
SGK494	0.82	1.72	-1.87	0.0372	0.4315	SGK494
PLK2	4.04	5.34	-2.46	0.0372	0.4315	PLK2
SP5	6.39	7.77	-2.59	0.0372	0.4315	SP5
PAPSS1	7.52	6.14	2.61	0.0372	0.4315	PAPSS1
BHLHB9	3.07	3.62	-1.46	0.0372	0.4315	BHLHB9
WIZ	6.61	6.27	1.27	0.0372	0.4315	WIZ
KIAA1456	3.31	2.32	1.98	0.0373	0.4315	KIAA1456
LAG3	0.84	1.25	-1.33	0.0373	0.4315	LAG3
SLCO5A1	1.08	2.53	-2.75	0.0373	0.4315	SLCO5A1
KRT9	0.75	0.22	1.45	0.0374	0.4315	KRT9
TAF7L	0.26	0.55	-1.22	0.0374	0.4315	TAF7L
OXCT1	4.42	5.32	-1.86	0.0374	0.4315	OXCT1
C17orf53	3.37	3.87	-1.41	0.0374	0.4315	C17orf53
NLK	6.18	5.52	1.59	0.0374	0.4315	NLK
ZNF180	2.53	3	-1.38	0.0374	0.4315	ZNF180
ITPR1	6.64	4.93	3.28	0.0375	0.4315	ITPR1
ERCC1	4.04	3.42	1.54	0.0375	0.4315	ERCC1
KLHL20	4.57	3.87	1.62	0.0376	0.4329	KLHL20
SAMD4B	7.12	7.33	-1.15	0.0377	0.4334	SAMD4B
CSDE1	2.42	1.49	1.9	0.0377	0.4336	CSDE1
WBSCR27	1.31	2.52	-2.31	0.0377	0.4336	WBSCR27
HMGXB4	5.89	6.17	-1.22	0.0377	0.4336	HMGXB4
SSFA2	5.13	4.75	1.3	0.0378	0.4338	SSFA2
RNF114	6.1	6.46	-1.28	0.0378	0.4342	RNF114
CELF2	0.58	1.91	-2.52	0.0379	0.4342	CELF2
OSBPL9	6.75	6.51	1.18	0.0379	0.4345	OSBPL9
KCNJ8	2.79	0.98	3.5	0.0379	0.4345	KCNJ8
QSOX1	6.68	7.32	-1.56	0.038	0.4354	QSOX1
AKNA	2.31	3.28	-1.97	0.0381	0.4354	AKNA
MFNG	0.13	2.05	-3.76	0.0381	0.4354	MFNG
CCDC169	3.05	3.58	-1.44	0.0381	0.4354	CCDC169
SH3RF3	3.83	2.16	3.18	0.0381	0.4356	SH3RF3
PTPLAD1	7.2	6.85	1.28	0.0381	0.4356	PTPLAD1
UCHL1	5.98	7.31	-2.52	0.0382	0.4356	UCHL1
DLGAP2	0.13	0.46	-1.26	0.0382	0.4356	DLGAP2
CBX4	2.81	2.64	1.13	0.0382	0.4356	CBX4
CHAC1	3.21	3.93	-1.65	0.0382	0.4356	CHAC1
DISP2	0.37	0.88	-1.42	0.0383	0.4358	DISP2
FAM24B	0	2.88	-7.34	0.0383	0.4358	FAM24B
RCAN3	5.74	4.95	1.72	0.0383	0.4361	RCAN3
CMC2	6.23	6.39	-1.12	0.0384	0.4361	CMC2
MAP2K1	5.83	6.34	-1.42	0.0385	0.4373	MAP2K1
RTBDN	0	0.55	-1.46	0.0385	0.4377	RTBDN
HSPB1	6.73	7.57	-1.79	0.0386	0.4381	HSPB1
ATP6AP1	7.35	6.98	1.29	0.0386	0.4382	ATP6AP1
RRN3P3	0.46	0	1.38	0.0387	0.4382	RRN3P3
DAZL	0	0.79	-1.73	0.0387	0.4382	DAZL
INHBE	1.16	2.68	-2.87	0.0387	0.4384	INHBE
TPM2	8.13	7.46	1.59	0.0388	0.4386	TPM2
WWP2	5.1	5.57	-1.39	0.0388	0.4386	WWP2
SLC22A23	4.02	2.43	3.02	0.0388	0.4386	SLC22A23
PRR9	3.28	0.46	7.03	0.0388	0.4386	PRR9
AP1B1	6.8	7.02	-1.17	0.0388	0.4386	AP1B1
USO1	5.56	6.04	-1.4	0.0389	0.4386	USO1
LINC00623	3.89	4.85	-1.95	0.0389	0.4386	LINC00623
TCF19	2.96	3.68	-1.65	0.0389	0.4386	TCF19
RILP	0.48	1.51	-2.04	0.0389	0.4386	RILP
UBE2W	4.35	4.69	-1.26	0.0389	0.4386	UBE2W
PRDX1	0.13	0.45	-1.24	0.039	0.4387	PRDX1
ZIC3	5.77	8.68	-7.48	0.039	0.4387	ZIC3
NDUFB2	6.27	6.7	-1.35	0.039	0.4388	NDUFB2
CCDC69	2.16	4.02	-3.62	0.039	0.4388	CCDC69
DDX18	5.94	5.43	1.42	0.0391	0.4388	DDX18
CDH1	1.92	4.22	-4.95	0.0391	0.439	CDH1
SKIL	6.39	6.98	-1.51	0.0391	0.439	SKIL
TRIM6	1.66	1.02	1.56	0.0391	0.439	TRIM6
KLK4	0	0.44	-1.36	0.0392	0.4393	KLK4
PRKCG	0	1.41	-2.65	0.0393	0.4404	PRKCG
CTTNBP2	2.33	2.52	-1.14	0.0394	0.4404	CTTNBP2
RPS27L	0.58	1.08	-1.42	0.0394	0.4404	RPS27L
TBRG1	5.43	5.74	-1.24	0.0394	0.4404	TBRG1
KATNBL1	5.55	4.72	1.78	0.0394	0.4404	KATNBL1
USP15	4.68	4.15	1.44	0.0394	0.4404	USP15
GSTO1	4.42	5.74	-2.49	0.0394	0.4404	GSTO1
ZXDB	3.48	2.4	2.12	0.0395	0.4404	ZXDB
BPTF	6.33	6.71	-1.3	0.0395	0.4404	BPTF
SEC61G	8.04	8.49	-1.37	0.0395	0.4404	SEC61G
C17orf96	2.07	3.5	-2.69	0.0396	0.4411	C17orf96
SLC6A7	0.24	0.86	-1.54	0.0396	0.4411	SLC6A7
MAP3K9	4.64	5.39	-1.68	0.0396	0.4411	MAP3K9
LAS1L	6.36	6.6	-1.19	0.0397	0.4411	LAS1L
OXSR1	5.9	5.66	1.18	0.0397	0.4411	OXSR1
C14orf119	5.6	5.43	1.12	0.0397	0.4411	C14orf119
CELSR2	1.48	2.09	-1.52	0.0397	0.4411	CELSR2
FAM72D	4.56	4.86	-1.23	0.0397	0.4411	FAM72D
RARG	5.88	4.04	3.6	0.0398	0.4411	RARG
BMF	4.18	3.62	1.48	0.0398	0.4411	BMF
SSBP2	4.74	3.97	1.7	0.0398	0.4411	SSBP2
EPHX1	6.29	7.93	-3.13	0.0399	0.4412	EPHX1
TBCK	5.78	5.34	1.35	0.0399	0.4412	TBCK
SCAF1	6.15	6.28	-1.1	0.0399	0.4412	SCAF1
SLC38A5	2.27	3.23	-1.94	0.0399	0.4412	SLC38A5
BCL6B	3.79	4.06	-1.2	0.0399	0.4412	BCL6B
ZNF382	2.81	2.24	1.49	0.0399	0.4412	ZNF382
STIL	6.01	6.42	-1.33	0.04	0.4412	STIL
KIAA1217	1.4	1.88	-1.39	0.04	0.4412	KIAA1217
MMP24	0.13	0.93	-1.73	0.04	0.4418	MMP24
SIGIRR	0	0.63	-1.55	0.0401	0.4419	SIGIRR
CACNB2	0.13	0.52	-1.31	0.0401	0.4419	CACNB2
HACL1	4.14	4.72	-1.49	0.0401	0.4419	HACL1
GNL3L	2.12	1.89	1.18	0.0401	0.442	GNL3L
ATF6	6.01	5.6	1.33	0.0402	0.442	ATF6
CALM1	8.14	8.88	-1.67	0.0402	0.442	CALM1
L1CAM	5.57	4.41	2.22	0.0403	0.4432	L1CAM
PNPLA7	0.48	1.08	-1.51	0.0404	0.4434	PNPLA7
POLR2H	6.61	6.19	1.34	0.0404	0.4434	POLR2H
SETD1B	4.97	5.81	-1.79	0.0404	0.4434	SETD1B
CCT6P3	1.98	2.42	-1.36	0.0404	0.4434	CCT6P3
CSNK1A1	7.87	8.06	-1.14	0.0404	0.4435	CSNK1A1
FDXR	3.51	4.11	-1.52	0.0405	0.4435	FDXR
AFF3	5.43	3.73	3.26	0.0405	0.4435	AFF3
SYNJ1	3.57	2.56	2.01	0.0405	0.4435	SYNJ1
CNTFR	6.23	8.05	-3.52	0.0406	0.4435	CNTFR
KREMEN2	2.84	1.51	2.51	0.0406	0.4435	KREMEN2
EIF3D	7.75	7.62	1.09	0.0406	0.4435	EIF3D
TTLL5	5.83	6.08	-1.19	0.0406	0.4435	TTLL5
SUPV3L1	4.96	5.27	-1.23	0.0407	0.4435	SUPV3L1
CTAGE15P	0.26	0	1.2	0.0407	0.4435	CTAGE15P
DIRAS3	0.83	0.46	1.3	0.0407	0.4435	DIRAS3
SEMA4B	5.29	4.71	1.49	0.0407	0.4435	SEMA4B
SEZ6L	5.02	3.7	2.48	0.0407	0.4435	SEZ6L
ESRG	1.59	4.72	-8.79	0.0408	0.4435	ESRG
MIXL1	8.08	9.61	-2.89	0.0408	0.4435	MIXL1
CRABP1	3.93	6.42	-5.65	0.0408	0.4435	CRABP1
TAPT1	3.9	3.43	1.39	0.0408	0.4435	TAPT1
RBP7	0.26	1.28	-2.03	0.0408	0.4435	RBP7
LIPH	0.13	1.61	-2.78	0.0409	0.4438	LIPH
TMEM8C	0	1.39	-2.62	0.0409	0.4441	TMEM8C
PPM1N	0.92	2.52	-3.04	0.041	0.4446	PPM1N
MYO19	4.48	4.81	-1.25	0.0411	0.4451	MYO19
RNF8	4.82	5.18	-1.28	0.0411	0.4451	RNF8
TM7SF2	3.41	4.61	-2.3	0.0411	0.4451	TM7SF2
RNF10	6.42	6.78	-1.28	0.0412	0.4451	RNF10
PDE4A	3.07	2.01	2.08	0.0412	0.4451	PDE4A
TFR2	1.74	0.52	2.33	0.0412	0.4451	TFR2
LOC100506023	2.52	1.8	1.64	0.0412	0.4451	LOC100506023
TNIP1	5.03	5.54	-1.43	0.0412	0.4451	TNIP1
OR10A3	1.47	2.17	-1.62	0.0413	0.4451	OR10A3
OVGP1	1.3	0.31	1.98	0.0413	0.4451	OVGP1
LOC387647	4.87	4.46	1.33	0.0413	0.4451	LOC387647
NIF3L1	5.61	5.89	-1.21	0.0413	0.4451	NIF3L1
ANKRD26	4.6	4.18	1.33	0.0413	0.4451	ANKRD26
BAZ1A	4.89	5.14	-1.19	0.0413	0.4451	BAZ1A
RBFA	5.13	4.51	1.54	0.0414	0.4451	RBFA
ROBO1	7.32	8.48	-2.23	0.0414	0.4451	ROBO1
FAM59A	3.45	4.33	-1.83	0.0414	0.4457	FAM59A
DUSP8	3.08	3.72	-1.55	0.0415	0.446	DUSP8
CALD1	7.08	6.87	1.16	0.0415	0.4463	CALD1
NAGK	4.27	5.04	-1.71	0.0416	0.4469	NAGK
LIFR	1.2	0.13	2.11	0.0416	0.4469	LIFR
ATP6V1B1	0.67	0.23	1.35	0.0417	0.4475	ATP6V1B1
MKRN2	4.97	4.47	1.42	0.0418	0.4475	MKRN2
POTEC	0	0.44	-1.36	0.0418	0.4475	POTEC
TRPC4AP	6.41	6.59	-1.13	0.0418	0.4475	TRPC4AP
USP25	5.73	5.84	-1.08	0.0418	0.4475	USP25
ZNF592	5.47	5.59	-1.09	0.0418	0.4476	ZNF592
B4GALT6	4.61	5.19	-1.5	0.0419	0.4476	B4GALT6
OR4N4	0.46	0	1.38	0.0419	0.4476	OR4N4
ATP13A1	4.79	5.05	-1.2	0.0419	0.4476	ATP13A1
LOC143666	2.36	0.45	3.75	0.042	0.4481	LOC143666
SSH1	5.45	4.95	1.42	0.042	0.4481	SSH1
LONRF3	0.67	1.97	-2.46	0.042	0.4481	LONRF3
EIF4A1	11.26	11.04	1.17	0.042	0.4482	EIF4A1
NFATC1	0.83	2.05	-2.33	0.0421	0.4482	NFATC1
ZNF821	2.83	3.82	-1.98	0.0421	0.4482	ZNF821
CALCB	0	0.25	-1.19	0.0421	0.4482	CALCB
SNRPE	8.83	8.59	1.18	0.0422	0.449	SNRPE
PRELP	2.57	1.32	2.37	0.0422	0.449	PRELP
PCOLCE	4.08	3.03	2.07	0.0423	0.4496	PCOLCE
NOMO1	7.64	7.38	1.2	0.0423	0.4497	NOMO1
HILPDA	1.36	0.76	1.51	0.0424	0.4498	HILPDA
CHGB	0	0.45	-1.36	0.0424	0.4498	CHGB
UIMC1	2.9	3.81	-1.88	0.0424	0.4498	UIMC1
CORO2A	4.12	5.49	-2.58	0.0424	0.4498	CORO2A
GNAI2	7.97	8.44	-1.38	0.0425	0.4499	GNAI2
ABHD11	3.06	3.65	-1.5	0.0425	0.4501	ABHD11
PLEKHM1P	2.94	3.26	-1.25	0.0425	0.4501	PLEKHM1P
MUT	5.46	5.24	1.16	0.0426	0.4501	MUT
C8orf44	0.26	0.8	-1.45	0.0426	0.4501	C8orf44
DIO3	2.27	4.37	-4.29	0.0426	0.4501	DIO3
BDKRB2	0.82	2.47	-3.13	0.0426	0.4501	BDKRB2
FUNDC1	1.36	1.99	-1.55	0.0427	0.4508	FUNDC1
CEBPZ	5.87	6.05	-1.14	0.0428	0.4513	CEBPZ
CHAF1B	4.9	5.46	-1.47	0.0428	0.4513	CHAF1B
HIST1H2AD	6.26	6.59	-1.26	0.0429	0.4513	HIST1H2AD
SIX4	4.74	5.78	-2.05	0.0429	0.4513	SIX4
SPSB4	5.26	4.03	2.34	0.0429	0.4513	SPSB4
WHSC1L1	5.78	5.53	1.19	0.043	0.4513	WHSC1L1
PMS2	4.22	4.47	-1.19	0.043	0.4513	PMS2
REPS2	0.63	1.96	-2.51	0.043	0.4513	REPS2
WDR92	3.67	3.96	-1.22	0.0431	0.4513	WDR92
TIMM50	3.46	4.14	-1.6	0.0432	0.4513	TIMM50
TPM3P9	3.39	2.57	1.77	0.0432	0.4513	TPM3P9
GLS2	0	0.45	-1.36	0.0432	0.4513	GLS2
LOC285084	2.57	0	5.95	0.0432	0.4513	LOC285084
HOXB7	3.53	1.4	4.37	0.0432	0.4513	HOXB7
FOXF1-AS1	3	0.35	6.27	0.0433	0.4513	FOXF1-AS1
VSIG10	2.97	4.24	-2.4	0.0433	0.4513	VSIG10
SLC9C1	0.24	0.95	-1.64	0.0433	0.4513	SLC9C1
ISYNA1	3.19	2.78	1.33	0.0433	0.4513	ISYNA1
ZNF687	4.5	4.96	-1.38	0.0434	0.4513	ZNF687
ARFGEF1	5.2	5.58	-1.31	0.0434	0.4513	ARFGEF1
GLYAT	0.26	0	1.2	0.0434	0.4513	GLYAT
GZMB	0.26	0	1.2	0.0434	0.4513	GZMB
NLE1	5.07	5.39	-1.25	0.0434	0.4513	NLE1
FLT4	2.5	3.75	-2.38	0.0434	0.4513	FLT4
PAPLN	0	1.46	-2.76	0.0434	0.4513	PAPLN
RIMS4	1.75	3.74	-3.97	0.0434	0.4513	RIMS4
TEAD3	6.11	5.82	1.23	0.0434	0.4513	TEAD3
IFI16	2.46	5.46	-8.01	0.0435	0.4513	IFI16
[truncated: 18,801 more rows]

## Sheet: d2 vs d1
ID	APEL@2+GSKi Day 2 Avg (log2)	APEL@2+GSKi Day 1 Avg (log2)	Fold Change	P-val	FDR P-val	Gene Symbol					#%result_name=hiPSC LPM Diff Time-Course
FGF4	0	1.59	-3.02	1.34e-07	0.0003	FGF4					#%array_type=hg19_AmpliSeq_Transcriptome_21K_v1
OTUD6A	0	0.42	-1.34	3.63e-07	0.0003	OTUD6A					#%annotation=hg19_AmpliSeq_Transcriptome_21K_v1.transcript.csv
C20orf152	0	0.22	-1.17	4.45e-07	0.0003	C20orf152					#%comparison=APEL@2+GSKi Day 2 vs APEL@2+GSKi Day 1
C5orf58	0	0.22	-1.17	4.45e-07	0.0003	C5orf58
CHI3L2	0	0.22	-1.17	4.45e-07	0.0003	CHI3L2
CR1	0	0.22	-1.17	4.45e-07	0.0003	CR1
ETV7	0	0.22	-1.17	4.45e-07	0.0003	ETV7
F5	0	0.22	-1.17	4.45e-07	0.0003	F5
FILIP1	0	0.22	-1.17	4.45e-07	0.0003	FILIP1
H2BFWT	0	0.22	-1.17	4.45e-07	0.0003	H2BFWT
IGFBP1	0	0.22	-1.17	4.45e-07	0.0003	IGFBP1
KCNE1	0	0.22	-1.17	4.45e-07	0.0003	KCNE1
KRT39	0	0.22	-1.17	4.45e-07	0.0003	KRT39
CACNA1G-AS1	0	0.22	-1.17	4.45e-07	0.0003	CACNA1G-AS1
LOC400940	0	0.22	-1.17	4.45e-07	0.0003	LOC400940
LRMP	0	0.22	-1.17	4.45e-07	0.0003	LRMP
MPO	0	0.22	-1.17	4.45e-07	0.0003	MPO
OR1A2	0	0.22	-1.17	4.45e-07	0.0003	OR1A2
PPME1	0	0.22	-1.17	4.45e-07	0.0003	PPME1
PRM3	0	0.22	-1.17	4.45e-07	0.0003	PRM3
RAPSN	0	0.22	-1.17	4.45e-07	0.0003	RAPSN
SLC5A4	0	0.22	-1.17	4.45e-07	0.0003	SLC5A4
SV2B	0	0.22	-1.17	4.45e-07	0.0003	SV2B
TDRD5	0	0.22	-1.17	4.45e-07	0.0003	TDRD5
TKTL1	0	0.22	-1.17	4.45e-07	0.0003	TKTL1
HLA-J	0	0.22	-1.17	4.45e-07	0.0003	HLA-J
HULC	0	0.22	-1.17	4.45e-07	0.0003	HULC
RAPGEF4-AS1	0	0.22	-1.17	4.45e-07	0.0003	RAPGEF4-AS1
TNIP3	0	0.22	-1.17	4.45e-07	0.0003	TNIP3
NFU1	5.19	5.96	-1.7	7.11e-06	0.0049	NFU1
FLVCR2	5.49	3.57	3.78	8.87e-06	0.006	FLVCR2
ADH6	0.46	0	1.37	1.1e-05	0.0069	ADH6
ZNF683	0.46	0	1.37	1.1e-05	0.0069	ZNF683
NCAM2	0	0.42	-1.34	1.13e-05	0.0069	NCAM2
OLFM2	5.09	6.22	-2.19	1.18e-05	0.007	OLFM2
C17orf105	0.25	0	1.19	1.55e-05	0.0072	C17orf105
CNBD1	0.25	0	1.19	1.55e-05	0.0072	CNBD1
CXorf30	0.25	0	1.19	1.55e-05	0.0072	CXorf30
ITGAX	0.25	0	1.19	1.55e-05	0.0072	ITGAX
KCNJ13	0.25	0	1.19	1.55e-05	0.0072	KCNJ13
LOC253573	0.25	0	1.19	1.55e-05	0.0072	LOC253573
MYT1L	0.25	0	1.19	1.55e-05	0.0072	MYT1L
NBPF16	0.25	0	1.19	1.55e-05	0.0072	NBPF16
WFDC11	0.25	0	1.19	1.55e-05	0.0072	WFDC11
LOC100507254	0.25	0	1.19	1.55e-05	0.0072	LOC100507254
VWA3A	0	0.22	-1.17	1.73e-05	0.0078	VWA3A
LOC441601	0.25	0	1.19	1.83e-05	0.0079	LOC441601
RHOXF1	0.25	0	1.19	1.83e-05	0.0079	RHOXF1
IRF6	2.27	3.98	-3.27	1.91e-05	0.0081	IRF6
WSCD1	0.35	4.1	-13.43	2.33e-05	0.0097	WSCD1
FAM20C	3.27	4.97	-3.24	2.9e-05	0.0118	FAM20C
BLOC1S2	5.74	6.53	-1.72	3.83e-05	0.0151	BLOC1S2
CAMK2N2	1.73	2.7	-1.95	3.84e-05	0.0151	CAMK2N2
NPDC1	2.55	4.27	-3.31	4.14e-05	0.016	NPDC1
VENTX	4.64	1.4	9.45	4.27e-05	0.0161	VENTX
CR2	0	2.2	-4.6	4.33e-05	0.0161	CR2
FSCN2	0.46	0	1.37	4.84e-05	0.0177	FSCN2
LOC100287482	0	0.42	-1.34	5.21e-05	0.0184	LOC100287482
VAV3	1.49	2.3	-1.75	5.23e-05	0.0184	VAV3
AKAP12	7.28	6.55	1.66	7.51e-05	0.026	AKAP12
TMEM30B	0.23	4.24	-16.11	8.26e-05	0.0282	TMEM30B
PPP1R21	4.42	5.42	-2	8.88e-05	0.0298	PPP1R21
SLC9A7	3.13	4.9	-3.41	9.72e-05	0.0321	SLC9A7
TYMS	7.77	7.56	1.16	0.0001	0.0369	TYMS
TMEM131	6.16	5.33	1.77	0.0001	0.0437	TMEM131
MGC57346	4.06	4.77	-1.64	0.0001	0.0437	MGC57346
CBLC	0.95	3.37	-5.36	0.0002	0.0501	CBLC
DIO2	0	0.42	-1.34	0.0002	0.0501	DIO2
CCL22	0.88	0	1.83	0.0002	0.0548	CCL22
PDE5A	5.45	6.8	-2.55	0.0002	0.0548	PDE5A
SLC25A4	5.46	6.77	-2.48	0.0002	0.0578	SLC25A4
MCTP1	0	1.32	-2.51	0.0002	0.0578	MCTP1
TRAF3	4.91	4.1	1.75	0.0002	0.0578	TRAF3
TACC2	0.95	2.83	-3.69	0.0002	0.0596	TACC2
PRKAR2B	3.54	4.75	-2.32	0.0002	0.0596	PRKAR2B
BCL6B	4.06	2.42	3.12	0.0002	0.0614	BCL6B
KIF1C	6.98	7.34	-1.28	0.0002	0.0638	KIF1C
GRAP2	7.05	0.21	114.35	0.0003	0.0681	GRAP2
PRPF18	4.09	3.9	1.14	0.0003	0.0698	PRPF18
MGC23284	5.26	4.22	2.05	0.0003	0.0713	MGC23284
AHSP	0.95	2.57	-3.07	0.0003	0.0763	AHSP
SPATA6L	0	0.22	-1.17	0.0003	0.0765	SPATA6L
SDC2	6.87	5.98	1.85	0.0003	0.0766	SDC2
EPHB4	6.9	7.12	-1.16	0.0003	0.0778	EPHB4
ERBB3	2.56	5.71	-8.91	0.0003	0.0778	ERBB3
NIPA2	6.92	7.95	-2.04	0.0003	0.0778	NIPA2
DYNLT1	6.78	6.44	1.27	0.0003	0.0778	DYNLT1
GLB1L	3.21	2.15	2.09	0.0003	0.0778	GLB1L
PIAS3	6.61	5.26	2.55	0.0003	0.0778	PIAS3
MARCH8	4.09	4.82	-1.65	0.0003	0.0786	MARCH8
TMEFF2	4.49	1.88	6.07	0.0004	0.0796	TMEFF2
CADPS2	3.21	4.93	-3.3	0.0004	0.0796	CADPS2
USP25	5.84	6.42	-1.5	0.0004	0.0807	USP25
CALCB	0.25	1.55	-2.47	0.0004	0.0823	CALCB
MGC15885	1.96	0	3.88	0.0004	0.083	MGC15885
SCAMP5	2.98	5	-4.06	0.0004	0.085	SCAMP5
WNT5A	8.52	2.82	52.18	0.0004	0.0875	WNT5A
DNAJB6	7.22	7.86	-1.56	0.0004	0.0898	DNAJB6
ACTN3	0.25	2.35	-4.3	0.0004	0.0898	ACTN3
TBX3	6.32	0.5	56.33	0.0004	0.0907	TBX3
DLL1	6.34	1.66	25.68	0.0005	0.0918	DLL1
MCCC2	6.21	7.01	-1.74	0.0005	0.0918	MCCC2
PKN1	5.02	6.28	-2.39	0.0005	0.0918	PKN1
GALNT14	6.33	3.45	7.39	0.0005	0.0927	GALNT14
PIANP	1.69	2.15	-1.37	0.0005	0.0927	PIANP
LPP	4.89	3.83	2.08	0.0005	0.0927	LPP
FGD3	0.13	1.55	-2.67	0.0005	0.0927	FGD3
PCDHGB7	5.01	4.04	1.95	0.0005	0.0927	PCDHGB7
GYPC	6.85	5.07	3.42	0.0005	0.0927	GYPC
DNAAF3	1.14	1.81	-1.58	0.0005	0.0927	DNAAF3
RND2	5.83	7.34	-2.86	0.0005	0.0927	RND2
SIGIRR	0.63	3.59	-7.79	0.0005	0.0927	SIGIRR
KCNIP2	0.13	1.36	-2.34	0.0005	0.0927	KCNIP2
TOMM7	7.99	8.71	-1.65	0.0005	0.0927	TOMM7
FAN1	4.86	5.09	-1.17	0.0005	0.0927	FAN1
IDI1	8.65	8.37	1.22	0.0005	0.0927	IDI1
FOXI3	0.67	3.18	-5.68	0.0005	0.0927	FOXI3
MATN3	3.95	2.99	1.94	0.0005	0.0927	MATN3
SCARNA9L	5.72	6.08	-1.29	0.0005	0.0927	SCARNA9L
NRARP	3.1	5.67	-5.94	0.0005	0.0927	NRARP
FOXA3	2.89	4.1	-2.3	0.0005	0.0927	FOXA3
PNPLA5	0.13	1.85	-3.3	0.0005	0.0927	PNPLA5
FERMT1	2.26	5.18	-7.6	0.0005	0.0927	FERMT1
TAP2	2.94	3.8	-1.81	0.0006	0.0928	TAP2
FAM89A	5.06	0.93	17.5	0.0006	0.0928	FAM89A
FAM53C	6.44	6.85	-1.33	0.0006	0.0928	FAM53C
UBE2G1	7.1	7.51	-1.32	0.0006	0.0929	UBE2G1
PRDX1	0.45	1.84	-2.62	0.0006	0.0942	PRDX1
HLA-DRB1	0	0.81	-1.75	0.0006	0.0957	HLA-DRB1
ARRB2	5.49	6.23	-1.67	0.0006	0.097	ARRB2
AP1M1	6.69	6.2	1.41	0.0006	0.1013	AP1M1
PLEKHA7	0.6	2.97	-5.16	0.0006	0.1013	PLEKHA7
SPPL3	5.57	5.71	-1.1	0.0007	0.1013	SPPL3
PRKAA2	1.99	3.35	-2.57	0.0007	0.1013	PRKAA2
PTCHD1	0.23	3.46	-9.34	0.0007	0.1013	PTCHD1
MXRA8	2.96	0.81	4.44	0.0007	0.1013	MXRA8
COL1A1	5.09	4.06	2.03	0.0007	0.1013	COL1A1
FAM111A	2.47	4.74	-4.85	0.0007	0.1013	FAM111A
THBS2	3.86	5.42	-2.96	0.0007	0.1013	THBS2
RASAL1	0.25	1.91	-3.16	0.0007	0.1013	RASAL1
RNF125	2.45	3.7	-2.39	0.0007	0.1013	RNF125
LOC100506013	0.33	3.48	-8.92	0.0007	0.1013	LOC100506013
RBM27	6.22	6.56	-1.27	0.0007	0.1013	RBM27
LOC283299	5.74	1.67	16.86	0.0007	0.1013	LOC283299
UNC5C	6.71	0.67	65.7	0.0007	0.1016	UNC5C
EPRS	7.08	7.76	-1.6	0.0007	0.1031	EPRS
CHST4	0.55	3.77	-9.3	0.0007	0.1034	CHST4
ANKRD20A2	0.13	1.47	-2.53	0.0007	0.1048	ANKRD20A2
WWP1	6.98	5.92	2.08	0.0008	0.1057	WWP1
MST4	7.3	8.22	-1.89	0.0008	0.1063	MST4
LPIN1	5.94	4.53	2.65	0.0008	0.1085	LPIN1
CUZD1	1.35	3.09	-3.35	0.0008	0.1085	CUZD1
HID1	0.93	2.71	-3.43	0.0008	0.1088	HID1
POU5F1P3	4.07	5.85	-3.45	0.0008	0.1093	POU5F1P3
ACOT7	6.09	6.76	-1.6	0.0008	0.1099	ACOT7
MGST2	6.63	5.08	2.93	0.0008	0.1099	MGST2
MPV17L	1.65	4.31	-6.32	0.0008	0.1106	MPV17L
FGF8	2.74	6.27	-11.59	0.0008	0.1113	FGF8
C1GALT1C1	5.03	5.69	-1.58	0.0009	0.1132	C1GALT1C1
BTG2	6.12	4.04	4.22	0.0009	0.1134	BTG2
SNORA2B	1.53	1.87	-1.26	0.0009	0.1134	SNORA2B
TMEM63A	1.02	2.52	-2.85	0.0009	0.1134	TMEM63A
ALOX12P2	2.48	3.94	-2.74	0.0009	0.1139	ALOX12P2
TSPAN3	7.15	6.74	1.33	0.0009	0.114	TSPAN3
TRPM3	2.49	5.68	-9.12	0.0009	0.1141	TRPM3
HHIPL2	5.35	0.8	23.42	0.0009	0.1141	HHIPL2
COL14A1	3.27	5.41	-4.4	0.0009	0.1141	COL14A1
BEND4	2.72	5.36	-6.25	0.0009	0.1141	BEND4
BCR	5.38	6.27	-1.85	0.0009	0.1141	BCR
PPP1R1A	0.63	2.98	-5.08	0.0009	0.1141	PPP1R1A
DENND5A	7.67	7.19	1.4	0.0009	0.1141	DENND5A
UGT8	3.92	5.57	-3.14	0.001	0.1141	UGT8
CLDN9	0.35	1.49	-2.19	0.001	0.1141	CLDN9
CBFB	6.42	5.92	1.42	0.001	0.1141	CBFB
ERAP2	3.34	0.11	9.34	0.001	0.1141	ERAP2
AQP7	0.35	0.11	1.18	0.001	0.1141	AQP7
CYP2S1	4.6	7.15	-5.87	0.001	0.116	CYP2S1
PARG	5.31	5.56	-1.19	0.001	0.1167	PARG
TNFRSF11B	7.17	3.48	12.86	0.001	0.1168	TNFRSF11B
IRF2BPL	4.67	6.24	-2.97	0.001	0.1168	IRF2BPL
FAM165B	3.71	4.25	-1.45	0.001	0.1168	FAM165B
ACAA2	7.82	7.39	1.34	0.001	0.1168	ACAA2
CD53	0	2	-3.99	0.001	0.1168	CD53
ZNF584	4.06	3.02	2.05	0.001	0.1174	ZNF584
AFAP1L1	3.01	1.77	2.36	0.0011	0.1179	AFAP1L1
EIF2C1	6.15	7.34	-2.28	0.0011	0.1179	EIF2C1
ERO1LB	2.72	2.18	1.46	0.0011	0.1179	ERO1LB
TADA1	4.16	5	-1.78	0.0011	0.1194	TADA1
TNFRSF10A	2.63	3.82	-2.29	0.0011	0.1199	TNFRSF10A
LRRC16B	0.44	2.15	-3.28	0.0011	0.1202	LRRC16B
SMUG1	4.64	4.24	1.31	0.0011	0.1202	SMUG1
SNORA5B	0.7	2.1	-2.64	0.0011	0.1202	SNORA5B
TTK	6.07	6.56	-1.4	0.0011	0.1202	TTK
C7orf57	2.48	0.11	5.17	0.0011	0.1202	C7orf57
RUNX1T1	0.55	2.25	-3.26	0.0011	0.1202	RUNX1T1
ZNF10	1.64	2.96	-2.5	0.0011	0.1202	ZNF10
MDH2	7.95	8.31	-1.28	0.0011	0.1202	MDH2
BAHCC1	4.21	2.67	2.92	0.0012	0.1202	BAHCC1
COX7C	8.42	9.17	-1.69	0.0012	0.1202	COX7C
MARVELD2	4.04	5.5	-2.74	0.0012	0.1202	MARVELD2
GLS2	0.45	2.07	-3.07	0.0012	0.1202	GLS2
FMN1	5.49	2.73	6.77	0.0012	0.1202	FMN1
NCOR2	6.56	5.93	1.55	0.0012	0.1202	NCOR2
ADIPOR2	6.42	6.02	1.32	0.0012	0.1202	ADIPOR2
LOC100292680	2.24	0.32	3.77	0.0012	0.1202	LOC100292680
MARVELD3	0.23	3.32	-8.49	0.0012	0.1202	MARVELD3
SLC39A13	3.54	2.35	2.27	0.0012	0.1202	SLC39A13
FLNC	8.19	3.88	19.87	0.0012	0.1202	FLNC
SMAD6	4.38	3.01	2.58	0.0012	0.1202	SMAD6
SFRP2	5.95	8.46	-5.69	0.0012	0.1202	SFRP2
GNL1	7.61	7.05	1.47	0.0012	0.1202	GNL1
OVOL2	1.01	3.49	-5.6	0.0012	0.1202	OVOL2
ARHGEF35	3.2	4.26	-2.09	0.0012	0.1202	ARHGEF35
CIB1	5.03	4.41	1.53	0.0012	0.1202	CIB1
PCBP4	7.66	4.84	7.07	0.0013	0.1202	PCBP4
CX3CL1	0.64	0	1.56	0.0013	0.1202	CX3CL1
LRRC1	2.4	3.78	-2.6	0.0013	0.1202	LRRC1
OVOL1	0.12	2.23	-4.32	0.0013	0.1202	OVOL1
SHKBP1	6.59	5.85	1.67	0.0013	0.1202	SHKBP1
CAMSAP2	5.55	5.28	1.21	0.0013	0.1202	CAMSAP2
NIPSNAP1	6.74	7.21	-1.38	0.0013	0.1206	NIPSNAP1
NXT2	0.13	2.35	-4.67	0.0013	0.1213	NXT2
STEAP3	3.35	5.17	-3.53	0.0013	0.122	STEAP3
C1GALT1	4.99	5.96	-1.95	0.0013	0.122	C1GALT1
C15orf59	4.89	2.58	4.94	0.0013	0.1224	C15orf59
KLC3	0.72	1.42	-1.62	0.0013	0.1224	KLC3
FAM210B	6.23	4.41	3.53	0.0013	0.1224	FAM210B
KIT	2.01	4.61	-6.06	0.0014	0.1224	KIT
SNCAIP	0.95	1.81	-1.82	0.0014	0.1224	SNCAIP
MTERF	3.49	4.09	-1.51	0.0014	0.1224	MTERF
SUMO1	5.75	6.24	-1.4	0.0014	0.1224	SUMO1
NQO2	5.51	6.88	-2.59	0.0014	0.1224	NQO2
CDK16	1.11	2.17	-2.09	0.0014	0.1224	CDK16
MFAP3L	2.56	3.89	-2.52	0.0014	0.123	MFAP3L
RASSF2	0.41	2.26	-3.61	0.0014	0.123	RASSF2
GATSL3	3.7	2.86	1.78	0.0014	0.124	GATSL3
TMEM178B	0.48	3	-5.71	0.0014	0.124	TMEM178B
ADCY5	0.22	3.15	-7.61	0.0014	0.1247	ADCY5
C21orf59	6.05	6.99	-1.92	0.0014	0.125	C21orf59
LOC100131138	1.06	2.86	-3.48	0.0014	0.1251	LOC100131138
CEP19	1.35	2.08	-1.66	0.0014	0.1251	CEP19
MRC2	6.76	5.36	2.63	0.0015	0.1271	MRC2
LOC100132832	3.62	4.25	-1.54	0.0015	0.1271	LOC100132832
ZNF181	3.11	3.79	-1.6	0.0015	0.1274	ZNF181
CDC123	8.22	8.57	-1.27	0.0015	0.1274	CDC123
KIAA1244	1.25	3.83	-5.96	0.0015	0.1274	KIAA1244
CGGBP1	6.25	5.92	1.26	0.0015	0.1283	CGGBP1
CHD3	6.3	5.39	1.88	0.0015	0.1293	CHD3
TMEM51	4.96	3.19	3.42	0.0016	0.1293	TMEM51
TLE1	4.03	5.54	-2.85	0.0016	0.1293	TLE1
PLCXD2	0.94	0	1.92	0.0016	0.1293	PLCXD2
NDRG1	4.16	2.19	3.9	0.0016	0.1294	NDRG1
FRMD4A	6.56	5.02	2.91	0.0016	0.1323	FRMD4A
MT2A	1.09	4.27	-9.07	0.0016	0.1323	MT2A
C8orf31	3.16	0.59	5.93	0.0016	0.1323	C8orf31
FZD4	2.59	1.59	1.99	0.0016	0.1323	FZD4
TNFRSF8	2.4	5.25	-7.23	0.0016	0.1323	TNFRSF8
TMEM74	0.55	1.93	-2.62	0.0016	0.1323	TMEM74
ZC3H12D	0.72	0.22	1.41	0.0017	0.1323	ZC3H12D
SLC16A10	1.2	3.16	-3.89	0.0017	0.1323	SLC16A10
SSTR2	3.66	1.31	5.07	0.0017	0.1323	SSTR2
ST14	1.53	4.14	-6.1	0.0017	0.1323	ST14
IL15RA	0.45	1.88	-2.7	0.0017	0.1323	IL15RA
PCCB	5.78	6.43	-1.57	0.0017	0.1323	PCCB
TXNL4A	6.43	6.92	-1.41	0.0017	0.1323	TXNL4A
SHROOM1	3.33	1.7	3.08	0.0017	0.1323	SHROOM1
VSNL1	2.67	5.9	-9.42	0.0017	0.1323	VSNL1
NOS1AP	1.91	4.47	-5.9	0.0017	0.1323	NOS1AP
S100A1	3.96	1.4	5.91	0.0017	0.1323	S100A1
C2CD4B	1.77	0.41	2.58	0.0017	0.1323	C2CD4B
OTUB2	2.06	1.85	1.16	0.0017	0.1326	OTUB2
PEBP1	7.59	8.31	-1.65	0.0017	0.1326	PEBP1
ECM1	4.4	0.4	15.94	0.0017	0.1326	ECM1
EIF2AK2	5.4	5.96	-1.48	0.0018	0.1326	EIF2AK2
AMHR2	3.03	0	8.16	0.0018	0.1326	AMHR2
MGAT3	1.08	0.11	1.96	0.0018	0.1326	MGAT3
PPP1R9B	6.52	4.58	3.84	0.0018	0.1326	PPP1R9B
JAM3	7.14	5.95	2.28	0.0018	0.1326	JAM3
FAM84B	2.9	4.53	-3.08	0.0018	0.1326	FAM84B
LRAT	3.33	7.16	-14.27	0.0018	0.1326	LRAT
TMCO3	6.61	6.14	1.38	0.0018	0.1344	TMCO3
CNN3	8.4	7.84	1.47	0.0018	0.1344	CNN3
XKR6	1.61	2.35	-1.68	0.0018	0.1344	XKR6
ZNF589	5.2	6.4	-2.3	0.0018	0.1344	ZNF589
PLEKHG6	0.79	3.95	-8.9	0.0018	0.1344	PLEKHG6
FBRS	4.72	3.66	2.1	0.0018	0.1344	FBRS
LOC100130093	0	1.22	-2.34	0.0019	0.1344	LOC100130093
ATXN7L1	3.06	5.39	-5.04	0.0019	0.1345	ATXN7L1
GALNT10	6.12	5.01	2.15	0.0019	0.1349	GALNT10
CHMP4C	3.06	4.95	-3.71	0.0019	0.1349	CHMP4C
CHCHD6	3	3.61	-1.53	0.0019	0.1349	CHCHD6
OFD1	4.78	5.41	-1.55	0.0019	0.1349	OFD1
SLC22A18	1.08	0.32	1.69	0.0019	0.1349	SLC22A18
PRPH	1.92	0.42	2.84	0.0019	0.1349	PRPH
MANSC1	0.55	2.31	-3.38	0.0019	0.1349	MANSC1
CHL1	1.97	0	3.9	0.0019	0.1349	CHL1
CEBPZ	6.05	6.61	-1.48	0.0019	0.1349	CEBPZ
SEPT6	5.27	6.69	-2.68	0.0019	0.1349	SEPT6
LHFPL4	1.14	2.86	-3.29	0.0019	0.1353	LHFPL4
SPTLC3	2.44	0.11	5.04	0.002	0.1353	SPTLC3
LOC113230	0.94	0.21	1.66	0.002	0.1353	LOC113230
DPY30	7.03	7.47	-1.35	0.002	0.1353	DPY30
TIMP1	5.98	4.88	2.15	0.002	0.1353	TIMP1
DAB2	4.88	2.62	4.77	0.002	0.1353	DAB2
GYLTL1B	2.62	6.35	-13.29	0.002	0.1353	GYLTL1B
DVL2	5.31	4.77	1.46	0.002	0.1353	DVL2
SALL1	8.06	6.64	2.68	0.002	0.1353	SALL1
TUBB4A	0.95	3.38	-5.39	0.002	0.1353	TUBB4A
WDR60	4.2	5.07	-1.82	0.002	0.1353	WDR60
IGSF9B	2.43	4.88	-5.48	0.002	0.1353	IGSF9B
SFT2D2	6.43	5.55	1.85	0.002	0.1353	SFT2D2
ATP5B	9.51	9.82	-1.24	0.002	0.1353	ATP5B
SRI	6.21	6.8	-1.51	0.002	0.1353	SRI
ZNF425	2.06	2.63	-1.49	0.002	0.1353	ZNF425
NFE2L3	3.03	5.86	-7.11	0.0021	0.1367	NFE2L3
BACE1	6	4.11	3.7	0.0021	0.1385	BACE1
ARF1	10.3	9.8	1.41	0.0021	0.1385	ARF1
CDH11	9.5	5.24	19.27	0.0021	0.1385	CDH11
SH3GL1	6.12	6.62	-1.41	0.0021	0.1385	SH3GL1
ZNF443	3.16	4.06	-1.87	0.0021	0.1385	ZNF443
LIPG	8.03	4.23	13.94	0.0021	0.1385	LIPG
CLDN3	0.45	2.21	-3.39	0.0021	0.1385	CLDN3
R3HDM2	4.77	4.26	1.43	0.0022	0.1385	R3HDM2
RAB11FIP4	4.49	5.17	-1.6	0.0022	0.1401	RAB11FIP4
KCNJ11	0	1.31	-2.49	0.0022	0.1426	KCNJ11
SMAD2	5.88	6.04	-1.12	0.0022	0.1426	SMAD2
HSDL2	5.54	5.13	1.33	0.0022	0.1427	HSDL2
ZNF813	4.16	4.97	-1.76	0.0023	0.1429	ZNF813
FMOD	6.02	0.3	52.73	0.0023	0.1429	FMOD
BCRP3	4.56	5.32	-1.69	0.0023	0.1429	BCRP3
MBP	0.95	2.82	-3.66	0.0023	0.1429	MBP
TNFSF11	0.35	1.42	-2.09	0.0023	0.1429	TNFSF11
MAOA	4.36	2.32	4.11	0.0023	0.1441	MAOA
KIAA0226L	4.23	2.09	4.4	0.0023	0.1451	KIAA0226L
PDGFRL	0.23	2.08	-3.6	0.0024	0.1462	PDGFRL
WNK3	4.81	5.58	-1.7	0.0024	0.1462	WNK3
FNDC3B	7.03	6.45	1.49	0.0024	0.1462	FNDC3B
SEMA5B	0.25	2.83	-5.98	0.0024	0.1462	SEMA5B
TNPO1	5.59	5.97	-1.3	0.0024	0.1462	TNPO1
PITPNM1	6.28	5.23	2.07	0.0024	0.1462	PITPNM1
TP53	7.69	8.68	-1.97	0.0024	0.1462	TP53
LIX1L	6.06	3.25	6.99	0.0024	0.1463	LIX1L
ELAC2	6.74	7.31	-1.48	0.0024	0.1474	ELAC2
GPSM1	4.13	3.12	2.01	0.0024	0.1475	GPSM1
RPS14	7.53	8.29	-1.7	0.0025	0.1485	RPS14
RALGAPA2	4.09	5.04	-1.94	0.0025	0.149	RALGAPA2
COL9A1	1.6	3.58	-3.94	0.0025	0.1491	COL9A1
ARHGEF4	1.42	2.64	-2.32	0.0025	0.1496	ARHGEF4
SNX12	4.99	4.91	1.06	0.0025	0.1512	SNX12
PHYHD1	3.03	3.38	-1.27	0.0025	0.1513	PHYHD1
GNAI1	6.18	5.04	2.2	0.0026	0.1517	GNAI1
ZEB2	6.59	4.53	4.18	0.0026	0.1517	ZEB2
MAMLD1	3.86	0.4	10.94	0.0026	0.1517	MAMLD1
CLDN7	2.91	6.75	-14.38	0.0026	0.1517	CLDN7
ZFP3	1.42	2.23	-1.76	0.0026	0.152	ZFP3
LPHN1	5.48	6.57	-2.13	0.0026	0.1525	LPHN1
OVCH2	4.71	0.77	15.36	0.0026	0.1525	OVCH2
RAI1	3.81	2.12	3.23	0.0026	0.1525	RAI1
CRYBA4	1.02	2.14	-2.18	0.0027	0.1528	CRYBA4
FAAH2	1.08	2.4	-2.49	0.0027	0.1528	FAAH2
HVCN1	4.95	1.89	8.28	0.0027	0.1528	HVCN1
SSFA2	4.75	3.77	1.98	0.0027	0.1528	SSFA2
ZNF284	1.56	2.12	-1.47	0.0027	0.1528	ZNF284
CD151	7.08	6.26	1.76	0.0027	0.1529	CD151
ATP5G1	5.17	6.09	-1.9	0.0027	0.1533	ATP5G1
TNFRSF9	5.61	0.44	35.97	0.0027	0.1533	TNFRSF9
DENND1C	1.66	3.51	-3.61	0.0027	0.1533	DENND1C
FAM5B	0.13	1.98	-3.6	0.0027	0.1534	FAM5B
COLEC12	8.65	3.26	41.67	0.0027	0.1544	COLEC12
C8orf42	2.57	3.84	-2.42	0.0028	0.155	C8orf42
GPM6B	4.42	5.93	-2.84	0.0028	0.155	GPM6B
DCLK1	1.92	4.32	-5.27	0.0028	0.155	DCLK1
GRIK3	0.23	1.97	-3.33	0.0028	0.155	GRIK3
ACAP1	1.81	3.46	-3.13	0.0028	0.155	ACAP1
WEE1	6.75	7.25	-1.42	0.0028	0.155	WEE1
TMEM98	7.73	7.02	1.64	0.0028	0.155	TMEM98
LOC728739	0	0.66	-1.59	0.0028	0.155	LOC728739
PNMA2	2.31	3.87	-2.94	0.0028	0.155	PNMA2
SLC7A8	5.85	7.43	-2.98	0.0028	0.155	SLC7A8
RXRB	3.05	3.75	-1.62	0.0028	0.155	RXRB
DDX58	6.13	3.51	6.14	0.0028	0.155	DDX58
GGCT	5.68	6.63	-1.92	0.0029	0.155	GGCT
PLBD1	3.26	4.28	-2.03	0.0029	0.155	PLBD1
LINC00467	5.63	6.5	-1.82	0.0029	0.155	LINC00467
FAM198A	0.35	2.17	-3.52	0.0029	0.155	FAM198A
SHANK2	0.35	2.06	-3.27	0.0029	0.155	SHANK2
LSMD1	5.78	5.25	1.44	0.0029	0.155	LSMD1
ATP8A1	1.08	3.34	-4.79	0.0029	0.155	ATP8A1
PPP1R12C	6.39	6.09	1.24	0.0029	0.155	PPP1R12C
MTCH1	3.54	3.33	1.15	0.0029	0.155	MTCH1
NEFL	2.86	5.33	-5.54	0.0029	0.1552	NEFL
SPINT1	5.75	7.29	-2.91	0.0029	0.1552	SPINT1
GRID2IP	2.53	0.81	3.3	0.0029	0.1552	GRID2IP
FGFBP3	2.71	5.29	-5.98	0.0029	0.1552	FGFBP3
IL34	0	1.32	-2.51	0.003	0.1557	IL34
ABCG1	2.34	0	5.05	0.003	0.1558	ABCG1
LOC401052	0	0.5	-1.42	0.003	0.1558	LOC401052
PICK1	3.87	5.12	-2.38	0.003	0.1558	PICK1
ZNF484	2.68	3.44	-1.7	0.003	0.1558	ZNF484
TXLNG	6.58	7.44	-1.81	0.003	0.1558	TXLNG
KAT6A	5.77	5.32	1.36	0.003	0.1558	KAT6A
CAPG	5.7	5.01	1.61	0.003	0.1558	CAPG
VIM	10.35	7.14	9.23	0.003	0.1558	VIM
PRKCDBP	5.65	4.74	1.88	0.003	0.1563	PRKCDBP
MED20	5.4	5.65	-1.18	0.003	0.1563	MED20
ARSF	2.74	0.32	5.35	0.003	0.1563	ARSF
BLM	5.48	5.89	-1.33	0.0031	0.1563	BLM
ZNF165	2.19	4.73	-5.85	0.0031	0.1568	ZNF165
ANAPC4	4.51	5.36	-1.81	0.0031	0.1572	ANAPC4
LRRC16A	3.37	4.61	-2.37	0.0031	0.1572	LRRC16A
TERT	1.2	2.96	-3.4	0.0031	0.1572	TERT
CRHR1	2.67	0.11	5.91	0.0031	0.1572	CRHR1
B9D1	4.62	5.34	-1.65	0.0031	0.1572	B9D1
FLJ22184	1.27	5.06	-13.87	0.0031	0.1572	FLJ22184
SHROOM3	3.76	5.21	-2.72	0.0031	0.1572	SHROOM3
CCNI	9.37	8.87	1.42	0.0031	0.1572	CCNI
GLRA3	0	0.5	-1.42	0.0032	0.1573	GLRA3
PIP5K1B	0.88	2.5	-3.09	0.0032	0.1573	PIP5K1B
TNMD	1.42	3.96	-5.84	0.0032	0.1573	TNMD
MSH2	7.54	8.65	-2.16	0.0032	0.1573	MSH2
NR3C2	0.25	1.31	-2.1	0.0032	0.1573	NR3C2
RAB31	7.14	5.59	2.93	0.0032	0.1573	RAB31
NREP	6.8	7.92	-2.17	0.0032	0.1573	NREP
OCIAD1	6.34	6.72	-1.3	0.0032	0.1573	OCIAD1
POMT2	5.51	4.98	1.44	0.0032	0.1573	POMT2
DBNDD2	3.59	5.3	-3.27	0.0032	0.1573	DBNDD2
CDC25B	5.93	4.85	2.11	0.0033	0.1573	CDC25B
FOXF1	4.49	0	22.43	0.0033	0.1573	FOXF1
LAYN	4.32	0.8	11.51	0.0033	0.1573	LAYN
KCP	2.08	0.32	3.38	0.0033	0.1573	KCP
COX20	4.4	5.39	-1.99	0.0033	0.1573	COX20
NUBPL	4	4.48	-1.4	0.0033	0.1575	NUBPL
RAB19	0.46	1.97	-2.86	0.0033	0.1576	RAB19
CLDN11	6.95	2.12	28.41	0.0033	0.1598	CLDN11
SCRN1	0.72	0	1.65	0.0033	0.1598	SCRN1
TMEM55A	4.83	3.42	2.66	0.0034	0.1598	TMEM55A
MSH3	4.31	4.72	-1.33	0.0034	0.1598	MSH3
ZNF75D	3.73	2.42	2.48	0.0034	0.1611	ZNF75D
GMDS	2.71	3.59	-1.84	0.0034	0.1622	GMDS
SLC29A1	4.88	6.92	-4.1	0.0034	0.1624	SLC29A1
GTF2E1	5.48	6.26	-1.72	0.0034	0.1624	GTF2E1
DNAJC19	6.12	6.53	-1.33	0.0035	0.1624	DNAJC19
ZNF33A	5.5	6.22	-1.65	0.0035	0.1624	ZNF33A
DPYSL3	6.43	8.94	-5.69	0.0035	0.1624	DPYSL3
HOOK1	1.25	3.18	-3.8	0.0035	0.1628	HOOK1
CYB5R2	5.02	4.02	2.01	0.0035	0.1628	CYB5R2
SLC16A3	6.9	3.45	10.89	0.0035	0.1628	SLC16A3
SEC61A2	5.51	4.85	1.57	0.0035	0.1639	SEC61A2
SUN2	4.3	3.05	2.39	0.0035	0.1639	SUN2
MRPL44	6.12	6.32	-1.14	0.0036	0.1644	MRPL44
SETD7	5.74	4.69	2.06	0.0036	0.1649	SETD7
GDF3	1.35	6.26	-30.08	0.0036	0.1649	GDF3
BMPR1A	5.49	6.37	-1.84	0.0036	0.1655	BMPR1A
LINC00094	3.76	2.98	1.72	0.0036	0.1655	LINC00094
PCDHAC2	1.71	3.57	-3.64	0.0037	0.1655	PCDHAC2
DLL3	8.93	3.38	46.82	0.0037	0.1655	DLL3
SASH1	5.93	4.24	3.22	0.0037	0.1655	SASH1
LRP8	6.08	6.44	-1.28	0.0037	0.1655	LRP8
ELOVL2	4.44	1.01	10.78	0.0037	0.1655	ELOVL2
GOLM1	8	7.49	1.42	0.0037	0.1655	GOLM1
NRP1	7.97	2.47	45.52	0.0037	0.1655	NRP1
SNTG2	0.79	2.77	-3.94	0.0037	0.1655	SNTG2
PYCARD	3.09	3.99	-1.86	0.0037	0.1655	PYCARD
PTGR1	5.96	4.18	3.43	0.0037	0.1655	PTGR1
TIMP4	1.17	2.97	-3.48	0.0037	0.1655	TIMP4
BRSK2	2.28	3.83	-2.94	0.0037	0.1655	BRSK2
NRSN2	5.98	5.13	1.8	0.0037	0.1659	NRSN2
HES7	3.36	0.21	8.86	0.0037	0.1664	HES7
LMO7	4.45	7.05	-6.07	0.0038	0.1668	LMO7
BAMBI	6.45	4.84	3.05	0.0038	0.1668	BAMBI
TCEA1	6.9	7.28	-1.3	0.0038	0.1668	TCEA1
SCAMP3	6.61	6.29	1.25	0.0038	0.1668	SCAMP3
PCDH19	7.03	2.63	21.14	0.0038	0.1668	PCDH19
STAC3	0.13	0.32	-1.14	0.0038	0.1668	STAC3
PIPOX	1	4.27	-9.67	0.0038	0.1668	PIPOX
CCNE2	4	2.65	2.55	0.0038	0.167	CCNE2
HSD17B11	6.29	4.49	3.5	0.0038	0.167	HSD17B11
ESPN	1.43	3.59	-4.45	0.0039	0.167	ESPN
L1TD1	7.05	9.31	-4.78	0.0039	0.167	L1TD1
PSMD8	7.97	7.85	1.09	0.0039	0.167	PSMD8
LGALS1	4.49	2.47	4.08	0.0039	0.167	LGALS1
TMTC2	4.42	3.21	2.32	0.0039	0.167	TMTC2
ZNF75A	3.81	4.43	-1.54	0.0039	0.167	ZNF75A
ETAA1	3.81	4.14	-1.26	0.0039	0.167	ETAA1
BTBD17	0	1.51	-2.84	0.0039	0.1671	BTBD17
ENPP5	1.2	2.65	-2.74	0.0039	0.1671	ENPP5
CBX4	2.64	2.23	1.32	0.0039	0.1671	CBX4
SMIM4	2.95	3.34	-1.32	0.0039	0.1671	SMIM4
CXCR4	7.38	1.12	76.35	0.0039	0.1671	CXCR4
PROM1	3.14	5.54	-5.29	0.0039	0.1671	PROM1
LOC100506451	3.1	2.22	1.85	0.0039	0.1671	LOC100506451
MLPH	1.01	0.32	1.61	0.004	0.1671	MLPH
FAM102A	4.02	4.76	-1.66	0.004	0.1671	FAM102A
ATP2A3	1.89	3.3	-2.66	0.004	0.1671	ATP2A3
ZNF318	5.59	4.87	1.65	0.004	0.1673	ZNF318
C8orf47	0.23	1.41	-2.26	0.004	0.1673	C8orf47
MMP24	0.93	2.76	-3.57	0.004	0.1673	MMP24
MED23	4.31	3.96	1.28	0.004	0.1673	MED23
SLC8A3	3.09	0.11	7.87	0.0041	0.1681	SLC8A3
FAM110C	0	1	-2	0.0041	0.1681	FAM110C
IL17RE	0	0.5	-1.42	0.0041	0.1681	IL17RE
SYT9	1.17	2.81	-3.13	0.0041	0.1681	SYT9
MAPK13	1.5	3.41	-3.74	0.0041	0.1681	MAPK13
CELSR2	2.09	3.48	-2.62	0.0041	0.1681	CELSR2
LEPREL2	5.76	4.67	2.13	0.0041	0.1681	LEPREL2
APOC1	6.43	5.9	1.45	0.0041	0.1681	APOC1
NF1	5.3	4.63	1.59	0.0041	0.1681	NF1
DNM1P46	1.37	0	2.58	0.0041	0.1681	DNM1P46
BMP4	7.94	2.93	32.32	0.0041	0.1681	BMP4
MGAT5B	1.32	1.85	-1.45	0.0041	0.1681	MGAT5B
KLHL14	0.13	1.91	-3.44	0.0041	0.1681	KLHL14
RCL1	4.55	5.09	-1.46	0.0041	0.1681	RCL1
SOX2	1.28	5.37	-16.97	0.0041	0.1681	SOX2
ITM2B	7.14	7.49	-1.28	0.0042	0.1681	ITM2B
VASH2	4.38	5.89	-2.84	0.0042	0.1681	VASH2
XYLT1	3.51	4.62	-2.16	0.0042	0.1681	XYLT1
DENND2A	4.08	3.15	1.9	0.0042	0.1681	DENND2A
DYRK3	5.01	4.24	1.7	0.0042	0.1681	DYRK3
JAK2	3.45	2.08	2.59	0.0042	0.1681	JAK2
AGXT2L2	3	1.6	2.63	0.0042	0.1682	AGXT2L2
DBC1	0.8	2.65	-3.6	0.0042	0.1684	DBC1
DPPA4	6	7.71	-3.28	0.0042	0.1684	DPPA4
WDR85	1.65	2.23	-1.49	0.0042	0.1684	WDR85
TRIM22	0.55	2.76	-4.64	0.0042	0.1684	TRIM22
SPHK1	2.86	0.92	3.82	0.0042	0.1684	SPHK1
TMX2	7.5	7.85	-1.27	0.0043	0.1685	TMX2
NAT8L	1.56	5.08	-11.46	0.0043	0.1685	NAT8L
APRT	7.13	7.54	-1.33	0.0043	0.1685	APRT
KIF23	4.72	4.97	-1.19	0.0043	0.1685	KIF23
SAPCD2	3.24	4.24	-2	0.0043	0.1685	SAPCD2
TCP11L2	1	3.15	-4.45	0.0043	0.1686	TCP11L2
FRMD5	1.33	3.41	-4.25	0.0043	0.1686	FRMD5
TCF24	0.35	1.37	-2.03	0.0043	0.1689	TCF24
DOK6	1.67	0.22	2.73	0.0044	0.1689	DOK6
MSN	9.35	8.32	2.04	0.0044	0.1689	MSN
MEIS2	5.08	0.11	31.29	0.0044	0.1689	MEIS2
IQCK	3.24	2.06	2.27	0.0044	0.169	IQCK
MARVELD1	5.9	5.54	1.28	0.0044	0.169	MARVELD1
LAPTM4A	8.55	8.79	-1.18	0.0044	0.169	LAPTM4A
PRTG	9.13	4.9	18.82	0.0045	0.1717	PRTG
ABCA11P	4.73	5.5	-1.71	0.0045	0.1717	ABCA11P
C9orf85	3.01	4.35	-2.54	0.0045	0.1717	C9orf85
COL5A1	6.83	2.73	17.16	0.0045	0.1718	COL5A1
LOC647859	1.04	3.35	-4.97	0.0045	0.1723	LOC647859
SH3BP4	6.11	4.76	2.54	0.0045	0.1723	SH3BP4
PARD3	5.83	6.03	-1.15	0.0045	0.1723	PARD3
SALL2	0	0.73	-1.66	0.0046	0.1723	SALL2
LLPH	6.22	6.65	-1.35	0.0046	0.1723	LLPH
IDO1	0.23	2.6	-5.14	0.0046	0.1723	IDO1
SEC61B	8.52	8.14	1.31	0.0046	0.1723	SEC61B
FAM120B	5.21	4.54	1.59	0.0046	0.1723	FAM120B
CCNC	7.05	7.75	-1.62	0.0046	0.1723	CCNC
AUH	3.93	4.67	-1.67	0.0046	0.1723	AUH
TEX9	3.71	4.34	-1.54	0.0046	0.1723	TEX9
FRAT1	1.39	2.83	-2.71	0.0046	0.1723	FRAT1
C16orf80	5.85	5.2	1.57	0.0046	0.1725	C16orf80
SLIRP	8.65	9.29	-1.55	0.0046	0.1725	SLIRP
MATK	1.79	4.03	-4.72	0.0047	0.1725	MATK
MFI2	1.58	0.32	2.39	0.0047	0.1725	MFI2
FLJ35282	1.47	0.81	1.58	0.0047	0.1725	FLJ35282
TRAM2	6.92	5.81	2.17	0.0047	0.1725	TRAM2
GOPC	5.97	5.23	1.66	0.0047	0.1725	GOPC
C10orf57	5.03	5.3	-1.21	0.0047	0.1725	C10orf57
EAF2	1.08	2.44	-2.57	0.0047	0.1725	EAF2
IDH2	6.82	5.75	2.11	0.0047	0.1725	IDH2
AQP7P1	0.13	0.58	-1.37	0.0047	0.1725	AQP7P1
RALYL	1.59	0	3	0.0047	0.1725	RALYL
DPY19L1	6.59	5.91	1.6	0.0047	0.1725	DPY19L1
PTPRZ1	3.59	6.62	-8.18	0.0047	0.1725	PTPRZ1
FBXW2	5.87	6.12	-1.19	0.0047	0.1725	FBXW2
FRAT2	3.88	5.87	-3.97	0.0047	0.1725	FRAT2
FAM72A	4.43	4.97	-1.45	0.0048	0.1728	FAM72A
ATP13A2	5.85	5.34	1.42	0.0048	0.1728	ATP13A2
APOE	9.28	9.74	-1.37	0.0048	0.1728	APOE
MALL	3.47	4.1	-1.55	0.0048	0.1728	MALL
AHNAK	2.89	0.29	6.07	0.0048	0.1728	AHNAK
SEMA6C	4.57	4.03	1.46	0.0048	0.1728	SEMA6C
DIS3L2	5.1	4.69	1.33	0.0048	0.1728	DIS3L2
C1orf115	0.53	2.1	-2.96	0.0048	0.1728	C1orf115
ACOT13	5.22	5.73	-1.43	0.0048	0.1736	ACOT13
SPAST	5.03	5.67	-1.55	0.0049	0.1739	SPAST
S100A11	8.87	7.6	2.41	0.0049	0.1742	S100A11
NNAT	2.29	3.3	-2.01	0.0049	0.1742	NNAT
H6PD	3.55	2.62	1.9	0.0049	0.1742	H6PD
TJP2	3.99	5.76	-3.41	0.0049	0.1742	TJP2
PQLC1	3.29	1.77	2.88	0.0049	0.1742	PQLC1
SPRED2	7.32	6.15	2.26	0.0049	0.1744	SPRED2
PLA2G2A	0.53	2.59	-4.17	0.0049	0.1744	PLA2G2A
PRR14L	6.32	6.53	-1.15	0.0049	0.1744	PRR14L
AIM1L	0.88	2.51	-3.1	0.0049	0.1744	AIM1L
PLD5	0.45	2.5	-4.16	0.005	0.1748	PLD5
ITGA2	0.35	2.04	-3.22	0.005	0.1748	ITGA2
LIMD2	6.5	6.06	1.35	0.005	0.1748	LIMD2
GRP	2.24	0.42	3.53	0.005	0.1748	GRP
CDK6	6.84	4.85	3.99	0.005	0.1754	CDK6
INO80D	4.01	5.07	-2.08	0.005	0.1757	INO80D
MYL7	3.5	1.03	5.53	0.005	0.1757	MYL7
PPL	1.64	3.75	-4.31	0.0051	0.1757	PPL
RPL37	6.7	7.19	-1.41	0.0051	0.1757	RPL37
BLOC1S1	5.61	5.29	1.25	0.0051	0.1757	BLOC1S1
PAWR	5.63	6.78	-2.22	0.0051	0.1757	PAWR
PIK3R1	5.17	6.51	-2.54	0.0051	0.1757	PIK3R1
AZIN1	8.58	9.22	-1.56	0.0051	0.1757	AZIN1
SETD6	4.13	5.12	-1.98	0.0051	0.1757	SETD6
ADRA1D	0	2.01	-4.02	0.0051	0.1757	ADRA1D
ZNF615	3.11	3.88	-1.72	0.0051	0.1757	ZNF615
RYR1	1.13	3.49	-5.12	0.0051	0.1757	RYR1
FSTL4	2.12	0	4.35	0.0051	0.1757	FSTL4
NDUFV1	6.31	6.52	-1.16	0.0051	0.1757	NDUFV1
WARS2	3.86	4.5	-1.56	0.0052	0.1757	WARS2
SUDS3	5.51	5.86	-1.27	0.0052	0.1757	SUDS3
ULBP1	1.5	0.42	2.12	0.0052	0.1757	ULBP1
DCAF10	4.44	3.91	1.45	0.0052	0.1757	DCAF10
GRB14	2.19	5.59	-10.59	0.0052	0.1757	GRB14
POLR2D	6.16	6.44	-1.21	0.0052	0.1757	POLR2D
EFCAB1	1.2	0.11	2.12	0.0052	0.1758	EFCAB1
WWC1	3.06	4.73	-3.18	0.0052	0.1759	WWC1
IFT57	5.71	3.96	3.37	0.0052	0.1762	IFT57
TAGLN3	5.43	3.58	3.6	0.0052	0.1762	TAGLN3
MYEF2	5.08	6.95	-3.66	0.0053	0.1763	MYEF2
MRPS5	5.5	5.96	-1.37	0.0053	0.1764	MRPS5
SNAI2	6.59	1.73	29.03	0.0053	0.1764	SNAI2
LARS2	5.74	6.33	-1.5	0.0053	0.1769	LARS2
SDC3	5.6	5.02	1.49	0.0053	0.1769	SDC3
SLC22A15	3.61	2.67	1.92	0.0053	0.1769	SLC22A15
LOC100505687	4.69	4.07	1.54	0.0053	0.1769	LOC100505687
TRO	4.96	4.69	1.21	0.0053	0.1769	TRO
CDS1	1.84	3.18	-2.52	0.0054	0.1771	CDS1
EGFLAM	7.02	3.63	10.55	0.0054	0.1771	EGFLAM
C11orf80	3.45	4.3	-1.81	0.0054	0.1771	C11orf80
PTPRF	6.43	6.78	-1.28	0.0054	0.1771	PTPRF
DAD1	8.86	8.17	1.61	0.0054	0.1771	DAD1
CAMKV	1.73	3.88	-4.43	0.0054	0.1771	CAMKV
LRSAM1	2.78	3.85	-2.11	0.0054	0.1771	LRSAM1
CHST9	0.84	3.31	-5.54	0.0054	0.1771	CHST9
EFEMP1	3.97	5.6	-3.09	0.0054	0.1771	EFEMP1
ZSCAN10	5.26	7.22	-3.91	0.0054	0.1771	ZSCAN10
FAM207A	6.13	6.38	-1.19	0.0054	0.1771	FAM207A
HIST1H4F	7.1	6.73	1.29	0.0054	0.1771	HIST1H4F
DPP4	1.28	1.96	-1.6	0.0055	0.1771	DPP4
ELOVL1	5.6	4.82	1.71	0.0055	0.1771	ELOVL1
LOXL2	5.55	4.59	1.95	0.0055	0.1773	LOXL2
DENND2D	0	0.74	-1.67	0.0055	0.1773	DENND2D
SMARCAD1	1.47	2.41	-1.92	0.0055	0.1775	SMARCAD1
MORF4L1	4.12	4.49	-1.29	0.0055	0.1775	MORF4L1
PYROXD2	1.62	0.65	1.97	0.0055	0.1775	PYROXD2
PHF8	5.47	5.07	1.32	0.0055	0.1775	PHF8
ZAP70	3.55	0	11.7	0.0055	0.1777	ZAP70
C2orf15	0.33	2.64	-4.96	0.0055	0.1777	C2orf15
GPRC5C	3.79	1.95	3.59	0.0056	0.1777	GPRC5C
POLR1C	4.48	4.94	-1.38	0.0056	0.1777	POLR1C
TRIP6	6.19	6.6	-1.34	0.0056	0.1777	TRIP6
TRH	2.26	0.8	2.75	0.0056	0.178	TRH
MAD2L2	5.98	6.45	-1.39	0.0056	0.1781	MAD2L2
SOX14	0	1.1	-2.15	0.0056	0.1781	SOX14
ZEB1	4.47	1.18	9.78	0.0056	0.1784	ZEB1
NLRP12	0	0.5	-1.42	0.0056	0.1784	NLRP12
EFNA1	3.31	1.01	4.93	0.0057	0.1785	EFNA1
ITGA9	6.99	2.75	18.96	0.0057	0.1785	ITGA9
ACTG1	13.06	12.53	1.44	0.0057	0.1785	ACTG1
SOCS7	5.14	5.42	-1.21	0.0057	0.1785	SOCS7
MACC1	0.41	4.62	-18.56	0.0057	0.1789	MACC1
SSBP1	8.56	9.04	-1.4	0.0057	0.1789	SSBP1
LOC100134229	0.35	1.01	-1.58	0.0057	0.1789	LOC100134229
TRIM6	1.02	2.32	-2.47	0.0057	0.1795	TRIM6
SMG5	7.39	7.77	-1.3	0.0058	0.1795	SMG5
BMP1	4.44	1.85	6.05	0.0058	0.1795	BMP1
MAL2	2.66	6.07	-10.63	0.0058	0.1797	MAL2
PLAGL1	6.71	3.58	8.74	0.0058	0.1797	PLAGL1
MYCL1	4.1	5.73	-3.08	0.0058	0.1797	MYCL1
CPD	6.75	5.97	1.71	0.0058	0.1797	CPD
UCHL3	5.18	5.76	-1.5	0.0058	0.1797	UCHL3
NXPH3	2.62	0.67	3.88	0.0058	0.1797	NXPH3
PDCD2L	3.41	4.6	-2.27	0.0058	0.1797	PDCD2L
DOC2B	5.75	2.43	10.05	0.0059	0.1797	DOC2B
FAM71E1	2.84	3.8	-1.96	0.0059	0.1797	FAM71E1
CUL7	5.34	4.42	1.88	0.0059	0.1797	CUL7
PGPEP1	2.24	3.81	-2.98	0.0059	0.1797	PGPEP1
ZNF703	5.56	2.51	8.27	0.0059	0.1797	ZNF703
MARCH2	2.74	3.96	-2.33	0.0059	0.1797	MARCH2
GREB1L	4.07	0.11	15.54	0.0059	0.1797	GREB1L
PLXNA2	8.96	3.93	32.75	0.0059	0.1797	PLXNA2
TMEM14A	4.03	3.03	1.99	0.0059	0.1797	TMEM14A
ITGA6	4.52	6.79	-4.84	0.0059	0.1797	ITGA6
ATP6V1B2	6.71	7.92	-2.31	0.0059	0.1797	ATP6V1B2
SLC15A1	0	0.66	-1.59	0.0059	0.1797	SLC15A1
ODF2	4.88	3.55	2.5	0.0059	0.1797	ODF2
DDX25	1.2	2.25	-2.07	0.0059	0.1797	DDX25
SDK2	4.68	1.95	6.66	0.006	0.1797	SDK2
CTDP1	5.23	5.63	-1.32	0.006	0.1797	CTDP1
GLYATL1	1.34	2.71	-2.58	0.006	0.1797	GLYATL1
SPATA31A6	0	0.42	-1.34	0.006	0.1797	SPATA31A6
CHGB	0.45	1.37	-1.89	0.006	0.1797	CHGB
AIM1	0.7	2.3	-3.03	0.006	0.1797	AIM1
LIX1	6.27	0.81	43.89	0.006	0.1797	LIX1
TENM4	5.64	4.33	2.48	0.006	0.1797	TENM4
DENND2C	4.41	2.27	4.4	0.006	0.1797	DENND2C
C15orf38	4.32	3.19	2.18	0.006	0.1797	C15orf38
ACADSB	2.72	4.06	-2.54	0.006	0.1797	ACADSB
CENPW	7.23	6.55	1.6	0.006	0.1797	CENPW
PPDPF	7.97	7.63	1.27	0.0061	0.1806	PPDPF
FGD4	3.01	4.68	-3.17	0.0061	0.1807	FGD4
NBPF15	5.07	3.66	2.65	0.0061	0.1807	NBPF15
ZNF232	3.6	4.62	-2.02	0.0061	0.1812	ZNF232
ADH5	8.71	8.95	-1.18	0.0061	0.1812	ADH5
SH2D4A	1.5	2.63	-2.18	0.0062	0.1813	SH2D4A
TPST1	3.63	2.61	2.02	0.0062	0.1824	TPST1
LRFN4	3.21	4.17	-1.95	0.0062	0.1824	LRFN4
SKA3	5.62	6.37	-1.68	0.0062	0.1824	SKA3
TENM1	5.5	2.73	6.82	0.0062	0.1824	TENM1
CARD14	0	0.73	-1.66	0.0062	0.1824	CARD14
ZDHHC24	4.01	3.33	1.6	0.0062	0.1824	ZDHHC24
HAND1	6.11	0.21	59.79	0.0062	0.1824	HAND1
KHDRBS2	2.05	2.93	-1.85	0.0063	0.1835	KHDRBS2
AK5	0.53	2.14	-3.06	0.0063	0.1835	AK5
SEPT9	9.05	8.07	1.97	0.0063	0.1835	SEPT9
PAK4	6.86	6.58	1.21	0.0063	0.1835	PAK4
ZNF510	3.77	4.05	-1.22	0.0064	0.1835	ZNF510
CEL	1.28	2.44	-2.23	0.0064	0.1835	CEL
FKBP3	7.99	8.32	-1.26	0.0064	0.1835	FKBP3
CECR6	2.06	3.02	-1.95	0.0064	0.1835	CECR6
CYFIP2	3.92	6.15	-4.71	0.0064	0.1835	CYFIP2
STAMBPL1	0.78	2.67	-3.72	0.0064	0.1835	STAMBPL1
ADAMTS16	1.57	4.31	-6.66	0.0064	0.1835	ADAMTS16
CTNND1	6.19	5.08	2.16	0.0064	0.1835	CTNND1
TCEAL8	6.89	7.17	-1.22	0.0064	0.1835	TCEAL8
HOOK2	4.31	5.72	-2.67	0.0064	0.1835	HOOK2
GATAD2A	7.95	8.18	-1.18	0.0064	0.1835	GATAD2A
ZFP36L2	6.33	7.25	-1.89	0.0064	0.1835	ZFP36L2
YPEL1	2.18	3.57	-2.62	0.0065	0.1835	YPEL1
ERO1L	5.23	4.77	1.37	0.0065	0.1835	ERO1L
SMAD5	7.17	6.7	1.39	0.0065	0.1835	SMAD5
MAGED2	7.97	7.12	1.8	0.0065	0.1835	MAGED2
SLC30A3	1.06	3.01	-3.86	0.0065	0.1835	SLC30A3
GLT25D1	7.66	7.09	1.48	0.0065	0.1835	GLT25D1
ALG9	5.63	5.23	1.32	0.0065	0.1835	ALG9
CRIP2	3.54	1.38	4.49	0.0065	0.1835	CRIP2
PDGFA	2.37	4.7	-5.03	0.0065	0.1835	PDGFA
OR10A3	2.17	0.8	2.59	0.0065	0.1835	OR10A3
FIG4	3.27	4.44	-2.25	0.0065	0.1835	FIG4
MSANTD4	3.62	4.61	-1.99	0.0065	0.1835	MSANTD4
DHRS2	2.52	4.41	-3.7	0.0065	0.1835	DHRS2
SRPX2	1.01	0	2.01	0.0066	0.1838	SRPX2
C1orf226	2.83	5.17	-5.08	0.0066	0.1838	C1orf226
TCTN1	3.3	2.24	2.09	0.0066	0.1838	TCTN1
LOC401164	1.14	1.62	-1.4	0.0066	0.184	LOC401164
KANK4	0.12	0.86	-1.67	0.0066	0.1841	KANK4
GNG10	6.27	5.73	1.45	0.0066	0.1841	GNG10
ZNF749	3.78	4.62	-1.79	0.0067	0.1841	ZNF749
GORASP1	4.99	4.36	1.55	0.0067	0.1841	GORASP1
ACYP1	4.41	3.42	1.98	0.0067	0.1841	ACYP1
MAPK7	5.26	5.89	-1.54	0.0067	0.1841	MAPK7
SPHAR	1.88	2.61	-1.66	0.0067	0.1841	SPHAR
GLUL	6.73	6.19	1.46	0.0067	0.1841	GLUL
KCND2	0.84	2.71	-3.66	0.0067	0.1841	KCND2
BTBD6	4.26	3.66	1.51	0.0067	0.1851	BTBD6
TUBA4A	3.97	5.46	-2.82	0.0067	0.1851	TUBA4A
GPR160	0.41	3	-6.01	0.0067	0.1851	GPR160
C6orf223	4.9	3.76	2.19	0.0068	0.1851	C6orf223
MAP7	4.16	7.18	-8.08	0.0068	0.1852	MAP7
NOVA2	2.21	3.88	-3.18	0.0068	0.1852	NOVA2
CRBN	5.07	5.32	-1.19	0.0068	0.1852	CRBN
FAM111B	5.1	6.09	-1.97	0.0068	0.1852	FAM111B
PAIP2B	4.06	5.26	-2.3	0.0068	0.1852	PAIP2B
NRIP3	0.71	2.39	-3.22	0.0068	0.1852	NRIP3
EXOC6	2.7	4.15	-2.74	0.0068	0.1852	EXOC6
C2orf78	0	0.8	-1.74	0.0068	0.1852	C2orf78
ACSF2	4.75	3.16	3.02	0.0068	0.1852	ACSF2
IGSF9	4.32	5.67	-2.56	0.0069	0.1855	IGSF9
FAM13C	0.64	1.95	-2.48	0.0069	0.1855	FAM13C
RNPEPL1	5.02	4.59	1.34	0.0069	0.1855	RNPEPL1
PDE6B	0.41	1.66	-2.38	0.0069	0.1855	PDE6B
LIMK2	4.79	5.21	-1.34	0.0069	0.1855	LIMK2
GAL3ST3	3.24	4.48	-2.36	0.0069	0.1855	GAL3ST3
HS3ST5	0.35	2.57	-4.67	0.0069	0.1855	HS3ST5
CTTNBP2	2.52	2.88	-1.28	0.0069	0.1855	CTTNBP2
PPP1R17	4.71	1.04	12.74	0.0069	0.1855	PPP1R17
STT3B	8.74	7.86	1.84	0.007	0.186	STT3B
ZMIZ1	6.06	5.16	1.86	0.007	0.187	ZMIZ1
SCARF2	4.98	3.93	2.07	0.007	0.1879	SCARF2
SCARA3	4.63	3.53	2.14	0.0071	0.1886	SCARA3
USP12	5.06	5.41	-1.28	0.0071	0.1886	USP12
CCNF	4.83	4.38	1.36	0.0071	0.1888	CCNF
GNAS	1.52	3.61	-4.27	0.0071	0.1888	GNAS
CNTFR	8.05	4.59	10.96	0.0071	0.189	CNTFR
SULF2	4.14	3.27	1.83	0.0071	0.189	SULF2
NSL1	5.94	6.17	-1.17	0.0072	0.1891	NSL1
CACNA1I	3.25	0.66	6.02	0.0072	0.1891	CACNA1I
GXYLT1	3.95	3.69	1.2	0.0072	0.1891	GXYLT1
PIAS2	5.84	6.61	-1.71	0.0072	0.1891	PIAS2
PCDHGA10	3.89	2.67	2.34	0.0072	0.1891	PCDHGA10
FOXB1	2.85	6.32	-11.09	0.0072	0.1891	FOXB1
SEMA6A	4.86	7.4	-5.84	0.0072	0.1891	SEMA6A
HIST1H1A	1.28	3.98	-6.5	0.0072	0.1891	HIST1H1A
SORL1	4.01	5.2	-2.27	0.0073	0.19	SORL1
PRIM1	5.19	4.62	1.48	0.0073	0.19	PRIM1
GPAM	6.4	4.85	2.94	0.0073	0.1908	GPAM
FAM83F	4.17	4.96	-1.73	0.0073	0.1908	FAM83F
PIK3C2A	6.35	6.71	-1.29	0.0074	0.1908	PIK3C2A
TRIM59	5.19	5.54	-1.28	0.0074	0.1908	TRIM59
APOBEC3G	5.17	1.73	10.87	0.0074	0.1908	APOBEC3G
RCHY1	4.95	5.53	-1.49	0.0074	0.1908	RCHY1
ZNF571	2.49	3.14	-1.56	0.0074	0.1908	ZNF571
CD68	3.34	2.06	2.44	0.0074	0.1908	CD68
ZNF33B	4.37	5.37	-2	0.0074	0.1908	ZNF33B
DEGS1	5.93	5.39	1.45	0.0074	0.1908	DEGS1
ZNF85	3.67	4.23	-1.48	0.0074	0.1908	ZNF85
SLC47A1	2.6	4.8	-4.57	0.0074	0.1908	SLC47A1
PXMP2	5.34	4.4	1.92	0.0074	0.1908	PXMP2
ELFN1	4.47	1.45	8.09	0.0074	0.1908	ELFN1
WDR48	5.25	5.67	-1.34	0.0075	0.1914	WDR48
GRHL2	0.72	4.45	-13.33	0.0075	0.1914	GRHL2
SERINC3	7.16	6.02	2.2	0.0075	0.1914	SERINC3
CWC25	4.47	4.86	-1.31	0.0075	0.1914	CWC25
TEAD3	5.82	5.25	1.48	0.0075	0.1915	TEAD3
ASB1	5.23	5.06	1.13	0.0076	0.1924	ASB1
METTL5	6.13	6.5	-1.29	0.0076	0.1924	METTL5
PSMB5	7.91	7.55	1.29	0.0076	0.1924	PSMB5
ADAMTSL2	5.22	1.55	12.75	0.0076	0.1925	ADAMTSL2
CPA2	2.3	0.11	4.57	0.0076	0.1925	CPA2
PDP2	2.63	3.55	-1.9	0.0076	0.1925	PDP2
EEF1A2	2.11	3.17	-2.08	0.0076	0.1925	EEF1A2
ZNF101	4.07	4.84	-1.71	0.0076	0.1928	ZNF101
KIAA1217	1.88	2.76	-1.84	0.0076	0.1931	KIAA1217
AP1M2	2.85	5	-4.43	0.0077	0.1931	AP1M2
LOC439990	0	0.8	-1.74	0.0077	0.1933	LOC439990
RABEP1	5.93	5.74	1.14	0.0077	0.1936	RABEP1
NANOG	3.26	8.32	-33.41	0.0077	0.1936	NANOG
OR2AG2	0.25	0.66	-1.34	0.0077	0.1936	OR2AG2
SEMA6B	3.74	4.87	-2.19	0.0077	0.1936	SEMA6B
ZNF431	5.42	6.23	-1.74	0.0077	0.1936	ZNF431
HEATR6	4.55	4.34	1.16	0.0077	0.1936	HEATR6
NEDD4L	4.25	5.65	-2.64	0.0078	0.1936	NEDD4L
USP44	3.89	5.7	-3.51	0.0078	0.1936	USP44
REPS1	5.95	6.58	-1.55	0.0078	0.194	REPS1
ZFYVE19	3.72	3.18	1.46	0.0078	0.194	ZFYVE19
HSDL1	6.5	6.04	1.37	0.0078	0.194	HSDL1
FGF19	3.01	7.19	-18.13	0.0078	0.194	FGF19
HLA-DPB2	0	2.03	-4.08	0.0078	0.194	HLA-DPB2
RAC2	3.95	2.15	3.48	0.0078	0.194	RAC2
FBXO33	3.82	4.16	-1.27	0.0078	0.194	FBXO33
HIBADH	6.04	5.39	1.58	0.0079	0.194	HIBADH
ZNF37BP	3.36	2.93	1.35	0.0079	0.1945	ZNF37BP
C8orf48	0	0.99	-1.98	0.0079	0.1947	C8orf48
SMPDL3B	1.78	5.13	-10.2	0.0079	0.1949	SMPDL3B
ANKMY2	4.63	4.26	1.29	0.0079	0.1952	ANKMY2
CRTAM	4.96	0.11	28.87	0.008	0.1952	CRTAM
GDAP1L1	2.02	2.89	-1.82	0.008	0.1952	GDAP1L1
BEND5	1.72	2.66	-1.91	0.008	0.1952	BEND5
TCTEX1D1	1.65	1.01	1.56	0.008	0.1952	TCTEX1D1
USP10	7.47	7.76	-1.22	0.008	0.1955	USP10
CENPN	7.24	7.62	-1.31	0.008	0.196	CENPN
EGLN1	4.97	4.36	1.52	0.0081	0.1965	EGLN1
RGL1	1.96	2.79	-1.78	0.0081	0.1965	RGL1
TWISTNB	5.28	5.89	-1.52	0.0081	0.1965	TWISTNB
MMP14	8.48	6.94	2.91	0.0081	0.1965	MMP14
PRKAG2	1.37	0.11	2.39	0.0081	0.1967	PRKAG2
SYDE2	2.06	3.65	-3.02	0.0082	0.1977	SYDE2
HOMER2	3.29	4.3	-2.01	0.0082	0.1977	HOMER2
UGGT2	3.28	2.99	1.22	0.0082	0.1977	UGGT2
ETV1	4.62	5.72	-2.13	0.0082	0.1977	ETV1
ATG14	3.54	4.07	-1.44	0.0082	0.1977	ATG14
CA8	1.31	2.12	-1.76	0.0082	0.1977	CA8
PMS1	4.95	5.51	-1.47	0.0082	0.1977	PMS1
NCKAP1	7.91	8.32	-1.33	0.0082	0.1977	NCKAP1
SYT2	1.65	3.4	-3.37	0.0082	0.1977	SYT2
ITM2A	6.1	4.38	3.31	0.0082	0.1977	ITM2A
PDGFRA	6.57	1.3	38.65	0.0083	0.1977	PDGFRA
CCDC169	3.58	4.5	-1.89	0.0083	0.1977	CCDC169
CLDN23	3.2	2.46	1.67	0.0083	0.1977	CLDN23
SLC3A2	8.01	9.04	-2.03	0.0083	0.1977	SLC3A2
C17orf104	1.3	2.42	-2.18	0.0083	0.1977	C17orf104
COL6A1	9.29	8.09	2.3	0.0083	0.1977	COL6A1
NLGN2	6.23	5.18	2.07	0.0083	0.1977	NLGN2
BANF1	6.36	6.15	1.15	0.0083	0.1977	BANF1
L1CAM	4.41	2.35	4.19	0.0083	0.1977	L1CAM
C7orf60	3.14	2.55	1.5	0.0083	0.1977	C7orf60
PPP1R16B	0.44	3.21	-6.81	0.0083	0.1977	PPP1R16B
RNASET2	2.54	4.02	-2.8	0.0084	0.1977	RNASET2
IGFBP6	3.72	2.32	2.64	0.0084	0.1977	IGFBP6
XKR7	0	0.93	-1.91	0.0084	0.1977	XKR7
ENO2	4.55	5.45	-1.87	0.0084	0.1985	ENO2
NCS1	6.79	6.29	1.41	0.0085	0.1993	NCS1
PRR14	5.05	4.12	1.9	0.0085	0.1994	PRR14
GRAMD3	1.08	2.49	-2.66	0.0085	0.1995	GRAMD3
TG	1.62	0	3.07	0.0085	0.1995	TG
ZNF438	1.99	0.85	2.2	0.0085	0.1997	ZNF438
OAZ2	2.18	3.38	-2.29	0.0085	0.1997	OAZ2
CD6	1.47	0.11	2.56	0.0086	0.1997	CD6
SYNJ2	3.67	5.78	-4.33	0.0086	0.1997	SYNJ2
FAM193A	4.96	4.72	1.18	0.0086	0.1997	FAM193A
ARL15	4.19	4.38	-1.15	0.0086	0.1997	ARL15
NKAIN2	3.43	0.32	8.64	0.0086	0.1997	NKAIN2
DIO3	4.37	0.55	14.1	0.0086	0.1997	DIO3
CSNK1D	7.74	7.9	-1.12	0.0086	0.1999	CSNK1D
RGS16	2.32	5.99	-12.74	0.0086	0.2005	RGS16
CHRDL1	3.57	4.9	-2.52	0.0086	0.2005	CHRDL1
FAM129A	1.64	3.3	-3.17	0.0087	0.2005	FAM129A
HSD17B4	8.74	9.35	-1.53	0.0087	0.2005	HSD17B4
SAMD12	1	3.13	-4.38	0.0087	0.2005	SAMD12
CD83	1.69	2.67	-1.97	0.0087	0.2005	CD83
KIFC2	2.28	3.47	-2.28	0.0087	0.2006	KIFC2
C1QTNF6	2.77	1.85	1.89	0.0087	0.2013	C1QTNF6
SLC41A3	5.51	4.94	1.49	0.0088	0.2013	SLC41A3
LOC400685	1.65	2.63	-1.97	0.0088	0.2013	LOC400685
MMP17	1.72	3.51	-3.45	0.0088	0.2013	MMP17
SLC35F1	3.3	4.4	-2.15	0.0088	0.2013	SLC35F1
RAB5B	7.44	7.02	1.34	0.0088	0.2013	RAB5B
DUSP26	0.71	2.01	-2.46	0.0088	0.2021	DUSP26
AKAP7	3.11	2.63	1.4	0.0088	0.2021	AKAP7
PARP12	2.01	3.54	-2.89	0.0089	0.2026	PARP12
HMGB3	9.74	8.75	1.99	0.0089	0.2026	HMGB3
RNGTT	5.35	5.01	1.26	0.0089	0.2027	RNGTT
FAM96A	5.38	5.75	-1.3	0.0089	0.2027	FAM96A
GNAQ	6.65	6.43	1.16	0.0089	0.203	GNAQ
BCL2L13	5.09	4.61	1.4	0.0089	0.203	BCL2L13
TSC22D2	1.65	1.18	1.39	0.0089	0.203	TSC22D2
ASXL1	4.96	4.42	1.45	0.009	0.2046	ASXL1
SORCS3	0.13	0.96	-1.78	0.009	0.2046	SORCS3
STOX2	4.65	6.57	-3.78	0.009	0.2046	STOX2
C11orf49	5.83	5.39	1.36	0.0091	0.2046	C11orf49
LOC399744	0.55	1.34	-1.72	0.0091	0.2046	LOC399744
NLRP2	5.79	7.04	-2.38	0.0091	0.2048	NLRP2
AHCY	8.16	8.73	-1.48	0.0091	0.2049	AHCY
RBM47	4.6	7.24	-6.2	0.0092	0.2058	RBM47
FADS3	3.27	4.72	-2.74	0.0092	0.2058	FADS3
IGFBP2	7.68	8.16	-1.39	0.0092	0.2058	IGFBP2
DDRGK1	5.97	6.95	-1.96	0.0092	0.2058	DDRGK1
ARHGAP31	4.38	2.24	4.42	0.0092	0.2058	ARHGAP31
ITGA5	8.04	5.44	6.07	0.0092	0.2058	ITGA5
IDNK	0.44	1.18	-1.67	0.0092	0.2058	IDNK
C1orf106	5.82	5.55	1.21	0.0092	0.2058	C1orf106
AJUBA	5.24	4.38	1.81	0.0093	0.2058	AJUBA
MOV10	5.41	4.59	1.77	0.0093	0.2058	MOV10
APLNR	11.35	5	81.52	0.0093	0.2058	APLNR
TBCC	4.76	5.15	-1.31	0.0093	0.2058	TBCC
INADL	3.92	5.62	-3.24	0.0093	0.2058	INADL
DEK	7.63	8	-1.29	0.0093	0.2058	DEK
SHISA9	4.27	5.61	-2.52	0.0093	0.2058	SHISA9
RDH10	2.1	3	-1.87	0.0093	0.2062	RDH10
TRIM72	0	0.98	-1.98	0.0093	0.2062	TRIM72
IGFBP3	0.13	1.67	-2.92	0.0093	0.2063	IGFBP3
ADAMTS9	3.84	1.47	5.16	0.0094	0.2063	ADAMTS9
ARSD	3.05	1.91	2.19	0.0094	0.2066	ARSD
JPH3	2.58	4.03	-2.74	0.0094	0.2066	JPH3
SLC6A11	1.24	2.83	-3.02	0.0094	0.2069	SLC6A11
SLC25A48	0	1.52	-2.87	0.0094	0.207	SLC25A48
STIL	6.42	7.12	-1.63	0.0094	0.207	STIL
SND1	7.42	6.88	1.46	0.0095	0.207	SND1
PRR18	0.13	1	-1.83	0.0095	0.207	PRR18
PARK7	9.48	9.15	1.26	0.0095	0.207	PARK7
C1orf85	5.86	5.14	1.65	0.0095	0.207	C1orf85
ANKRD36BP1	6.53	5.82	1.63	0.0095	0.207	ANKRD36BP1
PPAP2C	2.32	4.98	-6.33	0.0095	0.207	PPAP2C
ST3GAL1	4.69	2.21	5.59	0.0095	0.207	ST3GAL1
SNORD15B	7.49	7.25	1.18	0.0095	0.207	SNORD15B
LINC00086	1.26	2.28	-2.03	0.0095	0.207	LINC00086
ZNF142	4.94	5.39	-1.36	0.0095	0.207	ZNF142
ABRACL	7.75	8.1	-1.27	0.0096	0.2074	ABRACL
DYNLL2	7.97	7.11	1.82	0.0096	0.2074	DYNLL2
PLA2G16	3.92	6.71	-6.92	0.0096	0.2075	PLA2G16
CAPN1	5.29	6.5	-2.33	0.0096	0.2075	CAPN1
B4GALT5	6.18	6.62	-1.35	0.0096	0.2075	B4GALT5
EIF2AK4	4.62	5.09	-1.39	0.0096	0.2075	EIF2AK4
ZFHX2	1.35	3.53	-4.53	0.0096	0.2075	ZFHX2
TP53I3	5.09	4.13	1.95	0.0096	0.2075	TP53I3
MET	0.71	2.16	-2.74	0.0096	0.2075	MET
SPSB1	4.25	2.23	4.06	0.0097	0.2082	SPSB1
MSX2	5.97	2.53	10.83	0.0097	0.2082	MSX2
RMI2	5.15	5.52	-1.29	0.0097	0.2082	RMI2
CYP7B1	2.37	1.1	2.4	0.0097	0.2082	CYP7B1
DSEL	4.01	6.68	-6.37	0.0097	0.2082	DSEL
NEAT1	5.02	4.05	1.95	0.0097	0.2084	NEAT1
PELI2	6.78	4.72	4.17	0.0098	0.2086	PELI2
PMFBP1	1.6	0.21	2.63	0.0098	0.209	PMFBP1
MAFK	1.96	3.05	-2.14	0.0098	0.209	MAFK
KAZN	1.56	0.58	1.97	0.0098	0.209	KAZN
SCG3	4.28	5.63	-2.56	0.0098	0.209	SCG3
IPO8	6.28	6.74	-1.38	0.0098	0.209	IPO8
APH1B	2.68	4.15	-2.78	0.0098	0.209	APH1B
CHST14	4.59	3.74	1.81	0.0099	0.209	CHST14
N4BP3	1.45	2.69	-2.36	0.0099	0.209	N4BP3
FBN1	4.97	2.73	4.73	0.0099	0.2093	FBN1
PCBD2	2.92	3.86	-1.92	0.0099	0.2093	PCBD2
LHFPL1	0.12	1.05	-1.91	0.0099	0.2093	LHFPL1
IER5	5.74	4.67	2.09	0.0099	0.2093	IER5
IPCEF1	1.02	2.15	-2.19	0.0099	0.2093	IPCEF1
ESRP2	0.98	3.84	-7.23	0.0099	0.2093	ESRP2
SUSD2	0.46	1.96	-2.84	0.01	0.2094	SUSD2
ATP8B3	2.22	1.22	2	0.01	0.2097	ATP8B3
ZNF16	2.93	3.75	-1.76	0.01	0.2097	ZNF16
FBN2	8.28	5.57	6.56	0.01	0.2097	FBN2
H3F3A	9.55	9.69	-1.1	0.01	0.2097	H3F3A
TRAP1	6.42	6.97	-1.47	0.01	0.2097	TRAP1
BTF3L4	6.34	6.96	-1.55	0.01	0.2097	BTF3L4
SLC26A2	4.23	3.41	1.76	0.01	0.2097	SLC26A2
FAM65A	0.72	0	1.65	0.01	0.2097	FAM65A
GALT	3.51	2.95	1.48	0.0101	0.2097	GALT
STAT3	5.99	6.64	-1.57	0.0101	0.2099	STAT3
PGM2	3.8	4.34	-1.46	0.0101	0.2102	PGM2
ABLIM1	1.39	2.75	-2.56	0.0101	0.2102	ABLIM1
TBC1D23	4.74	5.43	-1.61	0.0101	0.2102	TBC1D23
MREG	3.27	4.51	-2.37	0.0102	0.2105	MREG
UBE2Q2P2	1.8	2.35	-1.46	0.0102	0.2105	UBE2Q2P2
APOL3	5.46	0.51	30.97	0.0102	0.2108	APOL3
HTR1D	0.13	2.83	-6.51	0.0102	0.2114	HTR1D
ZNF649	4.19	5.61	-2.66	0.0102	0.2114	ZNF649
EXOC3L2	2.47	0.51	3.9	0.0102	0.2114	EXOC3L2
CNIH3	1.53	3.7	-4.48	0.0102	0.2114	CNIH3
ARRDC1	2.61	3.49	-1.84	0.0103	0.2115	ARRDC1
POU5F1	9.07	10.72	-3.14	0.0103	0.2115	POU5F1
FAM83G	4.19	5.13	-1.92	0.0103	0.2115	FAM83G
WDR72	1.77	0.5	2.41	0.0103	0.2115	WDR72
ACOXL	1.54	2.91	-2.58	0.0103	0.2115	ACOXL
CHST7	3.24	4.64	-2.64	0.0103	0.2115	CHST7
CUL2	5.16	5.61	-1.37	0.0103	0.2115	CUL2
ZSWIM4	3.85	5.39	-2.91	0.0103	0.2115	ZSWIM4
SPARC	9.45	8.09	2.58	0.0103	0.2115	SPARC
C7orf63	0.35	1.32	-1.97	0.0104	0.2116	C7orf63
LEPROT	5.04	4.18	1.81	0.0104	0.2116	LEPROT
FAM115A	5.8	4.84	1.94	0.0104	0.2116	FAM115A
FKBP5	5.92	6.81	-1.86	0.0104	0.2116	FKBP5
CETN2	7.02	6.47	1.46	0.0104	0.2116	CETN2
DFNA5	2.77	3.08	-1.24	0.0104	0.2116	DFNA5
GLT1D1	1.91	4.03	-4.34	0.0104	0.2116	GLT1D1
METTL21A	4.83	5.61	-1.72	0.0104	0.2117	METTL21A
NMRK1	1.56	3.31	-3.36	0.0105	0.2117	NMRK1
TMEM74B	2.47	1.21	2.39	0.0105	0.2117	TMEM74B
ZNF524	0.7	1.26	-1.47	0.0105	0.2117	ZNF524
GDPD1	1.86	2.79	-1.9	0.0105	0.2117	GDPD1
LTBP4	4.45	3.29	2.23	0.0105	0.2118	LTBP4
NAV1	4.22	5.31	-2.12	0.0105	0.2118	NAV1
ROBO1	8.48	6.55	3.81	0.0105	0.2118	ROBO1
ATAD2B	4.14	4.05	1.07	0.0105	0.2122	ATAD2B
JAKMIP3	0.48	2.41	-3.8	0.0106	0.2122	JAKMIP3
SSR4	6.44	5.91	1.44	0.0106	0.2124	SSR4
EFHD2	6.59	5.85	1.67	0.0106	0.2125	EFHD2
SERPINB6	5.93	5.26	1.6	0.0106	0.2125	SERPINB6
DAXX	7.28	7.02	1.19	0.0106	0.2125	DAXX
BEX5	0.46	0	1.37	0.0106	0.2125	BEX5
AKIRIN1	7.76	8.31	-1.47	0.0107	0.2125	AKIRIN1
CAMK2G	1.97	2.78	-1.76	0.0107	0.2125	CAMK2G
FAM162A	4.26	5.78	-2.86	0.0107	0.2125	FAM162A
CDIPT	7.4	7.06	1.26	0.0107	0.2125	CDIPT
CTPS2	6.62	7.1	-1.4	0.0107	0.2125	CTPS2
ZC3H11A	6.7	6.47	1.17	0.0107	0.2125	ZC3H11A
JMY	2.46	3.35	-1.85	0.0107	0.2125	JMY
MDK	9.47	8.74	1.66	0.0107	0.2125	MDK
UBAP2	7.14	7.43	-1.22	0.0107	0.2125	UBAP2
SLC16A14	0.86	1.81	-1.94	0.0107	0.2125	SLC16A14
RALGPS2	5.76	4.43	2.52	0.0107	0.2125	RALGPS2
HEG1	5.24	4.22	2.04	0.0108	0.2127	HEG1
SFR1	2.29	3.52	-2.35	0.0108	0.2127	SFR1
SHISA6	4.15	1.27	7.35	0.0108	0.2129	SHISA6
KLF11	5.35	4.76	1.51	0.0108	0.2129	KLF11
GPR158	2.36	0.99	2.59	0.0108	0.2129	GPR158
CDC14A	3.68	4.12	-1.36	0.0108	0.2129	CDC14A
USP28	4.73	5.54	-1.75	0.0108	0.2129	USP28
NKD1	9.93	7.74	4.57	0.0108	0.2129	NKD1
NDE1	5.11	4.46	1.56	0.0108	0.2129	NDE1
TMEM43	5.63	4.54	2.13	0.0109	0.2129	TMEM43
KRTAP10-8	0	0.66	-1.59	0.0109	0.2129	KRTAP10-8
MPP6	6.5	7.33	-1.78	0.0109	0.2131	MPP6
IFT81	2.45	1.71	1.67	0.0109	0.2131	IFT81
GINS3	4.8	5.38	-1.49	0.0109	0.2131	GINS3
DIXDC1	4	2.93	2.1	0.0109	0.2131	DIXDC1
POFUT2	6.1	5.65	1.36	0.0109	0.2131	POFUT2
ERAL1	6.66	6.87	-1.16	0.0109	0.2131	ERAL1
ACBD4	1.02	2.11	-2.13	0.011	0.2131	ACBD4
RAB12	6.02	6.95	-1.91	0.011	0.2131	RAB12
EPHA6	0.25	0.87	-1.54	0.011	0.2141	EPHA6
NCAN	1.13	1.74	-1.53	0.0111	0.2145	NCAN
PDK2	4.62	3.58	2.05	0.0111	0.2145	PDK2
TGFB1I1	3.29	1.78	2.86	0.0111	0.2145	TGFB1I1
APOL4	1.3	0.11	2.28	0.0111	0.2145	APOL4
CP	0.13	0.88	-1.68	0.0111	0.2145	CP
PLCB4	3.36	4.24	-1.84	0.0111	0.2145	PLCB4
NSFP1	3.81	4.36	-1.46	0.0111	0.2145	NSFP1
VAT1L	1.81	5.67	-14.48	0.0111	0.2147	VAT1L
FBXO2	1.14	2.61	-2.78	0.0112	0.2154	FBXO2
LCN9	0	0.42	-1.34	0.0112	0.2154	LCN9
PRSS16	1.61	3.29	-3.22	0.0112	0.2154	PRSS16
AARD	2.61	1.13	2.8	0.0112	0.2154	AARD
GNB2	7.49	6.94	1.47	0.0112	0.2154	GNB2
FA2H	0.12	1.99	-3.65	0.0112	0.2154	FA2H
VPS41	5.62	5.99	-1.3	0.0113	0.2154	VPS41
PAQR5	1.75	4.23	-5.58	0.0113	0.2154	PAQR5
TRAPPC11	3.11	3.54	-1.35	0.0113	0.2154	TRAPPC11
C19orf25	4.35	4.89	-1.45	0.0113	0.2163	C19orf25
PCNXL2	5.4	6.29	-1.86	0.0113	0.2163	PCNXL2
ZNF710	5.23	4.58	1.56	0.0113	0.2163	ZNF710
SYNGR2	3.53	5.45	-3.78	0.0113	0.2163	SYNGR2
ZNF84	4.63	5.35	-1.65	0.0114	0.2163	ZNF84
HIST1H2BC	6.88	6.35	1.45	0.0114	0.2166	HIST1H2BC
CXCL12	4.07	6.04	-3.93	0.0114	0.2166	CXCL12
NAP1L3	4.38	5.89	-2.84	0.0114	0.2174	NAP1L3
TTC19	5.7	6.29	-1.51	0.0115	0.2176	TTC19
CKMT1B	4.25	5.46	-2.32	0.0115	0.2178	CKMT1B
HBP1	4.14	4.91	-1.7	0.0115	0.2179	HBP1
PRLR	0.45	2.01	-2.96	0.0115	0.2181	PRLR
RGS2	3.38	3.93	-1.47	0.0115	0.2181	RGS2
NPY5R	0.35	1.27	-1.89	0.0116	0.2181	NPY5R
OCLN	2.51	5.83	-10.03	0.0116	0.2182	OCLN
GKAP1	1.52	3	-2.79	0.0116	0.2184	GKAP1
GPR180	4.19	3.65	1.45	0.0116	0.2192	GPR180
CCT3	8.93	9.23	-1.23	0.0117	0.2192	CCT3
PPP1R14A	3.86	2.98	1.84	0.0117	0.2192	PPP1R14A
NAA30	5.27	5.83	-1.47	0.0117	0.2192	NAA30
HIST1H2BM	8.12	7.86	1.2	0.0117	0.2192	HIST1H2BM
CLU	5.76	6.95	-2.28	0.0117	0.2192	CLU
POMGNT1	5.35	4.87	1.39	0.0117	0.2192	POMGNT1
RHEBL1	0.13	0.58	-1.37	0.0118	0.2197	RHEBL1
ITPR1	4.93	2.29	6.24	0.0118	0.2197	ITPR1
DIP2A	4.96	4.4	1.47	0.0118	0.2197	DIP2A
TRMT12	4.7	5.06	-1.29	0.0118	0.2198	TRMT12
C14orf166	7.8	8.26	-1.37	0.0118	0.2198	C14orf166
LOC283070	1.61	2.55	-1.92	0.0118	0.2198	LOC283070
ARF3	8.7	8.98	-1.21	0.0118	0.2198	ARF3
ZDHHC23	1.32	3.5	-4.55	0.0118	0.2202	ZDHHC23
NUAK1	5.81	4.9	1.87	0.0118	0.2202	NUAK1
IRX3	5.04	0.58	22.05	0.0119	0.2205	IRX3
EHD3	4.65	3.25	2.63	0.0119	0.2207	EHD3
NUP88	4	4.6	-1.51	0.0119	0.2207	NUP88
CDH1	4.22	7.82	-12.12	0.0119	0.2207	CDH1
CTIF	5.26	3.96	2.46	0.012	0.2207	CTIF
PTK2	6.43	5.92	1.42	0.012	0.2207	PTK2
SCNN1A	1.67	5.41	-13.37	0.012	0.2207	SCNN1A
C9orf41	3.69	4.61	-1.89	0.012	0.2207	C9orf41
CHORDC1	6.7	7.24	-1.45	0.012	0.2207	CHORDC1
MAPK6	7.6	7.97	-1.29	0.012	0.2207	MAPK6
FAM46B	1.34	2.78	-2.71	0.012	0.2207	FAM46B
RGAG4	3.51	1.87	3.13	0.012	0.2207	RGAG4
CHD8	6.34	6.5	-1.12	0.012	0.2207	CHD8
DBNDD1	3.05	5.42	-5.18	0.0121	0.2207	DBNDD1
CDHR3	0	0.66	-1.59	0.0121	0.2207	CDHR3
TMEM62	1.56	2.6	-2.06	0.0121	0.2207	TMEM62
PSMA3	2.98	3.98	-2	0.0121	0.2207	PSMA3
HSF4	0.63	0	1.54	0.0121	0.2207	HSF4
C1orf233	2.3	3.45	-2.22	0.0121	0.2208	C1orf233
SAMD14	3.17	1.04	4.4	0.0121	0.221	SAMD14
DRGX	1.14	0.11	2.03	0.0121	0.221	DRGX
INPP4A	6.77	5.15	3.08	0.0121	0.2211	INPP4A
PSMD1	7.99	8.23	-1.18	0.0121	0.2211	PSMD1
ARF5	7.63	7.46	1.13	0.0122	0.2212	ARF5
GIPC2	0.52	1.54	-2.02	0.0122	0.2212	GIPC2
NDUFS2	6.69	7.18	-1.4	0.0122	0.2212	NDUFS2
TAS2R60	0.23	1.15	-1.89	0.0122	0.2212	TAS2R60
C10orf95	0.23	1.15	-1.89	0.0122	0.2215	C10orf95
LMF1	4.46	3.48	1.97	0.0122	0.2215	LMF1
NADK	0.13	2.09	-3.91	0.0122	0.2215	NADK
ZBTB40	5.44	6.02	-1.5	0.0123	0.2215	ZBTB40
DAAM2	3.59	2.15	2.71	0.0123	0.2217	DAAM2
RBPMS2	7.72	8.14	-1.34	0.0123	0.2217	RBPMS2
EMP3	5.42	2.92	5.68	0.0123	0.2217	EMP3
VPS72	7.01	7.43	-1.34	0.0123	0.2217	VPS72
STRBP	6.29	6.89	-1.51	0.0124	0.2217	STRBP
TAGLN2	8.64	7.35	2.44	0.0124	0.2217	TAGLN2
GAS2L1	3.57	4.19	-1.54	0.0124	0.2217	GAS2L1
C17orf107	3.34	1.94	2.64	0.0124	0.2217	C17orf107
EPB41	6.27	6.53	-1.2	0.0124	0.2217	EPB41
SFTA1P	0.95	0.11	1.79	0.0124	0.2217	SFTA1P
NECAB3	5.15	4.22	1.9	0.0124	0.2217	NECAB3
WDR66	2.41	0.58	3.55	0.0125	0.2217	WDR66
SIDT2	5.84	4.44	2.64	0.0125	0.2217	SIDT2
APPL1	4.82	5.1	-1.21	0.0125	0.2217	APPL1
FAM131B	1.98	4.21	-4.7	0.0125	0.2217	FAM131B
BEST2	0	1.19	-2.29	0.0125	0.2217	BEST2
NBEAL2	3.29	5.03	-3.34	0.0125	0.2217	NBEAL2
RDX	7.51	6.62	1.86	0.0125	0.2217	RDX
RIN2	2.44	0.81	3.1	0.0125	0.2217	RIN2
TMEM181	7.22	6.75	1.38	0.0126	0.2217	TMEM181
TFB2M	5.03	5.82	-1.73	0.0126	0.2217	TFB2M
CSNK2A1	6.97	7.24	-1.21	0.0126	0.2217	CSNK2A1
HIRA	6.71	6.97	-1.2	0.0126	0.2217	HIRA
TFCP2L1	0.23	2.37	-4.38	0.0126	0.2217	TFCP2L1
BIN1	4.41	3.24	2.24	0.0126	0.2217	BIN1
CCDC58	6.36	6.83	-1.38	0.0126	0.2217	CCDC58
DISP2	0.88	0.11	1.7	0.0126	0.2217	DISP2
DNAJC15	5.81	4.62	2.28	0.0126	0.2217	DNAJC15
CD9	6.05	8.07	-4.07	0.0126	0.2217	CD9
WIPF1	5.42	3.6	3.53	0.0127	0.2217	WIPF1
ANXA6	8.88	6.58	4.89	0.0127	0.2217	ANXA6
SLC25A26	4.27	4.81	-1.46	0.0127	0.2217	SLC25A26
ZNF594	0.13	1.21	-2.12	0.0127	0.2217	ZNF594
LAMC1	7.5	8.37	-1.82	0.0127	0.2217	LAMC1
NEURL1B	1.56	2.83	-2.41	0.0127	0.2217	NEURL1B
FAM72D	4.86	5.33	-1.38	0.0127	0.2217	FAM72D
E2F8	3.37	4.3	-1.9	0.0127	0.2217	E2F8
PTPN4	5.01	5.84	-1.78	0.0127	0.2217	PTPN4
GPA33	0.72	0	1.65	0.0127	0.2217	GPA33
PHF16	5.11	5.77	-1.58	0.0127	0.2217	PHF16
CLCN4	5.07	3.14	3.82	0.0127	0.2217	CLCN4
ICAM3	0.44	1.45	-2.01	0.0127	0.2217	ICAM3
ATP5H	8.63	9.09	-1.37	0.0127	0.2217	ATP5H
PARVB	5.02	3.88	2.21	0.0127	0.2217	PARVB
VGLL3	2.14	3.63	-2.8	0.0127	0.2217	VGLL3
KCNJ5	6.06	0.11	61.68	0.0128	0.2217	KCNJ5
ZMIZ2	4.88	6.28	-2.64	0.0128	0.2219	ZMIZ2
AKR7A2	5.36	4.95	1.33	0.0128	0.2219	AKR7A2
PDZK1	3.9	0.92	7.86	0.0128	0.2219	PDZK1
EIF3C	8.77	9.14	-1.29	0.0128	0.2221	EIF3C
RALGPS1	1.4	3.39	-3.97	0.0128	0.2221	RALGPS1
SH3D19	7.5	6.53	1.96	0.0129	0.223	SH3D19
LFNG	6.5	2.72	13.71	0.0129	0.223	LFNG
TM9SF3	8.19	7.85	1.26	0.0129	0.223	TM9SF3
ESF1	5.69	6	-1.24	0.0129	0.223	ESF1
CACNG5	1.09	2.84	-3.37	0.013	0.223	CACNG5
DDX47	5.96	6.41	-1.36	0.013	0.223	DDX47
ZXDC	3.86	4.07	-1.16	0.013	0.223	ZXDC
PINK1	4.56	6.76	-4.59	0.013	0.2233	PINK1
AIF1L	6.88	7.79	-1.88	0.013	0.2233	AIF1L
C1orf172	1.06	3.13	-4.18	0.013	0.2233	C1orf172
GNN	0.13	0.66	-1.45	0.013	0.2234	GNN
WDR44	5.56	6.18	-1.54	0.0131	0.2234	WDR44
PRRG1	4.2	3.93	1.2	0.0131	0.2234	PRRG1
JDP2	1.18	0.62	1.48	0.0131	0.2234	JDP2
HNRNPM	8.65	8.73	-1.06	0.0131	0.2234	HNRNPM
C1QL3	0.35	1.3	-1.92	0.0131	0.2234	C1QL3
PELI3	3.43	2.91	1.43	0.0131	0.2234	PELI3
ITGA1	4.78	3.16	3.07	0.0131	0.2234	ITGA1
CIAPIN1	6.59	6.83	-1.18	0.0131	0.2234	CIAPIN1
KCNA6	3.67	1.71	3.89	0.0131	0.2234	KCNA6
PPA1	7.61	8.5	-1.86	0.0132	0.2234	PPA1
ACAD11	4.25	4.77	-1.44	0.0132	0.2234	ACAD11
RIMS2	3.39	5.12	-3.3	0.0132	0.2234	RIMS2
NSMCE4A	5.6	5.98	-1.3	0.0132	0.2234	NSMCE4A
ISYNA1	2.78	3.42	-1.56	0.0132	0.2234	ISYNA1
HTR7	0.6	2.84	-4.7	0.0132	0.2234	HTR7
TUBA1A	10.4	9.58	1.76	0.0132	0.2234	TUBA1A
PIM2	5.48	7.58	-4.29	0.0132	0.2234	PIM2
CTSL1P2	0	0.58	-1.49	0.0132	0.2234	CTSL1P2
ST8SIA3	3.25	2.45	1.75	0.0132	0.2234	ST8SIA3
ATP1A1	9.94	9.58	1.28	0.0132	0.2234	ATP1A1
TTLL6	0.13	1.23	-2.15	0.0133	0.2234	TTLL6
SERPINF1	1.64	2.98	-2.53	0.0133	0.2236	SERPINF1
SLC16A13	4.43	3.35	2.11	0.0133	0.2236	SLC16A13
TIGD7	1.32	2.15	-1.78	0.0133	0.2239	TIGD7
GRID2	1.93	3.64	-3.29	0.0133	0.2239	GRID2
RASEF	0.13	1.47	-2.53	0.0133	0.2239	RASEF
KLHL36	2.73	3.58	-1.81	0.0133	0.2239	KLHL36
LEF1	1.56	0.11	2.73	0.0134	0.2239	LEF1
TNFRSF21	7.94	6.67	2.4	0.0134	0.2239	TNFRSF21
XRN2	6.61	6.81	-1.15	0.0134	0.2242	XRN2
SPA17	4.22	3.35	1.83	0.0134	0.2244	SPA17
FAR2	3.68	3.99	-1.24	0.0134	0.2244	FAR2
BSPRY	0	1.63	-3.09	0.0134	0.2244	BSPRY
SSB	8.37	8.93	-1.48	0.0135	0.2247	SSB
MON1A	3.22	4.07	-1.8	0.0135	0.2247	MON1A
SYCE3	0.55	0.11	1.36	0.0135	0.2247	SYCE3
GPAA1	6.75	6.2	1.46	0.0135	0.2247	GPAA1
PTPN9	5.4	5.86	-1.37	0.0135	0.2247	PTPN9
RAB30	4.48	2.91	2.96	0.0135	0.2247	RAB30
DNAJC28	0.64	1.01	-1.29	0.0135	0.2247	DNAJC28
TP53RK	4.79	4.88	-1.06	0.0135	0.2247	TP53RK
ACTR1A	7	6.67	1.25	0.0136	0.2254	ACTR1A
TJP1	1.6	2.85	-2.37	0.0136	0.2254	TJP1
PREX1	6.96	5.27	3.22	0.0136	0.2254	PREX1
PTPRG	7.92	6.75	2.25	0.0136	0.2254	PTPRG
FN3K	2.78	3.93	-2.22	0.0136	0.2254	FN3K
EPHA7	2.3	4	-3.27	0.0136	0.2254	EPHA7
LAMP5	0.22	0.88	-1.58	0.0137	0.2255	LAMP5
GLT8D1	5.85	4.87	1.97	0.0137	0.2257	GLT8D1
MRPS6	7.11	7.63	-1.44	0.0137	0.2258	MRPS6
PARD6A	0.23	1.51	-2.42	0.0137	0.2259	PARD6A
AGK	0.63	0.32	1.24	0.0137	0.2259	AGK
TMEM161B	3.42	3.12	1.23	0.0137	0.2259	TMEM161B
DACT3	2.02	0.71	2.48	0.0138	0.2261	DACT3
EPHA1	3.7	6.01	-4.95	0.0138	0.2265	EPHA1
SH3GL2	0.94	3.19	-4.76	0.0138	0.2266	SH3GL2
TRPC7	0	0.58	-1.49	0.0139	0.2273	TRPC7
ZNF791	4.82	5.17	-1.27	0.0139	0.2274	ZNF791
RGL3	2.05	3.46	-2.67	0.0139	0.2274	RGL3
GREB1	6.67	5	3.18	0.014	0.228	GREB1
DNM2	7.03	6.37	1.59	0.014	0.228	DNM2
PYGO1	4.34	2.81	2.89	0.014	0.228	PYGO1
HEATR5A	4.42	5.07	-1.57	0.014	0.2283	HEATR5A
KCTD2	5.78	6.87	-2.14	0.014	0.2283	KCTD2
SREK1IP1	5.66	6.31	-1.56	0.014	0.2284	SREK1IP1
FGF1	0.13	1.08	-1.94	0.014	0.2284	FGF1
MMP2	8.79	7.47	2.51	0.0141	0.2287	MMP2
MFF	3.51	3.87	-1.28	0.0141	0.2287	MFF
FUT2	0.23	1.1	-1.83	0.0141	0.2288	FUT2
GRHL1	1.3	2.35	-2.07	0.0141	0.229	GRHL1
ZNF280C	6.01	6.91	-1.86	0.0141	0.229	ZNF280C
IMMP2L	3.36	3.8	-1.36	0.0141	0.229	IMMP2L
HCRTR2	2.39	0	5.25	0.0142	0.229	HCRTR2
ANKRD32	4.76	5.25	-1.4	0.0142	0.229	ANKRD32
TRAF3IP2	3.77	4.51	-1.68	0.0142	0.229	TRAF3IP2
ARHGAP8	3.95	5.76	-3.51	0.0142	0.229	ARHGAP8
ADCK3	4.01	5.02	-2.02	0.0143	0.2306	ADCK3
PRKCH	0.45	1.55	-2.15	0.0143	0.2307	PRKCH
GSTA4	5.09	4.4	1.62	0.0143	0.2307	GSTA4
FHL2	4.8	5.09	-1.22	0.0143	0.2307	FHL2
TRIML2	0.13	1.44	-2.49	0.0144	0.2309	TRIML2
MDM4	5.58	5.77	-1.14	0.0144	0.2311	MDM4
OLA1	7.28	7.78	-1.41	0.0144	0.2311	OLA1
SNX25	4.72	3.97	1.68	0.0144	0.2312	SNX25
ZNF610	2.88	3.69	-1.75	0.0144	0.2316	ZNF610
RAB27A	4.66	3.51	2.21	0.0145	0.2323	RAB27A
RASL12	4.25	1.98	4.83	0.0145	0.2323	RASL12
THYN1	4.96	5.58	-1.54	0.0145	0.2323	THYN1
PCDHGC3	4.08	2.79	2.45	0.0146	0.2323	PCDHGC3
ZNFX1	4.04	4.57	-1.45	0.0146	0.2323	ZNFX1
N4BP2	5.03	5.45	-1.34	0.0146	0.2323	N4BP2
TRAPPC12	6.22	6.44	-1.17	0.0146	0.2323	TRAPPC12
KHK	0.95	2.4	-2.73	0.0146	0.2323	KHK
NFXL1	5.31	6.12	-1.75	0.0146	0.2323	NFXL1
EID2B	2.48	1.58	1.86	0.0146	0.2323	EID2B
SLC52A3	1.02	3.08	-4.19	0.0146	0.2323	SLC52A3
RELL2	1.45	2.57	-2.16	0.0146	0.2323	RELL2
ZNF671	3.18	3.44	-1.19	0.0146	0.2323	ZNF671
NEFM	3.26	7	-13.36	0.0146	0.2323	NEFM
RAB25	2.36	5.73	-10.29	0.0147	0.2324	RAB25
MSRB3	1.45	0.29	2.23	0.0147	0.2324	MSRB3
SNAPC3	7.06	6.37	1.62	0.0147	0.2324	SNAPC3
FAM155B	1.29	3.07	-3.42	0.0147	0.2324	FAM155B
LOC646762	2.52	3.49	-1.95	0.0147	0.2329	LOC646762
TMC5	0.13	2.74	-6.11	0.0148	0.2329	TMC5
SCRN2	4.69	4.22	1.39	0.0148	0.2329	SCRN2
BAIAP3	0.46	0.94	-1.4	0.0148	0.2329	BAIAP3
PSIP1	6.83	7.72	-1.86	0.0148	0.2333	PSIP1
SOX15	0	0.32	-1.25	0.0149	0.2333	SOX15
VPS16	5.36	4.87	1.4	0.0149	0.2333	VPS16
TRIO	6.38	5.8	1.49	0.0149	0.2333	TRIO
SATB1	4.98	5.34	-1.29	0.0149	0.2333	SATB1
CNTN1	0.12	1.46	-2.53	0.0149	0.2333	CNTN1
PIP4K2C	5.73	6.09	-1.28	0.0149	0.2333	PIP4K2C
BST2	4.23	5.69	-2.75	0.0149	0.2333	BST2
LOC440173	2.26	3.15	-1.86	0.0149	0.2339	LOC440173
GNL3L	1.89	2.23	-1.27	0.015	0.2341	GNL3L
KCNH6	0	0.32	-1.25	0.015	0.2341	KCNH6
TMEM38A	3	4.19	-2.29	0.015	0.2342	TMEM38A
KRTAP10-1	0	0.58	-1.49	0.015	0.2342	KRTAP10-1
FAM208A	5.82	5.29	1.44	0.015	0.2342	FAM208A
MAST1	0.59	2.17	-3	0.015	0.2342	MAST1
SERINC5	9.12	8.38	1.67	0.015	0.2342	SERINC5
FNBP1L	6.57	7.42	-1.81	0.0151	0.2342	FNBP1L
CDCA3	5.42	4.95	1.38	0.0151	0.2342	CDCA3
DHX35	4.99	5.39	-1.32	0.0151	0.2342	DHX35
ALDH1A2	6.14	0.3	57.55	0.0151	0.2345	ALDH1A2
ARFGEF1	5.58	6.16	-1.49	0.0151	0.2346	ARFGEF1
ZNF473	4.36	3.81	1.46	0.0152	0.235	ZNF473
ZNF643	1.92	2.46	-1.46	0.0152	0.235	ZNF643
PACSIN1	0.44	2.39	-3.88	0.0152	0.2353	PACSIN1
SMC2	6.62	6.42	1.15	0.0152	0.2357	SMC2
HAPLN1	5.13	0.67	22.08	0.0153	0.2364	HAPLN1
INPP5F	3.28	3.69	-1.33	0.0153	0.2366	INPP5F
GLRX	3.57	2.76	1.76	0.0153	0.2367	GLRX
ST7	4.37	4.94	-1.48	0.0153	0.2367	ST7
HR	1.53	0.11	2.67	0.0154	0.2369	HR
NBPF10	6.11	5.27	1.79	0.0154	0.2369	NBPF10
ALK	0.12	1.31	-2.29	0.0154	0.2369	ALK
MTMR1	4.85	5.62	-1.71	0.0154	0.2369	MTMR1
KIRREL	5.68	4.88	1.74	0.0154	0.2369	KIRREL
NID2	4.38	2.06	4.98	0.0155	0.2373	NID2
UBE2D2	7.75	8.5	-1.67	0.0155	0.2373	UBE2D2
GTF2IRD2B	2.54	3.51	-1.97	0.0155	0.2379	GTF2IRD2B
LANCL2	5.27	6.57	-2.47	0.0155	0.2379	LANCL2
GPR126	1.6	2.88	-2.44	0.0156	0.2379	GPR126
MAPRE2	0	0.42	-1.34	0.0156	0.2379	MAPRE2
LECT1	3.43	5.35	-3.79	0.0156	0.2379	LECT1
GNA14	0.48	2.63	-4.42	0.0156	0.2379	GNA14
TSPAN33	3.11	3.88	-1.7	0.0156	0.2379	TSPAN33
HIF3A	3.69	3.07	1.54	0.0156	0.2379	HIF3A
TECPR2	4.79	4.26	1.44	0.0156	0.2379	TECPR2
KIAA0913	5.16	4.22	1.91	0.0156	0.2379	KIAA0913
EFTUD1	5.06	5.87	-1.75	0.0156	0.2379	EFTUD1
ICAM4	2.56	1.06	2.81	0.0156	0.2379	ICAM4
NBEA	3.48	5.04	-2.96	0.0157	0.2379	NBEA
RPN1	8.44	8.03	1.33	0.0157	0.2379	RPN1
ZNF567	3.48	3.85	-1.3	0.0157	0.2379	ZNF567
LAPTM4B	10.42	9.95	1.38	0.0157	0.2379	LAPTM4B
ZFYVE28	0.12	0.87	-1.69	0.0157	0.2383	ZFYVE28
KCNA2	0.88	0.32	1.47	0.0158	0.2383	KCNA2
PNPLA7	1.08	0.22	1.81	0.0158	0.2383	PNPLA7
USP53	4.66	6.18	-2.88	0.0158	0.2383	USP53
UNC13B	5.35	7	-3.13	0.0158	0.2383	UNC13B
ACBD7	3.14	4.63	-2.82	0.0158	0.2385	ACBD7
SLC7A5	8.42	9.78	-2.57	0.0158	0.2388	SLC7A5
RABEPK	4.96	5.52	-1.48	0.0158	0.239	RABEPK
ENAH	8.42	8.75	-1.25	0.0159	0.239	ENAH
BGN	2.84	0.3	5.84	0.0159	0.239	BGN
NUP210	3.87	6.31	-5.46	0.0159	0.239	NUP210
PSAT1	8.75	9.46	-1.64	0.0159	0.239	PSAT1
BNIPL	0.55	1.01	-1.37	0.0159	0.2391	BNIPL
CHKB	4.46	4.75	-1.22	0.0159	0.2391	CHKB
GRIK5	4.71	6.5	-3.45	0.0159	0.2391	GRIK5
TSEN15	4.32	5.09	-1.71	0.016	0.2391	TSEN15
FADS1	9.33	8.73	1.52	0.016	0.2391	FADS1
CEP85L	4.91	3.16	3.35	0.016	0.2392	CEP85L
NPR2	4.16	3.36	1.75	0.016	0.2392	NPR2
GPSM3	3.03	1.56	2.78	0.016	0.2396	GPSM3
RBM24	4.28	0.62	12.63	0.0161	0.2399	RBM24
NDUFB5	7.07	7.43	-1.28	0.0161	0.2399	NDUFB5
[truncated: 19,406 more rows]

## Sheet: Undifferentiated hiPSCs
ID	Undifferentiated hiPSCs Log2 Expression	Gene Symbol
[truncated: 20,800 more rows]
